# Supplementary material for: Genetic regulation of human brain proteome reveals proteins implicated in psychiatric disorders
Source: Mol Psychiatry. 2024 May 9;29(11):3330–43. doi: 10.1038/s41380-024-02576-8 (PMC11540848; doi:10.1038/s41380-024-02576-8)
Supplement: Supplementary file 2 — Supplementary Tables [file 41380_2024_2576_MOESM2_ESM.xlsx]

## Sheet: Table S1A
	Table S1A. Demographic information and clinical characteristics of human subjects used in proteomics experiment.
	A total of 268 human post-mortem brain tissues were used for proteome profiling. These post-mortem human brain samples include 45 SCZ, 25 BP, and 198 controls.
	Characteristics	Proteome (n = 268)
		SCZ (n = 45)	BP (n = 25)	CTRL (n = 198)
	Age of death (yr)
	Mean±SD	42.02±13.22	44.60±10.00	79.35±13.70
	Range	18-91	21-63	20-90+
	Gender
	Male	31	13	121
	Female	14	12	77
	PMI (Hours)
	Mean ± SD	47.63±33.75	38.12±22.14	5.82±9.06
	Range	9-142	9-115	1-53
	Brain bank
	BSHRI	0	0	183
	SMRI	49	29	27
	Sample quality
	High quality	15	6	105
	Samples with blood contaminant	30	19	82
	Low quality	0	0	5
	Low quality with blood contaminant	0	0	6
	Ethnicity
	Asian american	1	0	2
	Caucasian	44	24	194
	Hispanic american	0	0	1
	Unknown	0	1	1

## Sheet: Table S1B
	Table S1B. Summary of clinical characteristics of human subjects and information of the proteomics experiment.
	The proteome of 268 frontal cortical samples from human cases was profiled, including 198 normal controls (CTRL), 25 with bipolar disorders (BP), and 45 with schizophrenia (SCZ). A total of 29 batches of an 11-plex TMT experiment were used (1=TMT11-126; 2=TMT11-127N; 3=TMT11-127C; 4=TMT11-128N; 5=TMT11-128C; 6=TMT11-129N; 7=TMT11-129C; 8=TMT11-130N; 9=TMT11-130C; 10=TMT11-131N; TMT11-131C served …
	Group	Samplel ID	Sex M=1, F=2	Age of death	Quality	Batch	TMT reporter	Brain bank	PMI	Ethnicity
	SCZ	2014-2622	1	53	HQC	b01	8	SMRI	26	CAUC
	SCZ	2016-949	1	18	HQC	b01	9	SMRI	30	CAUC
	SCZ	2016-929	1	57	HQC	b02	9	SMRI	20	CAUC
	SCZ	2015-46	2	28	HQC	b03	9	SMRI	15	CAUC
	SCZ	2015-891	2	59	HQ	b04	4	SMRI	38	CAUC
	SCZ	2016-962	1	31	HQC	b04	9	SMRI	40	CAUC
	SCZ	2015-8	2	90+	HQ	b05	4	BSHRI	13	CAUC
	SCZ	2016-953	1	50	HQC	b05	9	SMRI	56	CAUC
	SCZ	2016-956	1	32	HQC	b06	9	SMRI	98	CAUC
	SCZ	2016-948	1	31	HQ	b07	4	SMRI	48	CAUC
	SCZ	2016-945	1	47	HQC	b07	9	SMRI	134	CAUC
	SCZ	2014-2625	2	52	HQ	b08	4	SMRI	16	AA
	SCZ	2016-890	1	25	HQC	b08	9	SMRI	48	CAUC
	SCZ	2016-944	2	55	HQC	b09	9	SMRI	57	CAUC
	SCZ	2015-38	2	40	HQC	b10	9	SMRI	22	CAUC
	SCZ	2016-896	1	25	HQC	b11	7	SMRI	12	CAUC
	SCZ	2015-22	1	46	HQC	b11	9	SMRI	121	CAUC
	SCZ	2015-21	1	37	HQ	b12	4	SMRI	142	CAUC
	SCZ	2016-936	1	34	HQ	b13	4	SMRI	48	CAUC
	SCZ	2016-954	2	53	HQC	b13	9	SMRI	48	CAUC
	SCZ	2015-859	1	45	HQC	b14	9	SMRI	38	CAUC
	SCZ	2016-892	1	32	HQ	b15	4	SMRI	112	CAUC
	SCZ	2015-865	1	44	HQC	b15	9	SMRI	40	CAUC
	SCZ	2015-856	2	49	HQ	b16	4	SMRI	32	CAUC
	SCZ	2014-2201	1	43	HQC	b16	9	SMRI	78	CAUC
	SCZ	2016-955	2	46	HQC	b16	10	SMRI	27	CAUC
	SCZ	2016-946	1	43	HQC	b17	1	SMRI	24	CAUC
	SCZ	2016-939	2	46	HQ	b17	9	SMRI	12	CAUC
	SCZ	2016-930	2	44	HQ	b18	4	SMRI	30	CAUC
	SCZ	2016-928	1	40	HQC	b19	9	SMRI	70	CAUC
	SCZ	2015-42	1	28	HQ	b20	4	SMRI	32	CAUC
	SCZ	2016-958	2	53	HQC	b20	9	SMRI	35	CAUC
	SCZ	2016-943	1	21	HQ	b21	4	SMRI	40	CAUC
	SCZ	2016-894	1	47	HQC	b21	9	SMRI	26	CAUC
	SCZ	2016-951	1	18	HQC	b22	4	SMRI	25	CAUC
	SCZ	2015-43	1	47	HQC	b23	9	SMRI	62	CAUC
	SCZ	2015-894	1	52	HQC	b23	10	SMRI	33	CAUC
	SCZ	2016-961	1	45	HQ	b24	3	SMRI	36	CAUC
	SCZ	2016-952	1	34	HQC	b24	9	SMRI	23	CAUC
	SCZ	2015-4	1	34	HQ	b25	8	SMRI	36	CAUC
	SCZ	2016-932	1	35	HQC	b25	9	SMRI	9	CAUC
	SCZ	2016-937	2	44	HQC	b26	9	SMRI	76	CAUC
	SCZ	2016-947	1	61	HQ	b27	2	SMRI	111	CAUC
	SCZ	2016-963	2	45	HQC	b28	3	SMRI	57	CAUC
	SCZ	2015-1	1	31	HQC	b28	6	SMRI	NA	CAUC
	BP	2015-864	1	63	HQ	b01	4	SMRI	11	CAUC
	BP	2015-854	2	53	HQC	b02	8	SMRI	35	CAUC
	BP	2015-898	1	63	HQC	b03	8	SMRI	39	CAUC
	BP	2016-940	2	53	HQC	b04	8	SMRI	26	CAUC
	BP	2016-935	1	36	HQC	b05	8	SMRI	67	CAUC
	BP	2016-889	1	46	HQC	b07	8	SMRI	77	CAUC
	BP	2015-855	1	46	HQC	b08	8	SMRI	115	CAUC
	BP	2016-925	1	48	HQ	b09	4	SMRI	42	CAUC
	BP	2015-899	1	48	HQ	b10	4	SMRI	35	CAUC
	BP	2016-923	2	52	HQC	b10	8	SMRI	27	CAUC
	BP	2014-2624	2	55	HQ	b11	4	SMRI	45	CAUC
	BP	2015-858	2	44	HQC	b12	8	SMRI	21	CAUC
	BP	2015-41	2	42	HQC	b13	8	SMRI	52	CAUC
	BP	2016-933	1	32	HQ	b14	4	SMRI	31	CAUC
	BP	2016-950	2	41	HQC	b14	8	SMRI	26	CAUC
	BP	2016-931	2	37	HQC	b16	8	SMRI	36	CAUC
	BP	2015-860	2	36	HQC	b17	8	SMRI	33	CAUC
	BP	2016-922	1	47	HQC	b18	3	SMRI	28	CAUC
	BP	2016-893	2	32	HQC	b18	8	SMRI	48	CAUC
	BP	2016-942	2	48	HQC	b19	5	SMRI	31	CAUC
	BP	2014-2200	1	48	HQC	b20	8	SMRI	31	CAUC
	BP	2015-7	1	46	HQC	b22	9	SMRI	9	CAUC
	BP	2016-895	1	21	HQC	b23	6	SMRI	27	CAUC
	BP	2015-45	2	29	HQC	b26	8	SMRI	18	CAUC
	BP	2015-3	1	49	HQ	b27	5	SMRI	43	NA
	CTRL	2015-1403	2	88	HQ	b01	2	BSHRI	2.15	CAUC
	CTRL	2015-896	1	57	HQ	b01	3	SMRI	17	CAUC
	CTRL	2015-805	2	88	HQC	b01	5	BSHRI	2.33	CAUC
	CTRL	2015-918	2	86	HQC	b01	6	BSHRI	2.5	CAUC
	CTRL	2015-1402	1	79	HQC	b01	7	BSHRI	3	CAUC
	CTRL	2015-766	2	86	HQ	b01	10	BSHRI	1.5	CAUC
	CTRL	2015-770	2	82	HQ	b02	1	BSHRI	2.25	CAUC
	CTRL	2015-901	1	85	HQ	b02	2	BSHRI	3.16	CAUC
	CTRL	2015-1509	2	90+	HQC	b02	4	BSHRI	1.16	CAUC
	CTRL	2015-857	1	38	HQC	b02	5	SMRI	29	CAUC
	CTRL	2015-250	2	85	HQC	b02	6	BSHRI	2.5	CAUC
	CTRL	2015-1337	2	90+	HQC	b02	7	BSHRI	3.5	CAUC
	CTRL	2015-1339	2	90+	HQC	b02	10	BSHRI	5	CAUC
	CTRL	2015-767	2	90+	HQ	b03	2	BSHRI	2.16	CAUC
	CTRL	2015-921	1	78	HQ	b03	3	BSHRI	5.25	CAUC
	CTRL	2016-926	1	54	HQ	b03	4	SMRI	22	CAUC
	CTRL	2015-1470	2	90+	HQC	b03	5	BSHRI	2.5	CAUC
	CTRL	2015-808	1	90+	HQC	b03	6	BSHRI	3.33	CAUC
	CTRL	2015-6	2	82	HQ	b03	7	BSHRI	20	CAUC
	CTRL	2015-811	2	87	HQ	b03	10	BSHRI	2.5	CAUC
	CTRL	2015-738	1	90+	HQ	b04	1	BSHRI	2.66	CAUC
	CTRL	2015-1543	1	90+	HQ	b04	2	BSHRI	4.25	CAUC
	CTRL	2015-1506	2	78	HQ	b04	3	BSHRI	1.25	CAUC
	CTRL	2015-807	1	90+	HQC	b04	5	BSHRI	1.5	CAUC
	CTRL	2015-1512	1	90+	HQC	b04	6	BSHRI	2.5	CAUC
	CTRL	2015-481	1	75	HQC	b04	7	BSHRI	2	CAUC
	CTRL	2015-1397	1	76	HQ	b04	10	BSHRI	1.5	CAUC
	CTRL	2015-284	1	90+	HQ	b05	1	BSHRI	2.5	CAUC
	CTRL	2015-1552	1	90+	HQ	b05	2	BSHRI	2	CAUC
	CTRL	2015-286	1	76	HQ	b05	3	BSHRI	2.33	CAUC
	CTRL	2015-1342	2	90+	HQC	b05	5	BSHRI	2.5	CAUC
	CTRL	2015-1426	2	90	HQC	b05	6	BSHRI	4.25	CAUC
	CTRL	2015-813	1	75	HQC	b05	7	BSHRI	4.33	CAUC
	CTRL	2015-1513	2	73	HQ	b05	10	BSHRI	2.5	CAUC
	CTRL	2015-285	2	90+	HQ	b06	1	BSHRI	3.16	CAUC
	CTRL	2015-510	2	90+	HQ	b06	2	BSHRI	3.5	CAUC
	CTRL	2015-1469	1	78	HQ	b06	4	BSHRI	1.66	CAUC
	CTRL	2015-734	1	90+	HQC	b06	5	BSHRI	2.66	CAUC
	CTRL	2015-1478	1	78	HQC	b06	6	BSHRI	1.66	CAUC
	CTRL	2015-350	2	90+	HQC	b06	7	BSHRI	2.25	CAUC
	CTRL	2016-924	1	48	HQC	b06	10	SMRI	12	CAUC
	CTRL	2015-1468	2	86	HQ	b07	1	BSHRI	2	CAUC
	CTRL	2015-1540	2	90+	HQ	b07	2	BSHRI	2.5	CAUC
	CTRL	2015-280	2	76	HQ	b07	3	BSHRI	1.5	CAUC
	CTRL	2015-247	1	90+	HQC	b07	5	BSHRI	3.25	CAUC
	CTRL	2015-511	1	83	HQC	b07	6	BSHRI	3.16	CAUC
	CTRL	2015-1554	1	74	HQC	b07	7	BSHRI	2.5	CAUC
	CTRL	2015-483	1	38	HQC	b07	10	BSHRI	3	CAUC
	CTRL	2015-802	2	90+	HQ	b08	1	BSHRI	3.5	CAUC
	CTRL	2015-1448	1	84	HQ	b08	2	BSHRI	2.5	CAUC
	CTRL	2014-2197	1	86	HQ	b08	3	BSHRI	4.75	CAUC
	CTRL	2015-1435	2	82	HQC	b08	5	BSHRI	2.5	CAUC
	CTRL	2015-1556	1	77	HQC	b08	6	BSHRI	2.5	CAUC
	CTRL	2015-774	1	78	HQC	b08	7	BSHRI	2.75	CAUC
	CTRL	2015-1537	2	82	HQ	b08	10	BSHRI	2	CAUC
	CTRL	2015-513	2	90+	HQ	b09	1	BSHRI	2.5	CAUC
	CTRL	2015-1476	1	90+	HQ	b09	2	BSHRI	1.87	CAUC
	CTRL	2014-2198	2	76	HQ	b09	3	BSHRI	4	CAUC
	CTRL	2015-1333	1	90+	HQC	b09	5	BSHRI	3.5	CAUC
	CTRL	2014-2195	1	90+	HQC	b09	6	BSHRI	2.5	CAUC
	CTRL	2015-482	1	71	HQC	b09	7	BSHRI	3	CAUC
	CTRL	2016-964	1	36	HQC	b09	8	SMRI	14	CAUC
	CTRL	2015-477	1	90+	HQ	b10	2	BSHRI	7.33	CAUC
	CTRL	2015-902	2	77	HQ	b10	3	BSHRI	3.5	CAUC
	CTRL	2015-1338	1	84	HQC	b10	5	BSHRI	4.25	CAUC
	CTRL	2015-1398	1	76	HQC	b10	7	BSHRI	2	CAUC
	CTRL	2015-282	2	90+	HQ	b10	10	BSHRI	3.75	CAUC
	CTRL	2015-1334	2	87	HQ	b11	1	BSHRI	2	CAUC
	CTRL	2015-518	2	90+	HQ	b11	2	BSHRI	7.25	CAUC
	CTRL	2015-353	1	82	HQ	b11	3	BSHRI	2.16	CAUC
	CTRL	2015-1541	1	68	HQC	b11	6	BSHRI	2	CAUC
	CTRL	2015-923	1	68	HQC	b11	8	BSHRI	2	CAUC
	CTRL	2015-919	2	90+	HQ	b11	10	BSHRI	2.33	CAUC
	CTRL	2015-520	2	77	HQ	b12	1	BSHRI	3.25	CAUC
	CTRL	2015-516	2	84	HQ	b12	2	BSHRI	1.5	CAUC
	CTRL	2015-246	1	78	HQ	b12	3	BSHRI	2.75	CAUC
	CTRL	2015-1447	1	86	HQC	b12	5	BSHRI	3	CAUC
	CTRL	2015-806	1	86	HQC	b12	6	BSHRI	2.8	CAUC
	CTRL	2015-1436	1	80	HQC	b12	7	BSHRI	2.16	CAUC
	CTRL	2015-1451	1	85	HQ	b12	10	BSHRI	12.25	CAUC
	CTRL	2015-351	1	83	HQ	b13	1	BSHRI	3	CAUC
	CTRL	2015-777	1	80	HQ	b13	2	BSHRI	9.75	CAUC
	CTRL	2015-1507	1	78	HQ	b13	3	BSHRI	2	CAUC
	CTRL	2015-1536	2	90+	HQC	b13	5	BSHRI	15.5	CAUC
	CTRL	2015-23	1	70	HQC	b13	6	SMRI	53	AS
	CTRL	2015-1404	1	90+	HQC	b13	7	BSHRI	2.66	CAUC
	CTRL	2015-920	2	88	HQ	b13	10	BSHRI	3	CAUC
	CTRL	2015-514	2	90	HQ	b14	1	BSHRI	2.42	CAUC
	CTRL	2015-922	2	90+	HQ	b14	2	BSHRI	1.67	CAUC
	CTRL	2015-249	1	78	HQ	b14	3	BSHRI	2.25	CAUC
	CTRL	2015-900	1	85	HQC	b14	5	BSHRI	2.5	CAUC
	CTRL	2015-1504	1	82	HQC	b14	6	BSHRI	2	CAUC
	CTRL	2015-771	2	85	HQ	b14	10	BSHRI	1.5	CAUC
	CTRL	2015-1446	1	90	HQ	b15	1	BSHRI	2.83	CAUC
	CTRL	2015-809	2	90	HQ	b15	2	BSHRI	4	CAUC
	CTRL	2015-803	2	77	HQ	b15	3	BSHRI	3	CAUC
	CTRL	2015-769	2	88	HQC	b15	5	BSHRI	2.83	CAUC
	CTRL	2015-1558	1	80	HQC	b15	6	BSHRI	3.25	CAUC
	CTRL	2015-1474	1	73	HQC	b15	7	BSHRI	2.25	CAUC
	CTRL	2015-812	2	83	HQ	b15	10	BSHRI	4.83	CAUC
	CTRL	2015-776	1	89	HQ	b16	1	BSHRI	1.5	CAUC
	CTRL	2015-925	1	89	HQ	b16	2	BSHRI	2.5	CAUC
	CTRL	2015-1502	2	90	HQ	b16	3	BSHRI	3.5	CAUC
	CTRL	2015-243	1	74	HQC	b16	5	BSHRI	2	CAUC
	CTRL	2015-736	1	70	HQ	b16	6	BSHRI	3	CAUC
	CTRL	2015-1467	1	81	HQC	b16	7	BSHRI	2.75	CAUC
	CTRL	2015-478	2	88	HQC	b17	2	BSHRI	2	CAUC
	CTRL	2015-1432	1	75	HQ	b17	3	BSHRI	3.33	CAUC
	CTRL	2015-1400	1	90	HQ	b17	4	BSHRI	2.16	CAUC
	CTRL	2015-1443	1	88	HQC	b17	5	BSHRI	3.75	CAUC
	CTRL	2015-768	1	84	HQC	b17	6	BSHRI	3	CAUC
	CTRL	2015-287	1	76	HQ	b17	7	BSHRI	2.5	CAUC
	CTRL	2015-1335	2	82	HQ	b17	10	BSHRI	2.5	CAUC
	CTRL	2015-1450	1	90+	HQ	b18	1	BSHRI	3	CAUC
	CTRL	2015-733	1	90	HQ	b18	2	BSHRI	2.5	CAUC
	CTRL	2015-775	2	90	HQC	b18	5	BSHRI	1.83	CAUC
	CTRL	2015-1429	1	84	HQC	b18	6	BSHRI	3	CAUC
	CTRL	2015-1434	1	69	HQC	b18	7	BSHRI	2	CAUC
	CTRL	2015-924	2	80	HQC	b18	10	BSHRI	2	CAUC
	CTRL	2015-1453	2	90	HQ	b19	1	BSHRI	2.45	CAUC
	CTRL	2015-1425	1	89	HQ	b19	2	BSHRI	5.5	CAUC
	CTRL	2015-740	1	81	HQ	b19	3	BSHRI	2.25	CAUC
	CTRL	2015-1406	1	63	HQ	b19	4	BSHRI	1.5	CAUC
	CTRL	2015-1508	1	65	HQC	b19	6	BSHRI	3.5	CAUC
	CTRL	2015-1407	2	87	HQC	b19	7	BSHRI	15	CAUC
	CTRL	2015-17	1	48	HQC	b19	8	SMRI	17	CAUC
	CTRL	2016-959	1	53	HQC	b19	10	SMRI	34	CAUC
	CTRL	2015-1341	1	89	HQ	b20	1	BSHRI	3	CAUC
	CTRL	2015-737	2	88	HQ	b20	2	BSHRI	2	CAUC
	CTRL	2015-804	1	82	HQ	b20	3	BSHRI	3	CAUC
	CTRL	2015-1555	2	84	HQC	b20	5	BSHRI	3	CAUC
	CTRL	2015-244	1	80	HQC	b20	6	BSHRI	2.35	CAUC
	CTRL	2015-735	1	63	HQC	b20	7	BSHRI	4.16	CAUC
	CTRL	2016-965	1	53	HQC	b20	10	SMRI	28	CAUC
	CTRL	2015-1452	1	89	HQ	b21	1	BSHRI	3.33	CAUC
	CTRL	2015-926	2	88	HQ	b21	2	BSHRI	2.9	CAUC
	CTRL	2015-772	1	74	HQ	b21	3	BSHRI	3.5	CAUC
	CTRL	2015-1505	2	87	HQC	b21	5	BSHRI	4	CAUC
	CTRL	2015-739	1	53	HQC	b21	6	BSHRI	3.66	Unknown
	CTRL	2015-1510	2	85	HQC	b21	7	BSHRI	2.75	CAUC
	CTRL	2015-18	1	48	HQ	b21	10	SMRI	12	HiSP
	CTRL	2015-1445	2	88	HQ	b22	1	BSHRI	3	CAUC
	CTRL	2015-1427	1	85	HQ	b22	2	BSHRI	1.83	CAUC
	CTRL	2015-248	1	78	HQ	b22	3	BSHRI	2.66	CAUC
	CTRL	2015-1503	1	83	HQC	b22	5	BSHRI	4.5	CAUC
	CTRL	2015-1539	1	82	HQC	b22	6	BSHRI	1.66	CAUC
	CTRL	2014-2621	1	56	HQ	b22	7	SMRI	36	CAUC
	CTRL	2015-895	1	57	HQC	b22	10	SMRI	24	CAUC
	CTRL	2014-2199	1	87	HQ	b23	1	BSHRI	2.25	CAUC
	CTRL	2015-1336	2	87	HQ	b23	2	BSHRI	2.5	CAUC
	CTRL	2015-1511	1	82	HQ	b23	3	BSHRI	3.66	CAUC
	CTRL	2015-1444	2	87	HQ	b23	4	BSHRI	2.83	CAUC
	CTRL	2015-1431	2	77	HQ	b23	5	BSHRI	2.5	CAUC
	CTRL	2015-893	1	63	HQC	b23	7	SMRI	20	CAUC
	CTRL	2015-517	1	89	HQ	b24	1	BSHRI	3.5	CAUC
	CTRL	2015-1553	2	68	HQ	b24	2	BSHRI	2.6	CAUC
	CTRL	2015-251	1	72	HQ	b24	4	BSHRI	2.5	CAUC
	CTRL	2015-1538	2	85	HQC	b24	5	BSHRI	1	CAUC
	CTRL	2015-283	2	81	HQC	b24	6	BSHRI	2.75	CAUC
	CTRL	2015-20	1	56	HQC	b24	7	SMRI	24	CAUC
	CTRL	2015-24	1	55	HQC	b24	8	SMRI	41	AS
	CTRL	2015-479	1	87	HQ	b25	1	BSHRI	2.5	CAUC
	CTRL	2015-354	1	84	HQ	b25	2	BSHRI	2.66	CAUC
	CTRL	2015-1332	2	78	HQ	b25	3	BSHRI	3.75	CAUC
	CTRL	2015-1535	1	85	HQ	b25	4	BSHRI	3.5	CAUC
	CTRL	2015-509	2	76	HQC	b25	5	BSHRI	2.75	CAUC
	CTRL	2015-1534	1	82	HQ	b25	6	BSHRI	2.83	CAUC
	CTRL	2015-352	1	86	HQ	b25	10	BSHRI	1.75	CAUC
	CTRL	2015-355	2	81	HQ	b26	1	BSHRI	3	CAUC
	CTRL	2015-1401	2	82	HQ	b26	2	BSHRI	1.5	CAUC
	CTRL	2016-891	1	28	HQC	b26	3	SMRI	47	CAUC
	CTRL	2014-2194	1	82	HQ	b26	4	BSHRI	3	CAUC
	CTRL	2015-1405	1	84	HQ	b26	5	BSHRI	2.5	CAUC
	CTRL	2016-934	1	53	HQC	b26	6	SMRI	51	CAUC
	CTRL	2015-245	2	70	HQ	b26	7	BSHRI	2	CAUC
	CTRL	2015-1399	1	79	HQ	b26	10	BSHRI	1.66	CAUC
	CTRL	2015-927	2	90+	HQ	b27	1	BSHRI	3	CAUC
	CTRL	2015-1472	1	90+	HQ	b27	3	BSHRI	3.83	CAUC
	CTRL	2015-480	2	66	HQ	b27	4	BSHRI	4	CAUC
	CTRL	2015-19	1	34	HQC	b27	7	SMRI	23	CAUC
	CTRL	2015-1428	2	83	HQC	b27	8	BSHRI	3.25	CAUC
	CTRL	2015-917	2	90+	HQC	b27	9	BSHRI	2	CAUC
	CTRL	2015-1471	1	90+	HQC	b27	10	BSHRI	3.5	CAUC
	CTRL	2014-2626	1	49	HQC	b28	1	SMRI	47	CAUC
	CTRL	2015-1343	1	86	HQ	b28	4	BSHRI	3.5	CAUC
	CTRL	2015-773	1	86	HQ	b28	5	BSHRI	2.75	CAUC
	CTRL	2015-810	2	89	LQ	b28	7	BSHRI	3	CAUC
	CTRL	2015-1475	2	88	LQ	b28	8	BSHRI	2.5	CAUC
	CTRL	2015-1449	1	90+	LQC	b28	9	BSHRI	3.16	CAUC
	CTRL	2015-37	1	41	HQ	b28	10	SMRI	12	CAUC
	CTRL	2015-1340	1	90+	LQC	b29	1	BSHRI	1.5	CAUC
	CTRL	2015-1473	1	87	LQ	b29	2	BSHRI	3.5	CAUC
	CTRL	2014-2196	2	75	LQ	b29	3	BSHRI	2.75	CAUC
	CTRL	2015-1433	1	63	LQ	b29	4	BSHRI	2	CAUC
	CTRL	2015-519	1	84	LQC	b29	5	BSHRI	2	CAUC
	CTRL	2015-1557	2	83	LQC	b29	6	BSHRI	2.5	CAUC
	CTRL	2016-938	1	67	LQC	b29	7	SMRI	14	CAUC
	CTRL	2016-927	2	20	LQC	b29	8	SMRI	27	CAUC

## Sheet: Table S1C
	Table S1C. Demographic information and clinical characteristics of human subjects used in the transcriptomics experiment.
	A total of 416 human post-mortem brain tissues were used for transcriptome profiling. These postmortem human brain samples were obtained from the Stanley Medical Research Institute (SMRI) and Banner Sun Health Research Institute (BSHRI).
	Characteristics	Transcriptome (n = 416)
		SCZ (n = 95)	BP (n = 74)	CTRL ( n = 247)
	Brain bank
	BSHRI	0	0	173
	SMRI	95	74	74
	Gender
	Male	67	39	156
	Female	28	35	91
	Age of death (yr)
	Mean±SD	42.55±10.31	43.93±11.38	69.02±18.33
	Range	18-61	19-64	20-90
	PMI (Hours)
	Mean ± SD	40.09±26.52	37.54±18.92	14.01±10.52
	Range	9-142	11-115	1-90
	Ethnicity
	Asian american	1	1	2
	Caucasian	93	72	242
	Hispanic american	0	0	2
	Unknown	1	1	1
	RIN
		7.56±0.80	7.55±0.91	7.21±0.97
		5.5-9.2	5.5-9.0	5.5-9.3
	RNA library
	2001-05-15	2	0	6
	2001-07-15	4	5	1
	2002-04-15	0	0	7
	2002-10-15	0	0	6
	2003-05-15	0	0	11
	2004-01-16	5	5	2
	2004-02-15	4	5	2
	2004-06-16	1	2	8
	2004-07-15	3	2	7
	2004-09-15	0	0	12
	2004-11-16	5	4	2
	2006-01-15	0	0	9
	2006-03-15	0	0	10
	2006-05-15	0	0	7
	2009-10-15	3	2	3
	2011-03-15	1	2	5
	2011-06-14	0	1	5
	2012-03-15	5	5	2
	2012-07-15	2	2	6
	2014-12-29	3	1	3
	2014-12-31	3	3	1
	2015-01-30	0	0	9
	2015-02-27	0	0	9
	2015-03-17	0	0	6
	2015-03-26	0	0	12
	2015-03-30	0	0	12
	2015-05-13	0	0	12
	2015-05-15	0	0	12
	2015-05-19	0	0	10
	2015-05-22	0	0	11
	2015-05-27	0	0	11
	2015-09-14	3	2	3
	2015-09-16	4	1	3
	2015-09-21	4	4	0
	2015-09-23	4	2	1
	2015-10-15	4	2	3
	2015-10-20	1	2	3
	2015-10-22	2	5	1
	2015-11-16	1	2	4
	2016-03-31	4	6	2
	2016-04-13	4	5	3
	2016-04-15	7	3	2
	2016-04-19	16	1	3
	Total	95	74	247

## Sheet: Table S1D
	Table S1D. Summary of clinical characteristics of human subjects and information of transcriptome profiling
	The transcriptome of frontal cortical samples from 416 human cases was analyzed, including 247 normal controls (con), 74 with bipolar disorder (BP), and 95 with schizophrenia (SCZ).
	Group	Sample ID	Sex M=1, F=2	Age of death	PMI	Ethnicity	Brain bank	RIN	RNA library	pH
	SCZ	2015-1	2	NA	NA	CAUC	SMRI	8.6	2014-12-31	NA
	SCZ	2015-7	2	61	9	CAUC	SMRI	8.1	2014-12-31	6.57
	SCZ	2014-2201	1	43	78	CAUC	SMRI	7.3	2014-12-31	6.7
	SCZ	2014-2622	1	53	26	CAUC	SMRI	8.1	2014-12-29	6.6
	SCZ	2014-2625	2	52	16	Asian American	SMRI	8.3	2014-12-29	6.58
	SCZ	2014-2628	2	53	44	CAUC	SMRI	8.2	2014-12-29	6.81
	SCZ	2015-21	1	37	142	CAUC	SMRI	7.7	2001-05-15	6.63
	SCZ	2015-22	1	46	121	CAUC	SMRI	6.5	2001-05-15	6.69
	SCZ	2015-2574	2	32	36	CAUC	SMRI	8.5	2009-10-15	6.8
	SCZ	2015-2575	1	44	32	CAUC	SMRI	7.3	2009-10-15	6.67
	SCZ	2015-2578	2	59	38	CAUC	SMRI	7.6	2009-10-15	6.93
	SCZ	2015-2580	1	45	35	CAUC	SMRI	8.4	2015-09-14	6.66
	SCZ	2015-2585	2	54	42	CAUC	SMRI	8.5	2015-09-14	6.65
	SCZ	2015-2586	1	39	26	CAUC	SMRI	8.1	2015-09-14	6.8
	SCZ	2015-2589	1	41	54	CAUC	SMRI	8.3	2015-09-16	6.18
	SCZ	2015-2590	1	43	65	CAUC	SMRI	8.4	2015-09-16	6.67
	SCZ	2015-2592	1	42	26	CAUC	SMRI	7.5	2015-09-16	6.19
	SCZ	2015-2594	1	46	30	CAUC	SMRI	6.6	2015-09-16	6.72
	SCZ	2015-2606	1	31	33	CAUC	SMRI	7.7	2015-09-21	6.2
	SCZ	2015-2608	2	45	52	CAUC	SMRI	8.6	2015-09-21	6.51
	SCZ	2015-2609	1	40	34	CAUC	SMRI	8.6	2015-09-21	6.18
	SCZ	2015-2610	1	19	28	CAUC	SMRI	8.7	2015-09-21	6.73
	SCZ	2015-2625	1	37	30	CAUC	SMRI	8.8	2015-09-23	6.8
	SCZ	2015-2627	1	52	10	CAUC	SMRI	6.2	2015-09-23	6.1
	SCZ	2015-2628	1	24	15	CAUC	SMRI	8.6	2015-09-23	6.2
	SCZ	2015-2630	1	44	9	CAUC	SMRI	8	2015-09-23	5.9
	SCZ	2015-2884	1	39	80	CAUC	SMRI	8.1	2015-10-15	6.6
	SCZ	2015-2885	1	33	29	CAUC	SMRI	8.1	2015-10-15	6.5
	SCZ	2015-2886	1	43	18	CAUC	SMRI	8.3	2015-10-15	6.3
	SCZ	2015-2888	1	35	47	CAUC	SMRI	7.4	2015-10-15	6.4
	SCZ	2015-2922	1	47	13	CAUC	SMRI	8.1	2015-10-20	6.3
	SCZ	2015-2949	2	36	27	CAUC	SMRI	7.9	2015-10-22	6.49
	SCZ	2015-2952	1	38	35	Unknown	SMRI	8.5	2015-10-22	6.68
	SCZ	2015-3082	2	47	35	CAUC	SMRI	8.5	2011-03-15	6.5
	SCZ	2015-3165	2	53	13	CAUC	SMRI	8.2	2015-11-16	6.49
	SCZ	2015-3227	1	53	38	CAUC	SMRI	8	2012-03-15	6.17
	SCZ	2015-3229	1	50	9	CAUC	SMRI	7.6	2012-03-15	6.2
	SCZ	2015-3232	2	47	30	CAUC	SMRI	7.4	2012-03-15	6.47
	SCZ	2015-3233	1	42	19	CAUC	SMRI	8.6	2012-03-15	6.48
	SCZ	2015-3235	1	51	43	CAUC	SMRI	8.2	2012-03-15	6.63
	SCZ	2015-3280	1	43	26	CAUC	SMRI	7.5	2012-07-15	6.42
	SCZ	2015-3282	1	52	16	CAUC	SMRI	7	2012-07-15	6.52
	SCZ	2015-38	2	40	22	CAUC	SMRI	7.9	2001-07-15	6.39
	SCZ	2015-42	1	28	32	CAUC	SMRI	8.5	2001-07-15	6.65
	SCZ	2015-43	1	47	62	CAUC	SMRI	7.6	2001-07-15	6.73
	SCZ	2015-46	2	28	15	CAUC	SMRI	7.8	2001-07-15	6.61
	SCZ	2015-856	2	49	32	CAUC	SMRI	6.4	2004-02-15	6.54
	SCZ	2015-859	1	45	38	CAUC	SMRI	6.9	2004-02-15	5.92
	SCZ	2015-861	2	45	49	CAUC	SMRI	6	2004-02-15	6.43
	SCZ	2015-865	1	44	40	CAUC	SMRI	7.4	2004-02-15	6.29
	SCZ	2015-891	2	59	38	CAUC	SMRI	8.1	2004-07-15	6.62
	SCZ	2015-894	1	52	33	CAUC	SMRI	7.9	2004-07-15	6.32
	SCZ	2015-897	1	46	38	CAUC	SMRI	9.2	2004-07-15	6.4
	SCZ	2016-790	2	30	60	CAUC	SMRI	7.5	2016-03-31	6.2
	SCZ	2016-791	1	52	61	CAUC	SMRI	7	2016-03-31	6
	SCZ	2016-793	2	60	40	CAUC	SMRI	7.4	2016-03-31	6.2
	SCZ	2016-798	1	60	31	CAUC	SMRI	8.3	2016-03-31	6.2
	SCZ	2016-825	1	31	14	CAUC	SMRI	7.4	2004-01-16	5.8
	SCZ	2016-830	1	25	32	CAUC	SMRI	7.8	2004-01-16	6.6
	SCZ	2016-831	1	44	50	CAUC	SMRI	6.7	2004-01-16	6.5
	SCZ	2016-833	1	44	29	CAUC	SMRI	5.7	2004-01-16	5.9
	SCZ	2016-834	1	35	35	CAUC	SMRI	6.7	2004-01-16	6.5
	SCZ	2016-870	2	49	38	CAUC	SMRI	7.8	2004-06-16	6.2
	SCZ	2016-887	1	30	32	CAUC	SMRI	7.5	2004-11-16	5.8
	SCZ	2016-890	1	25	48	CAUC	SMRI	7.3	2004-11-16	6.62
	SCZ	2016-892	1	32	112	CAUC	SMRI	7.3	2004-11-16	6.59
	SCZ	2016-894	1	47	26	CAUC	SMRI	7.4	2004-11-16	6.62
	SCZ	2016-896	1	25	12	CAUC	SMRI	7.6	2004-11-16	6.91
	SCZ	2016-928	1	40	70	CAUC	SMRI	8.4	2016-04-13	6.62
	SCZ	2016-929	1	57	20	CAUC	SMRI	7.7	2016-04-13	6.66
	SCZ	2016-930	2	44	30	CAUC	SMRI	8.1	2016-04-13	6.55
	SCZ	2016-932	1	35	9	CAUC	SMRI	6.9	2016-04-13	6.44
	SCZ	2016-936	1	34	48	CAUC	SMRI	7.6	2016-04-15	6.3
	SCZ	2016-937	2	44	76	CAUC	SMRI	7.5	2016-04-15	6.45
	SCZ	2016-939	2	46	12	CAUC	SMRI	6.3	2016-04-15	6.595
	SCZ	2016-941	1	59	27	CAUC	SMRI	7.7	2016-04-15	6.298
	SCZ	2016-943	1	21	40	CAUC	SMRI	5.7	2016-04-15	6.69
	SCZ	2016-944	2	55	57	CAUC	SMRI	6.1	2016-04-15	6.65
	SCZ	2016-945	1	47	134	CAUC	SMRI	7.7	2016-04-15	6.68
	SCZ	2016-946	1	43	24	CAUC	SMRI	5.9	2016-04-19	6.36
	SCZ	2016-947	1	61	111	CAUC	SMRI	6.6	2016-04-19	6.23
	SCZ	2016-948	1	31	48	CAUC	SMRI	7.5	2016-04-19	6.67
	SCZ	2016-949	1	18	30	CAUC	SMRI	7.9	2016-04-19	6.63
	SCZ	2016-951	1	18	25	CAUC	SMRI	6.9	2016-04-19	6.84
	SCZ	2016-952	1	34	23	CAUC	SMRI	7	2016-04-19	6.78
	SCZ	2016-953	1	50	56	CAUC	SMRI	6.7	2016-04-19	6.87
	SCZ	2016-954	2	53	48	CAUC	SMRI	7.8	2016-04-19	6.7
	SCZ	2016-955	2	46	27	CAUC	SMRI	6.9	2016-04-19	6.17
	SCZ	2016-956	1	32	98	CAUC	SMRI	7.1	2016-04-19	6.47
	SCZ	2016-957	1	53	13	CAUC	SMRI	7.3	2016-04-19	6.33
	SCZ	2016-958	2	53	35	CAUC	SMRI	7	2016-04-19	6.2
	SCZ	2016-960	1	42	47	CAUC	SMRI	5.5	2016-04-19	6.2
	SCZ	2016-961	1	45	36	CAUC	SMRI	6.9	2016-04-19	6.67
	SCZ	2016-962	1	31	40	CAUC	SMRI	7.8	2016-04-19	6.72
	SCZ	2016-963	2	45	57	CAUC	SMRI	5.6	2016-04-19	6.39
	BP	2015-3	1	49	43	Asian American	SMRI	8.3	2014-12-31	6.52
	BP	2015-4	2	49	36	CAUC	SMRI	7.7	2014-12-31	6.77
	BP	2015-8	2	56	13	CAUC	SMRI	8.3	2014-12-31	6.58
	BP	2014-2200	1	48	31	CAUC	SMRI	7	2011-06-14	6.68
	BP	2014-2624	2	55	45	CAUC	SMRI	8.2	2014-12-29	6.473
	BP	2015-2573	1	64	16	CAUC	SMRI	7.9	2009-10-15	6.1
	BP	2015-2577	2	63	32	CAUC	SMRI	8.9	2009-10-15	6.97
	BP	2015-2583	2	49	38	CAUC	SMRI	6.9	2015-09-14	6.39
	BP	2015-2584	2	33	24	CAUC	SMRI	8.2	2015-09-14	6.51
	BP	2015-2595	1	56	23	CAUC	SMRI	9	2015-09-16	6.07
	BP	2015-2603	1	29	60	CAUC	SMRI	8.5	2015-09-21	6.7
	BP	2015-2604	1	45	28	CAUC	SMRI	8.3	2015-09-21	6.35
	BP	2015-2605	1	41	70	Unknown	SMRI	8.3	2015-09-21	6.71
	BP	2015-2607	1	44	19	CAUC	SMRI	8.5	2015-09-21	6.74
	BP	2015-2623	2	48	18	CAUC	SMRI	8.7	2015-09-23	6.5
	BP	2015-2626	2	35	17	CAUC	SMRI	8.1	2015-09-23	6.1
	BP	2015-2881	2	58	35	CAUC	SMRI	8.8	2015-10-15	6.5
	BP	2015-2883	1	40	39	CAUC	SMRI	8.2	2015-10-15	6.6
	BP	2015-2917	1	59	84	CAUC	SMRI	8	2015-10-20	6.65
	BP	2015-2924	1	51	23	CAUC	SMRI	8.1	2015-10-20	6.67
	BP	2015-2945	2	44	37	CAUC	SMRI	6.4	2015-10-22	6.37
	BP	2015-2946	2	56	26	CAUC	SMRI	7.8	2015-10-22	6.58
	BP	2015-2947	2	43	39	CAUC	SMRI	8.4	2015-10-22	6.74
	BP	2015-2948	1	35	22	CAUC	SMRI	8.7	2015-10-22	6.58
	BP	2015-2950	2	50	62	CAUC	SMRI	8	2015-10-22	6.51
	BP	2015-3080	2	43	57	CAUC	SMRI	7.7	2011-03-15	5.92
	BP	2015-3085	1	48	23	CAUC	SMRI	7.7	2011-03-15	6.9
	BP	2015-3164	2	29	62	CAUC	SMRI	7.5	2015-11-16	6.74
	BP	2015-3168	2	42	49	CAUC	SMRI	7.6	2015-11-16	6.65
	BP	2015-3228	2	41	28	CAUC	SMRI	6.5	2012-03-15	6.44
	BP	2015-3230	2	59	53	CAUC	SMRI	8.1	2012-03-15	6.2
	BP	2015-3234	1	29	48	CAUC	SMRI	8.6	2012-03-15	6.39
	BP	2015-3236	2	49	19	CAUC	SMRI	6.8	2012-03-15	5.87
	BP	2015-3238	1	35	35	CAUC	SMRI	8.4	2012-03-15	6.3
	BP	2015-3278	1	54	44	CAUC	SMRI	7.1	2012-07-15	6.5
	BP	2015-3283	1	19	12	CAUC	SMRI	7.4	2012-07-15	5.97
	BP	2015-35	2	19	61	CAUC	SMRI	6.1	2001-07-15	6.43
	BP	2015-36	1	24	65	CAUC	SMRI	7.4	2001-07-15	6.59
	BP	2015-39	1	64	37	CAUC	SMRI	8.3	2001-07-15	6.52
	BP	2015-41	2	42	52	CAUC	SMRI	6.8	2001-07-15	6.4
	BP	2015-45	2	29	18	CAUC	SMRI	7.7	2001-07-15	6.46
	BP	2015-854	2	53	35	CAUC	SMRI	7.1	2004-02-15	6.67
	BP	2015-855	1	46	115	CAUC	SMRI	5.6	2004-02-15	6.51
	BP	2015-858	2	44	21	CAUC	SMRI	7.4	2004-02-15	6.67
	BP	2015-860	2	36	33	CAUC	SMRI	6.8	2004-02-15	6.48
	BP	2015-864	1	63	11	CAUC	SMRI	6.5	2004-02-15	6.02
	BP	2015-898	1	63	39	CAUC	SMRI	8.9	2004-07-15	6.66
	BP	2015-899	1	48	35	CAUC	SMRI	8.8	2004-07-15	6.88
	BP	2016-792	2	25	24	CAUC	SMRI	8.2	2016-03-31	6.4
	BP	2016-794	2	37	29	CAUC	SMRI	6.5	2016-03-31	6.5
	BP	2016-795	1	54	39	CAUC	SMRI	6.4	2016-03-31	5.8
	BP	2016-797	1	30	31	CAUC	SMRI	7.4	2016-03-31	6.1
	BP	2016-799	1	30	56	CAUC	SMRI	6.7	2016-03-31	5.8
	BP	2016-801	1	57	19	CAUC	SMRI	6.8	2016-03-31	6.2
	BP	2016-824	1	34	23	CAUC	SMRI	7.1	2004-01-16	6.3
	BP	2016-826	1	48	13	CAUC	SMRI	7.6	2004-01-16	6.1
	BP	2016-828	1	31	28	CAUC	SMRI	6.3	2004-01-16	6.3
	BP	2016-829	1	30	45	CAUC	SMRI	7.4	2004-01-16	6.3
	BP	2016-832	2	61	60	CAUC	SMRI	7.2	2004-01-16	6.5
	BP	2016-865	1	50	19	CAUC	SMRI	8.3	2004-06-16	6.2
	BP	2016-866	2	50	62	CAUC	SMRI	7.9	2004-06-16	6.3
	BP	2016-885	1	42	32	CAUC	SMRI	8.6	2004-11-16	6.65
	BP	2016-889	1	46	77	CAUC	SMRI	5.5	2004-11-16	6.28
	BP	2016-893	2	32	48	CAUC	SMRI	5.7	2004-11-16	6.65
	BP	2016-895	1	21	27	CAUC	SMRI	7.8	2004-11-16	6.74
	BP	2016-922	1	47	28	CAUC	SMRI	5.7	2016-04-13	6.09
	BP	2016-923	2	52	27	CAUC	SMRI	7.4	2016-04-13	6.75
	BP	2016-925	1	48	42	CAUC	SMRI	7.7	2016-04-13	6.75
	BP	2016-931	2	37	36	CAUC	SMRI	8	2016-04-13	6.44
	BP	2016-933	1	32	31	CAUC	SMRI	8.6	2016-04-13	6.6
	BP	2016-935	1	36	67	CAUC	SMRI	7.7	2016-04-15	6.8
	BP	2016-940	2	53	26	CAUC	SMRI	6.5	2016-04-15	6.22
	BP	2016-942	2	48	31	CAUC	SMRI	5.6	2016-04-15	6.29
	BP	2016-950	2	41	26	CAUC	SMRI	6.4	2016-04-19	6.71
	CTRL	2015-6	1	44	20	CAUC	SMRI	8.5	2014-12-31	6.71
	CTRL	2014-2194	1	82	3	CAUC	BSHRI	5.8	2011-06-14	NA
	CTRL	2014-2195	1	90+	2.5	CAUC	BSHRI	7.6	2011-06-14	NA
	CTRL	2014-2196	2	75	2.75	CAUC	BSHRI	6.1	2011-06-14	NA
	CTRL	2014-2197	1	86	4.75	CAUC	BSHRI	7	2011-06-14	NA
	CTRL	2014-2198	2	76	4	CAUC	BSHRI	6.1	2011-06-14	NA
	CTRL	2014-2621	1	56	36	CAUC	SMRI	7.8	2014-12-29	6.62
	CTRL	2014-2626	1	49	47	CAUC	SMRI	8.2	2014-12-29	6.55
	CTRL	2014-2627	1	51	20	Hispanic	American	8.1	2014-12-29	6.72
	CTRL	2015-1332	2	78	3.75	CAUC	BSHRI	7.3	2015-05-13	NA
	CTRL	2015-1333	1	90+	3.5	CAUC	BSHRI	6.8	2015-05-13	NA
	CTRL	2015-1334	2	87	2	CAUC	BSHRI	7	2015-05-13	NA
	CTRL	2015-1335	2	82	2.5	CAUC	BSHRI	6.5	2015-05-13	NA
	CTRL	2015-1336	2	87	2.5	CAUC	BSHRI	7.5	2015-05-13	NA
	CTRL	2015-1337	2	90+	3.5	CAUC	BSHRI	8	2015-05-13	NA
	CTRL	2015-1338	1	84	4.25	CAUC	BSHRI	7.9	2015-05-13	NA
	CTRL	2015-1339	2	90+	5	CAUC	BSHRI	7.2	2015-05-13	NA
	CTRL	2015-1340	1	90+	1.5	CAUC	BSHRI	9.3	2015-05-13	NA
	CTRL	2015-1341	1	89	3	CAUC	BSHRI	7.3	2015-05-13	NA
	CTRL	2015-1342	2	90+	2.5	CAUC	BSHRI	6	2015-05-13	NA
	CTRL	2015-1343	1	86	3.5	CAUC	BSHRI	6.4	2015-05-13	NA
	CTRL	2015-1397	1	76	1.5	CAUC	BSHRI	7.2	2015-05-15	NA
	CTRL	2015-1398	1	76	2	CAUC	BSHRI	6.8	2015-05-15	NA
	CTRL	2015-1399	1	79	1.66	CAUC	BSHRI	8.7	2015-05-15	NA
	CTRL	2015-1400	1	90	2.16	CAUC	BSHRI	8.2	2015-05-15	NA
	CTRL	2015-1401	2	82	1.5	CAUC	BSHRI	8	2015-05-15	NA
	CTRL	2015-1402	1	79	3	CAUC	BSHRI	8.4	2015-05-15	NA
	CTRL	2015-1403	2	88	2.15	CAUC	BSHRI	7.9	2015-05-15	NA
	CTRL	2015-1404	1	90+	2.66	CAUC	BSHRI	8	2015-05-15	NA
	CTRL	2015-1405	1	84	2.5	CAUC	BSHRI	8.3	2015-05-15	NA
	CTRL	2015-1406	1	63	1.5	CAUC	BSHRI	8	2015-05-15	NA
	CTRL	2015-1407	2	87	15	CAUC	BSHRI	7.7	2015-05-15	NA
	CTRL	2015-1425	1	89	5.5	CAUC	BSHRI	5.9	2015-05-19	NA
	CTRL	2015-1426	2	90	4.25	CAUC	BSHRI	7	2015-05-19	NA
	CTRL	2015-1427	1	85	1.83	CAUC	BSHRI	6.9	2015-05-19	NA
	CTRL	2015-1428	2	83	3.25	CAUC	BSHRI	5.5	2015-05-19	NA
	CTRL	2015-1429	1	84	3	CAUC	BSHRI	5.7	2015-05-19	NA
	CTRL	2015-1431	2	77	2.5	CAUC	BSHRI	5.9	2015-05-19	NA
	CTRL	2015-1432	1	75	3.33	CAUC	BSHRI	5.6	2015-05-19	NA
	CTRL	2015-1433	1	63	2	CAUC	BSHRI	5.6	2015-05-19	NA
	CTRL	2015-1434	1	69	2	CAUC	BSHRI	6.2	2015-05-19	NA
	CTRL	2015-1435	2	82	2.5	CAUC	BSHRI	8	2015-05-19	NA
	CTRL	2015-1436	1	80	2.16	CAUC	BSHRI	5.9	2015-05-15	NA
	CTRL	2015-1443	1	88	3.75	CAUC	BSHRI	6.9	2015-05-22	NA
	CTRL	2015-1444	2	87	2.83	CAUC	BSHRI	6.4	2015-05-22	NA
	CTRL	2015-1445	2	88	3	CAUC	BSHRI	5.8	2015-05-22	NA
	CTRL	2015-1446	1	90	2.83	CAUC	BSHRI	6.5	2015-05-22	NA
	CTRL	2015-1447	1	86	3	CAUC	BSHRI	7.8	2015-05-22	NA
	CTRL	2015-1448	1	84	2.5	CAUC	BSHRI	7.8	2015-05-22	NA
	CTRL	2015-1449	1	90+	3.16	CAUC	BSHRI	7	2015-05-22	NA
	CTRL	2015-1450	1	90+	3	CAUC	BSHRI	7.6	2015-05-22	NA
	CTRL	2015-1451	1	85	12.25	CAUC	BSHRI	6.4	2015-05-22	NA
	CTRL	2015-1452	1	89	3.33	CAUC	BSHRI	5.5	2015-05-22	NA
	CTRL	2015-1453	2	90	2.45	CAUC	BSHRI	6.7	2015-05-22	NA
	CTRL	2015-1467	1	81	2.75	CAUC	BSHRI	5.6	2015-05-27	NA
	CTRL	2015-1468	2	86	2	CAUC	BSHRI	6.8	2015-05-27	NA
	CTRL	2015-1469	1	78	1.66	CAUC	BSHRI	6.6	2015-05-27	NA
	CTRL	2015-1470	2	90+	2.5	CAUC	BSHRI	8.6	2015-05-27	NA
	CTRL	2015-1471	1	90+	3.5	CAUC	BSHRI	5.6	2015-05-27	NA
	CTRL	2015-1472	1	90+	3.83	CAUC	BSHRI	5.5	2015-05-27	NA
	CTRL	2015-1473	1	87	3.5	CAUC	BSHRI	6.1	2015-05-27	NA
	CTRL	2015-1474	1	73	2.25	CAUC	BSHRI	7.3	2015-05-27	NA
	CTRL	2015-1475	2	88	2.5	CAUC	BSHRI	7.4	2015-05-27	NA
	CTRL	2015-1476	1	90+	1.87	CAUC	BSHRI	6.9	2015-05-27	NA
	CTRL	2015-1478	1	78	1.66	CAUC	BSHRI	8.3	2015-05-27	NA
	CTRL	2015-1502	2	90	3.5	CAUC	BSHRI	6.8	2006-01-15	NA
	CTRL	2015-1505	2	87	4	CAUC	BSHRI	8.1	2006-01-15	NA
	CTRL	2015-1506	2	78	1.25	CAUC	BSHRI	8.5	2006-01-15	NA
	CTRL	2015-1508	1	65	3.5	CAUC	BSHRI	7.2	2006-01-15	NA
	CTRL	2015-1509	2	90+	1.16	CAUC	BSHRI	7.8	2006-01-15	NA
	CTRL	2015-1510	2	85	2.75	CAUC	BSHRI	6.9	2006-01-15	NA
	CTRL	2015-1511	1	82	3.66	CAUC	BSHRI	5.6	2006-01-15	NA
	CTRL	2015-1512	1	90+	2.5	CAUC	BSHRI	5.7	2006-01-15	NA
	CTRL	2015-1513	2	73	2.5	CAUC	BSHRI	8.3	2006-01-15	NA
	CTRL	2015-1532	1	77	3	CAUC	BSHRI	8.4	2006-03-15	NA
	CTRL	2015-1534	1	82	2.83	CAUC	BSHRI	7.4	2006-03-15	NA
	CTRL	2015-1535	1	85	3.5	CAUC	BSHRI	5.5	2006-03-15	NA
	CTRL	2015-1536	2	90+	15.5	CAUC	BSHRI	8.4	2006-03-15	NA
	CTRL	2015-1537	2	82	2	CAUC	BSHRI	7.5	2006-03-15	NA
	CTRL	2015-1538	2	85	1	CAUC	BSHRI	5.9	2006-03-15	NA
	CTRL	2015-1539	1	82	1.66	CAUC	BSHRI	8	2006-03-15	NA
	CTRL	2015-1540	2	90+	2.5	CAUC	BSHRI	5.7	2006-03-15	NA
	CTRL	2015-1541	1	68	2	CAUC	BSHRI	8.9	2006-03-15	NA
	CTRL	2015-1543	1	90+	4.25	CAUC	BSHRI	8.2	2006-03-15	NA
	CTRL	2015-1552	1	90+	2	CAUC	BSHRI	8.1	2006-05-15	NA
	CTRL	2015-1553	2	68	2.6	CAUC	BSHRI	7.2	2006-05-15	NA
	CTRL	2015-1554	1	74	2.5	CAUC	BSHRI	8.6	2006-05-15	NA
	CTRL	2015-1555	2	84	3	CAUC	BSHRI	6.5	2006-05-15	NA
	CTRL	2015-1556	1	77	2.5	CAUC	BSHRI	7.8	2006-05-15	NA
	CTRL	2015-1557	2	83	2.5	CAUC	BSHRI	6.5	2006-05-15	NA
	CTRL	2015-1558	1	80	3.25	CAUC	BSHRI	6.3	2006-05-15	NA
	CTRL	2015-17	1	48	17	CAUC	SMRI	8.7	2001-05-15	6.69
	CTRL	2015-18	1	48	12	Hispanic	American	8.4	2001-05-15	6.51
	CTRL	2015-19	1	34	23	CAUC	SMRI	8.6	2001-05-15	6.79
	CTRL	2015-20	1	56	24	CAUC	SMRI	8	2001-05-15	6.72
	CTRL	2015-23	1	70	53	Asian American	SMRI	8.1	2001-05-15	6.59
	CTRL	2015-24	1	55	41	Asian American	SMRI	7.9	2001-05-15	6.36
	CTRL	2015-243	1	74	2	CAUC	BSHRI	6.9	2015-01-30	NA
	CTRL	2015-244	1	80	2.35	CAUC	BSHRI	6.4	2015-01-30	NA
	CTRL	2015-245	2	70	2	CAUC	BSHRI	8.1	2015-01-30	NA
	CTRL	2015-246	1	78	2.75	CAUC	BSHRI	6	2015-01-30	NA
	CTRL	2015-247	1	90+	3.25	CAUC	BSHRI	8	2015-01-30	NA
	CTRL	2015-248	1	78	2.66	CAUC	BSHRI	7	2015-01-30	NA
	CTRL	2015-249	1	78	2.25	CAUC	BSHRI	6.5	2015-01-30	NA
	CTRL	2015-250	2	85	2.5	CAUC	BSHRI	7.7	2015-01-30	NA
	CTRL	2015-251	1	72	2.5	CAUC	BSHRI	7.9	2015-01-30	NA
	CTRL	2015-2572	1	60	47	CAUC	SMRI	7.3	2009-10-15	6.8
	CTRL	2015-2576	1	34	22	CAUC	SMRI	7.9	2009-10-15	6.48
	CTRL	2015-2579	1	49	23	CAUC	SMRI	8.6	2009-10-15	6.93
	CTRL	2015-2581	1	35	24	CAUC	SMRI	8.6	2015-09-14	7.03
	CTRL	2015-2582	1	55	31	CAUC	SMRI	7.7	2015-09-14	6.7
	CTRL	2015-2587	1	32	13	CAUC	SMRI	8.6	2015-09-14	6.57
	CTRL	2015-2588	1	47	11	CAUC	SMRI	9	2015-09-16	6.6
	CTRL	2015-2591	1	51	22	CAUC	SMRI	8.7	2015-09-16	6.71
	CTRL	2015-2593	1	48	24	CAUC	SMRI	8.2	2015-09-16	6.91
	CTRL	2015-2629	1	53	28	CAUC	SMRI	8.1	2015-09-23	6
	CTRL	2015-280	2	76	1.5	CAUC	BSHRI	7.4	2002-04-15	NA
	CTRL	2015-282	2	90+	3.75	CAUC	BSHRI	7.2	2002-04-15	NA
	CTRL	2015-283	2	81	2.75	CAUC	BSHRI	7.2	2002-04-15	NA
	CTRL	2015-284	1	90+	2.5	CAUC	BSHRI	6.6	2002-04-15	NA
	CTRL	2015-285	2	90+	3.16	CAUC	BSHRI	6.2	2002-04-15	NA
	CTRL	2015-286	1	76	2.33	CAUC	BSHRI	7.2	2002-04-15	NA
	CTRL	2015-287	1	76	2.5	CAUC	BSHRI	5.5	2002-04-15	NA
	CTRL	2015-2882	2	38	28	CAUC	SMRI	8.2	2015-10-15	6.7
	CTRL	2015-2887	1	35	52	CAUC	SMRI	7.6	2015-10-15	6.7
	CTRL	2015-2918	1	47	21	CAUC	SMRI	8	2015-10-20	6.81
	CTRL	2015-2919	1	45	29	CAUC	SMRI	8.4	2015-10-20	6.94
	CTRL	2015-2921	1	42	37	CAUC	SMRI	7.8	2015-10-20	6.91
	CTRL	2015-2923	2	44	10	CAUC	SMRI	7.9	2015-10-15	6.2
	CTRL	2015-2951	2	33	29	CAUC	SMRI	7.2	2015-10-22	6.52
	CTRL	2015-3079	1	46	31	CAUC	SMRI	7.9	2011-03-15	6.67
	CTRL	2015-3081	1	40	38	CAUC	SMRI	8.6	2011-03-15	6.67
	CTRL	2015-3083	1	31	11	CAUC	SMRI	7.5	2011-03-15	6.13
	CTRL	2015-3084	2	39	58	CAUC	SMRI	7.9	2011-03-15	6.46
	CTRL	2015-3086	1	47	36	CAUC	SMRI	7.9	2011-03-15	6.57
	CTRL	2015-3166	1	49	46	CAUC	SMRI	7.1	2015-11-16	6.5
	CTRL	2015-3167	1	48	31	CAUC	SMRI	8.4	2015-11-16	6.86
	CTRL	2015-3169	1	45	18	CAUC	SMRI	8.3	2015-11-16	6.81
	CTRL	2015-3170	2	49	45	CAUC	SMRI	7.7	2015-11-16	6.72
	CTRL	2015-3231	1	50	49	CAUC	SMRI	8.1	2012-03-15	6.75
	CTRL	2015-3237	2	44	28	CAUC	SMRI	8.8	2012-03-15	6.59
	CTRL	2015-3275	1	53	9	CAUC	SMRI	8.1	2012-07-15	6.4
	CTRL	2015-3276	1	51	31	CAUC	SMRI	8.7	2012-07-15	6.7
	CTRL	2015-3277	2	38	33	CAUC	SMRI	8.4	2012-07-15	6
	CTRL	2015-3279	2	34	24	CAUC	SMRI	8.3	2012-07-15	6.87
	CTRL	2015-3281	1	37	13	CAUC	SMRI	8.1	2012-07-15	6.5
	CTRL	2015-3284	2	41	50	CAUC	SMRI	7	2012-07-15	6.17
	CTRL	2015-350	2	90+	2.25	CAUC	BSHRI	5.5	2002-10-15	NA
	CTRL	2015-351	1	83	3	CAUC	BSHRI	7.2	2002-10-15	NA
	CTRL	2015-352	1	86	1.75	CAUC	BSHRI	5.6	2002-10-15	NA
	CTRL	2015-353	1	82	2.16	CAUC	BSHRI	6.6	2002-10-15	NA
	CTRL	2015-354	1	84	2.66	CAUC	BSHRI	7.6	2002-10-15	NA
	CTRL	2015-355	2	81	3	CAUC	BSHRI	6.1	2002-10-15	NA
	CTRL	2015-37	1	41	12	CAUC	SMRI	8.5	2001-07-15	6.84
	CTRL	2015-477	1	90+	7.33	CAUC	BSHRI	5.8	2015-02-27	NA
	CTRL	2015-478	2	88	2	CAUC	BSHRI	5.7	2015-02-27	NA
	CTRL	2015-479	1	87	2.5	CAUC	BSHRI	5.9	2015-02-27	NA
	CTRL	2015-480	2	66	4	CAUC	BSHRI	7	2015-02-27	NA
	CTRL	2015-481	1	75	2	CAUC	BSHRI	7	2015-02-27	NA
	CTRL	2015-482	1	71	3	CAUC	BSHRI	6.7	2015-02-27	NA
	CTRL	2015-483	1	38	3	CAUC	BSHRI	7.6	2015-02-27	NA
	CTRL	2015-509	2	76	2.75	CAUC	BSHRI	5.8	2003-05-15	NA
	CTRL	2015-510	2	90+	3.5	CAUC	BSHRI	7.4	2003-05-15	NA
	CTRL	2015-511	1	83	3.16	CAUC	BSHRI	6.9	2003-05-15	NA
	CTRL	2015-513	2	90+	2.5	CAUC	BSHRI	7.2	2003-05-15	NA
	CTRL	2015-514	2	90	2.42	CAUC	BSHRI	6.4	2003-05-15	NA
	CTRL	2015-515	1	86	2	CAUC	BSHRI	7.6	2003-05-15	NA
	CTRL	2015-516	2	84	1.5	CAUC	BSHRI	8.3	2003-05-15	NA
	CTRL	2015-517	1	89	3.5	CAUC	BSHRI	6.7	2003-05-15	NA
	CTRL	2015-518	2	90+	7.25	CAUC	BSHRI	6.4	2003-05-15	NA
	CTRL	2015-519	1	84	2	CAUC	BSHRI	7.7	2003-05-15	NA
	CTRL	2015-520	2	77	3.25	CAUC	BSHRI	7.4	2003-05-15	NA
	CTRL	2015-733	1	90	2.5	CAUC	BSHRI	6.5	2015-02-27	NA
	CTRL	2015-734	1	90+	2.66	CAUC	BSHRI	5.9	2015-03-17	NA
	CTRL	2015-735	1	63	4.16	CAUC	BSHRI	7.9	2015-03-17	NA
	CTRL	2015-736	1	70	3	CAUC	BSHRI	6.3	2015-03-17	NA
	CTRL	2015-737	2	88	2	CAUC	BSHRI	6.3	2015-02-27	NA
	CTRL	2015-738	1	90+	2.66	CAUC	BSHRI	6.5	2015-03-17	NA
	CTRL	2015-739	1	53	3.66	Unknown	BSHRI	6.5	2015-03-17	NA
	CTRL	2015-740	1	81	2.25	CAUC	BSHRI	5.6	2015-03-17	NA
	CTRL	2015-766	2	86	1.5	CAUC	BSHRI	6.3	2015-03-26	NA
	CTRL	2015-767	2	90+	2.16	CAUC	BSHRI	6.3	2015-03-26	NA
	CTRL	2015-768	1	84	3	CAUC	BSHRI	6.7	2015-03-26	NA
	CTRL	2015-769	2	88	2.83	CAUC	BSHRI	6.8	2015-03-26	NA
	CTRL	2015-770	2	82	2.25	CAUC	BSHRI	8.2	2015-03-26	NA
	CTRL	2015-771	2	85	1.5	CAUC	BSHRI	6.8	2015-03-26	NA
	CTRL	2015-772	1	74	3.5	CAUC	BSHRI	5.9	2015-03-26	NA
	CTRL	2015-773	1	86	2.75	CAUC	BSHRI	5.5	2015-03-26	NA
	CTRL	2015-774	1	78	2.75	CAUC	BSHRI	6.4	2015-03-26	NA
	CTRL	2015-775	2	90	1.83	CAUC	BSHRI	7.4	2015-03-26	NA
	CTRL	2015-776	1	89	1.5	CAUC	BSHRI	6.8	2015-03-26	NA
	CTRL	2015-777	1	80	9.75	CAUC	BSHRI	6	2015-03-26	NA
	CTRL	2015-802	2	90+	3.5	CAUC	BSHRI	5.6	2015-03-30	NA
	CTRL	2015-803	2	77	3	CAUC	BSHRI	6	2015-03-30	NA
	CTRL	2015-804	1	82	3	CAUC	BSHRI	7.8	2015-03-30	NA
	CTRL	2015-805	2	88	2.33	CAUC	BSHRI	8.3	2015-03-30	NA
	CTRL	2015-806	1	86	2.8	CAUC	BSHRI	6.5	2015-03-30	NA
	CTRL	2015-807	1	90+	1.5	CAUC	BSHRI	6.8	2015-03-30	NA
	CTRL	2015-808	1	90+	3.33	CAUC	BSHRI	8.2	2015-03-30	NA
	CTRL	2015-809	2	90	4	CAUC	BSHRI	6.1	2015-03-30	NA
	CTRL	2015-810	2	89	3	CAUC	BSHRI	8.5	2015-03-30	NA
	CTRL	2015-811	2	87	2.5	CAUC	BSHRI	9.2	2015-03-30	NA
	CTRL	2015-812	2	83	4.83	CAUC	BSHRI	7	2015-03-30	NA
	CTRL	2015-813	1	75	4.33	CAUC	BSHRI	8.5	2015-03-30	NA
	CTRL	2015-857	1	38	29	CAUC	SMRI	7	2004-02-15	6.83
	CTRL	2015-862	1	57	32	CAUC	SMRI	8.1	2004-02-15	6.84
	CTRL	2015-892	1	54	90	CAUC	SMRI	6.3	2004-07-15	6.33
	CTRL	2015-893	1	63	20	CAUC	SMRI	8.5	2004-07-15	6.3
	CTRL	2015-895	1	57	24	CAUC	SMRI	8.5	2004-07-15	6.59
	CTRL	2015-896	1	57	17	CAUC	SMRI	9	2004-07-15	6.65
	CTRL	2015-900	1	85	2.5	CAUC	BSHRI	5.5	2004-07-15	NA
	CTRL	2015-901	1	85	3.16	CAUC	BSHRI	6.7	2004-07-15	NA
	CTRL	2015-902	2	77	3.5	CAUC	BSHRI	7.2	2004-07-15	NA
	CTRL	2015-916	2	80	3.33	CAUC	BSHRI	5.9	2004-09-15	NA
	CTRL	2015-917	2	90+	2	CAUC	BSHRI	7.4	2004-09-15	NA
	CTRL	2015-918	2	86	2.5	CAUC	BSHRI	6.7	2004-09-15	NA
	CTRL	2015-919	2	90+	2.33	CAUC	BSHRI	5.7	2004-09-15	NA
	CTRL	2015-920	2	88	3	CAUC	BSHRI	6.5	2004-09-15	NA
	CTRL	2015-921	1	78	5.25	CAUC	BSHRI	6.5	2004-09-15	NA
	CTRL	2015-922	2	90+	1.67	CAUC	BSHRI	7.3	2004-09-15	NA
	CTRL	2015-923	1	68	2	CAUC	BSHRI	6	2004-09-15	NA
	CTRL	2015-924	2	80	2	CAUC	BSHRI	6.6	2004-09-15	NA
	CTRL	2015-925	1	89	2.5	CAUC	BSHRI	7.3	2004-09-15	NA
	CTRL	2015-926	2	88	2.9	CAUC	BSHRI	7.6	2004-09-15	NA
	CTRL	2015-927	2	90+	3	CAUC	BSHRI	6.3	2004-09-15	NA
	CTRL	2016-796	1	52	28	CAUC	SMRI	8.6	2016-03-31	6.5
	CTRL	2016-800	2	44	25	CAUC	SMRI	7.7	2016-03-31	6.3
	CTRL	2016-823	1	59	26	CAUC	SMRI	7.8	2004-01-16	6.4
	CTRL	2016-827	1	52	8	CAUC	SMRI	8.3	2004-01-16	6.5
	CTRL	2016-862	1	52	22	CAUC	SMRI	5.5	2004-06-16	6.2
	CTRL	2016-863	1	53	28	CAUC	SMRI	8	2004-06-16	6.2
	CTRL	2016-864	1	44	10	CAUC	SMRI	7.3	2004-06-16	6.4
	CTRL	2016-867	1	42	27	CAUC	SMRI	7.5	2004-06-16	6.6
	CTRL	2016-868	2	68	13	CAUC	SMRI	5.8	2004-06-16	6.3
	CTRL	2016-869	1	58	27	CAUC	SMRI	8.1	2004-06-16	6
	CTRL	2016-871	2	29	42	CAUC	SMRI	8	2004-06-16	6.2
	CTRL	2016-872	2	57	26	CAUC	SMRI	8	2004-06-16	6
	CTRL	2016-888	2	35	23	CAUC	SMRI	8.4	2004-11-16	6.6
	CTRL	2016-891	1	28	47	CAUC	SMRI	7.3	2004-11-16	6.65
	CTRL	2016-924	1	48	12	CAUC	SMRI	6.9	2016-04-13	6.25
	CTRL	2016-926	1	54	22	CAUC	SMRI	8.4	2016-04-13	6.78
	CTRL	2016-927	2	20	27	CAUC	SMRI	6.3	2016-04-13	6.46
	CTRL	2016-934	1	53	51	CAUC	SMRI	7	2016-04-15	6.5
	CTRL	2016-938	1	67	14	CAUC	SMRI	7.4	2016-04-15	5.8
	CTRL	2016-959	1	53	34	CAUC	SMRI	6.2	2016-04-19	6.55
	CTRL	2016-964	1	36	14	CAUC	SMRI	6.6	2016-04-19	6.45
	CTRL	2016-965	1	53	28	CAUC	SMRI	6.9	2016-04-19	6.73

## Sheet: Table S2
	Table S2. Proteome profiling of human brain cortex tissues by TMT-LC/LC-MS/MS
	A total of 268 samples were used for proteome profiling. We performed 29 batches of LC/LC-MS/MS runs and identified 11,608 protein groups across all samples with a protein-level FDR of 1%. An internal standard was included in each TMT 11-plex assay to normalize MS data across different batches.
	Index	Protein accession	Gene symbol	2014-2194	2014-2195	2014-2196	2014-2197	2014-2198	2014-2199	2014-2200	2014-2201	2014-2621	2014-2622	2014-2624	2014-2625	2014-2626	2015-1	2015-1332	2015-1333	2015-1334	2015-1335	2015-1336	2015-1337	2015-1338	2015-1339	2015-1340	2015-1341	2015-1342	2015-1343	2015-1397	2015-1398	2015-1399	2015-1400	2015-1401	2015-1402	2015-1403	2015-1404	2015-1405	2015-1406	2015-1407	2015-1425	2015-1426	2015-1427	2015-1428	2015-1429	2015-1431	2015-1432	2015-1433	2015-1434
	1	P19075	TSPAN8	12.66	15.12	14.77	14.27	14.21	13.04	14.66	14.54	15.75	13.07	12.76	14.45	14.8	16.16	12.22	15.66	15.09	14.88	15.03	14.72	16.39	16.01	16.08	14.21	14.79	13.29	12.88	15.59	12.38	15.51	13.22	18.08	16.77	15.15	14.29	15.03	17.38	12.2	13.28	14.04	14.55	16.77	14.44	14.96	15.59	17.52
	2	P02452	COL1A1	18.06	18.74	20.32	20.38	19.86	20.41	22.8	18.92	23.56	22.79	18.59	22.81	21.99	20.46	19.98	21.08	20.16	19.67	21.08	18.51	20.05	18.53	21.1	20.21	16.06	19.69	18.69	19.7	18.61	19.29	19.62	18.77	18.48	19.81	19.32	19.89	19.95	19.75	16.26	19.91	19.76	19.78	18.8	19.55	20.52	19.58
	3	P08123	COL1A2	18.71	19.62	20.01	20.36	20.25	20.23	23.24	19.43	23.45	23.63	18.92	22.95	21.65	20.67	20.36	21.2	20.09	19.84	20.95	18.57	20.24	18.22	21.15	20.39	16.71	19.85	19.49	20.03	19.24	19.43	20.01	19.24	19.18	19.9	19.86	20.03	19.98	20	16.71	19.96	20.35	19.69	18.62	19.82	20.09	19.82
	4	P60201	PLP1	24.98	26.14	25.28	24.75	25	24.25	26.01	26.62	26.13	25.24	24.75	25.66	25.09	26.71	24.48	26.34	25.13	25.13	25	25.48	27.32	26.73	26.36	25.15	25.64	24.5	24.55	26.02	24.63	26.1	25.56	27.79	27.33	26.09	24.85	26.13	27.56	24.87	24.88	24.94	25.54	27.95	24.68	25.17	25.18	28.29
	5	P02458	COL2A1	11.65	15.59	15.04	15.21	14.98	14.66	15.28	15.26	18.07	15.35	13.27	15.59	15.31	17.49	15.6	15.25	14.76	14.58	14.95	14.99	14.7	14.89	15.38	15.5	10.38	14.86	15.46	14.8	13.01	14.39	14.76	13.47	12.93	14.43	13.81	15.22	14.89	15.26	10.95	15.37	15.69	15	12.35	14.89	15.53	14.72
	6	Q9BRT9	GINS4	19.96	19.09	19.34	19.71	18.56	18.44	20.42	19.89	19.4	19.08	18.78	15.96	22.2	19.27	19.41	20.37	19.33	21.04	18.13	20.38	20.84	21.41	19.26	19.02	20.6	21.07	19.39	19.82	19.61	21.73	19.55	20.42	19.97	23.61	18.96	19.84	21.56	19.81	22.52	19.41	19.41	22.57	18.64	20.3	19.64	18.03
	7	P0DJI9	SAA2	17.46	17.67	16.56	17.27	15.85	17.78	15.42	16.69	17.01	14.63	17.97	14.65	15.81	16.08	14.95	18.07	17.27	16.57	17.42	18.16	16.6	16.37	17.67	17.72	15.6	18.16	16.39	15.37	14.03	18.93	16.6	16.18	16.44	17.33	16.03	16.81	16.71	17.7	18.24	16.99	16.91	16.49	17.91	16.56	18.49	16.65
	8	B1B1G2	PLP1	24.95	26.04	24.94	24.58	24.78	24.44	26.07	26.47	26.18	25.29	24.68	25.58	24.9	26.59	24.34	26.25	24.96	24.88	24.86	25.62	27.22	26.7	26.45	24.97	25.61	24.28	24.35	25.98	24.63	26.02	25.53	27.95	27.4	26	24.82	26.05	27.49	24.66	24.91	25.05	25.58	27.91	24.81	25.12	24.99	28.33
	9	B1B1G3	PLP1	24.98	26.03	25.2	24.59	24.76	24.3	25.93	26.52	26.19	25.24	24.64	25.57	25.04	26.61	24.33	26.24	25	25.07	25.05	25.4	27.19	26.55	26.34	25.1	25.58	24.37	24.4	25.95	24.65	26.1	25.56	27.84	27.34	26.01	24.83	26.1	27.44	24.79	24.81	24.93	25.55	27.91	24.72	25.17	25.1	28.27
	10	B1B1G6	PLP1	24.99	26.03	25.2	24.59	24.76	24.3	25.92	26.52	26.19	25.24	24.65	25.58	25.04	26.61	24.32	26.24	25.01	25.07	25.05	25.39	27.19	26.54	26.35	25.1	25.54	24.36	24.4	25.95	24.65	26.1	25.57	27.84	27.34	26.01	24.83	26.1	27.43	24.8	24.79	24.92	25.55	27.91	24.72	25.17	25.1	28.26
	11	O75508	CLDN11	22.23	24.02	22.51	22.22	22.56	22.27	23.69	24.03	23.72	23.57	22.39	23.2	22.63	24.53	22.19	24	22.73	22.45	23.08	22.87	25.25	25.07	24.05	23.02	23.37	21.46	22.11	23.97	21.95	23.29	22.84	25.3	24.5	23.65	22.31	24.02	25.8	22.79	22.54	22.9	23.51	24.97	22.74	22.43	22.4	25.85
	12	P20774	OGN	15.9	17.16	17.14	16.82	17.17	16.88	19.88	16.1	19.87	18.73	15.43	19.01	19.28	17.91	16.77	17.16	15.77	16.96	16.9	14.61	16.79	15.02	17.81	15.98	16.19	16.29	17.65	16.5	15.72	16.33	16.38	17.15	16.58	15.95	16.02	16.99	17.06	17.09	16.84	16.43	17.06	15.56	16.81	16.69	17.34	15.92
	13	P02689	PMP2	21.93	22.19	22.07	21.51	21.83	21.76	22.67	22.8	24.31	21.87	21.22	21.6	21.77	23.66	21.3	22.99	22.03	21.63	21.79	22.3	23.69	22.52	22.66	22.01	21.89	21.14	20.73	22.6	21.65	22.74	22.55	25.06	25.12	22.71	22.07	22.86	23.92	21.44	21.21	21.77	21.84	24.89	21.77	22.31	22.08	24.95
	14	P15090	FABP4	15.98	16.9	16.62	16.53	16.57	16.04	18.16	16.43	19.04	16.22	15.75	16.61	17.43	17.77	15.16	17.57	16.54	17.31	16.11	17.23	18.32	17.48	17.59	16.57	16.31	15.7	14.8	17.28	15.59	17.67	16.87	19.76	19.98	17.3	15.97	17.06	18.56	15.4	15.36	15.83	16.2	19.07	16.03	17.03	16.62	19.5
	15	Q13875	MOBP	15.07	16.47	14.9	14.54	15.28	14.73	16.07	16.89	16.55	15.6	14.9	15.67	15.28	17.31	14.37	16.45	15.71	14.57	15.44	15.93	17.9	16.53	16.98	16.04	16.11	15.24	14.79	16.34	14.47	16.06	15.54	17.64	17.1	16.7	14.79	16.27	18.71	15.35	14.93	15.79	15.84	18.47	15.08	15.04	15.14	18.8
	16	P20908	COL5A1	15.21	15.46	14.97	15.89	15.5	17.33	17.08	15.36	17.35	16.29	16.52	18.61	17.09	15.67	16.83	17.86	16.17	16.09	17.92	15.45	16.13	15.65	17.45	16.49	12.4	15.54	16.47	15.42	15.77	15.95	16.06	16.26	16.7	17.1	16.56	16.66	16.23	16.64	12.56	17.03	14.81	15.4	16.95	15.22	16.04	16.06
	17	Q96A11	GAL3ST3	15.08	13.13	14.11	15	13.77	16.38	16.32	14.02	14.54	13.75	15.29	15.79	14.51	14.93	14.02	13.87	14.69	14.67	14.62	14.27	16.33	13.3	15.2	15.03	12.51	13.5	13.9	14	14.87	14.17	15.05	14.27	14.03	16.63	13.79	14.43	14.25	14.08	12.79	14.58	13.73	13.74	16.63	14.08	14.6	13.62
	18	P17676	CEBPB	12.44	13.04	12.63	13.81	12.98	12.25	12.9	13.3	13.4	13.55	12.41	13.39	13.89	13.07	11.95	12.77	11.64	13.62	12.84	13.11	13.73	13.2	13.78	12.61	13.35	13.73	13.43	13.22	11.23	13.95	13.16	14.88	14.31	12.63	11.66	13.07	13.57	11.7	13.34	12.98	13.91	13.49	12.67	13.29	12.47	16.35
	19	P0DJI8	SAA1	17.9	18.2	17.08	17.85	16.66	18.45	15.7	17.3	17.51	15.22	18.75	16.01	16.97	15.74	16.95	18.43	17.76	17.03	17.97	18.7	17.13	16.75	18.19	18.15	16.45	18.6	16.88	15.83	15.74	18.66	17.44	17.47	17.35	17.6	16.97	17.46	17.2	18.45	18.85	17.8	17.9	17.09	18.46	17.59	19.01	17.28
	20	J3KT01	MBP	24.39	25.15	24.58	23.91	23.99	24.26	24.96	25.55	25.44	24.52	23.64	24.44	24.51	25.67	23.84	25.46	23.93	24.48	24.68	24.61	26.31	25.7	25.58	24.23	24.65	23.92	23.77	25.02	23.96	25.31	24.83	27.02	26.81	25.23	24	25.43	26.47	24.19	23.86	24.02	24.65	27.09	24.39	24.53	24.28	27.01
	21	H7BYR8	MBP	24.6	25.43	24.86	24.31	24.39	24.07	25.21	25.77	25.57	24.76	24.12	24.8	24.8	25.88	24.06	25.68	24.37	24.85	24.47	24.86	26.44	25.85	25.79	24.69	24.98	24.12	24.06	25.32	24.12	25.55	25.09	27.2	26.96	25.47	24.11	25.66	26.68	24.4	24.26	24.5	24.93	27.16	24.37	24.87	24.6	27.38
	22	Q13875-4	MOBP	14.97	16.4	14.88	15.04	15.21	14.66	16	16.67	16.48	15.53	14.83	15.91	15.16	17.15	14.3	16.37	15.65	14.66	15.37	15.86	17.83	16.45	16.9	15.97	16.04	15.17	14.7	16.27	14.35	15.81	15.61	17.52	17.14	16.59	14.63	16.22	18.59	15.32	14.86	15.72	15.77	18.28	15.01	15.15	15.12	18.68
	23	O43345	ZNF208	15.33	15.78	14.98	14.86	16	15.65	16.56	13.58	15.96	14.37	15.49	16.88	16.01	16.07	14.58	16.02	13.78	15.53	15.89	16.63	16.83	16.54	15.57	16.11	15.58	16.22	10.48	15.52	15.04	16.51	15.05	15.4	15.52	15.68	15.96	15.59	16.9	12.75	14.69	15.05	14.33	17.26	16.11	15.99	14.87	15.76
	24	P21926	CD9	23.27	24.7	23.82	23.12	23.36	22.86	24.14	24.74	23.25	23.57	23.38	23.99	22.96	24.97	22.78	24.63	23.34	23.08	22.57	23.39	25.41	25.13	25.06	23.78	23.95	22.69	22.72	24.3	22.95	24.06	23.58	25.49	25.11	24.35	23.01	24.47	25.8	23.01	23.23	23.78	23.69	26.25	22.74	23.43	23.52	26.11
	25	Q99732	LITAF	15.83	18.56	17.43	16.7	17.53	17.35	18.24	18.56	18.12	17.43	17.41	17.4	17.29	19.05	16.95	18.88	17.43	17.17	17.82	17.44	19.14	18.71	19.02	18.17	17.9	17.11	18.01	18.04	15.84	18.38	16.16	19.66	19.42	18.38	16.93	18.27	19.35	16.99	16.37	17.34	17.78	20.09	17.34	17.17	17.08	21.99
	26	P02686-4	MBP	24.62	25.47	24.85	24.33	24.41	24.06	25.2	25.78	25.57	24.77	24.13	24.81	24.8	25.89	24.06	25.71	24.39	24.87	24.47	24.86	26.45	25.86	25.79	24.7	24.99	24.13	24.07	25.33	24.13	25.56	25.1	27.2	26.96	25.47	24.12	25.66	26.69	24.41	24.28	24.52	24.96	27.18	24.36	24.88	24.6	27.38
	27	Q6UWY5	OLFML1	14.93	15.67	16.17	15.93	16.04	16.34	18.71	14.97	16.62	17.64	14.64	17.32	17.7	16.15	15.34	16.03	14.9	16.16	16.71	14.2	15.7	14.2	16.85	15.54	15.27	15.55	16.58	15.36	14.8	15.5	15.45	15.36	15.54	15.04	15.2	15.31	15.54	15.38	15.31	15.42	15.52	14.81	16.14	15.74	16.1	15.28
	28	C9JKG1	BGN	16.06	15.86	17.68	16.99	16.77	16.9	19.81	15.89	19.85	19.07	18.31	19.65	19.03	18.34	16.19	17.33	16.86	17.56	17.58	15.8	17.37	15.85	17.98	16.48	16.08	16.29	18.2	16.81	16.63	16.86	17.14	17.39	17.2	16.77	16.41	17.02	17.41	17.23	16.37	16.68	17.07	17.16	16.88	16.64	17.59	16.57
	29	P35555	FBN1	18.37	18.74	18.84	19.05	18.92	19.24	20.74	18.66	21.01	21.2	18.94	20.97	20.4	19.38	19.28	20.29	19.21	19.75	19.67	18.45	19.21	19.39	19.88	19.09	15.94	19.14	19.4	19.04	18.48	18.75	18.84	19.58	19.21	19.54	18.93	18.92	19.13	18.73	15.72	19.17	18.46	19.25	18.95	19.21	19.07	19.45
	30	P21810	BGN	17.4	17.35	18.47	17.91	17.81	17.56	20.36	17.26	19.96	20.25	16.9	20.51	19.94	19.52	17.53	18.3	17.66	18.42	17.66	17.49	18.29	17.36	18.88	17.53	17.19	17.14	19.71	17.59	17.7	17.51	18.02	18.34	18.02	17.51	17.52	18.03	18.02	18.15	17.4	17.46	17.97	18.06	17.05	17.43	18.43	17.49
	31	P53816	PLA2G16	14.91	16.11	14.87	15.04	14.5	15.49	15.93	16.32	16.1	15.82	14.67	15.55	15.28	16.87	14.03	15.82	15.17	15	16.03	14.86	17.07	16.53	16.33	15.09	15.42	14.64	14.71	15.98	14.53	16.05	15.27	17.75	16.79	15.81	14.85	16.42	18.11	14.48	15	14.93	15.82	17.22	15.71	15.2	14.62	19.02
	32	P08572	COL4A2	18.63	19.61	19.65	19.48	19.59	20.52	20.4	19.35	20.64	20.52	19.55	20.73	20.12	18.88	20.62	20.64	20.2	19.94	20.76	19.29	19.47	19.85	20.42	19.61	16.55	20.06	19.89	19.11	19.44	19.28	19.59	18.73	18.84	20.18	19.81	19.46	19.76	19.48	16.4	19.64	19.66	19.71	20.21	19.61	19.93	20.14
	33	P02686	MBP	24.62	25.43	24.85	24.31	24.42	24.08	25.19	25.75	25.57	24.78	24.12	24.77	24.83	25.84	24.05	25.69	24.38	24.89	24.51	24.86	26.42	25.85	25.77	24.67	24.98	24.07	24.08	25.31	24.07	25.6	25.11	27.17	26.92	25.48	24.12	25.66	26.66	24.34	24.27	24.49	24.98	27.17	24.39	24.89	24.6	27.46
	34	Q9NQW6	ANLN	19.4	20.3	19.53	19.12	19.16	19.3	19.93	20.74	20.52	19.3	19.21	19.59	19.19	20.5	18.7	20.88	19.52	19.2	19.86	19.55	21.52	20.5	20.86	19.71	20.23	18.95	18.98	19.78	19.12	20.5	20.16	21.58	21.42	20.24	19.26	20.25	21.63	19.02	19.46	19.55	19.99	22.18	19.37	19.29	19.43	22.4
	35	H0YEA2	MBP	24.34	25.12	24.68	24.12	24.16	23.92	24.92	25.45	25.29	24.53	23.89	24.58	24.65	25.58	23.86	25.36	24.04	24.68	24.41	24.59	26.09	25.53	25.51	24.42	24.74	23.93	23.92	25.05	23.9	25.27	24.8	26.86	26.64	25.17	23.9	25.38	26.35	24.21	24.12	24.39	24.71	26.74	24.24	24.7	24.44	26.98
	36	O75363-2	BCAS1	20.95	21.85	21.04	20.45	20.67	20.44	21.32	22.37	21.77	20.93	20.61	21.09	20.63	22.21	20.26	22.12	20.92	20.57	20.7	20.87	22.81	22	22.04	21.05	21.28	20.03	20.39	21.66	20.49	21.92	21.36	23.2	22.55	21.69	20.5	21.62	23.11	20.36	20.43	21.06	21.37	23.31	20.42	20.74	21.03	23.56
	37	H0YND0	FBN1	14.79	15.09	14.83	15.35	15.21	15.24	16.67	15.27	14.7	17.52	14.96	17.43	16.66	15.74	15.27	16.64	15.47	16.09	15.24	15.4	15.66	15.65	16.12	15.68	13.91	15.18	16.25	15.37	14.74	15.21	14.99	15.42	15.18	15.58	15.32	15.29	15.53	15.18	13.8	15.35	14.83	15.61	15.72	15.52	15.16	16
	38	Q16653-13	MOG	23.82	24.68	23.89	23.55	23.83	23.52	24.48	25.18	24.39	24.08	23.61	24.45	23.7	24.95	23.16	24.92	23.89	23.59	24.11	23.91	25.61	25.54	24.9	23.96	24.17	23.35	23.54	24.76	23.47	24.58	24.18	26.12	25.44	24.59	23.6	24.7	25.58	23.73	23.57	23.91	24.27	26.03	23.8	23.65	23.79	26.45
	39	P20916-2	MAG	20.28	21.32	20.3	20.04	20.21	20.11	20.91	21.63	20.97	20.47	20.07	20.86	20.05	21.45	19.5	21.35	20.18	20.03	20.51	20.5	21.96	21.78	21.15	20.64	20.41	19.58	19.7	21.09	19.83	21.1	20.85	22.47	22.18	20.82	20.01	21.1	22.27	19.9	19.59	20.26	20.71	22.78	20.08	20.1	20.09	23.06
	40	G3XAF7	BCAS1	21.09	21.81	21.08	20.5	20.65	20.53	21.24	22.34	21.77	20.92	20.55	21.16	20.68	22.22	20.28	22.11	20.88	20.6	20.94	20.81	22.8	21.86	22.04	21.04	21.27	20.07	20.31	21.69	20.66	21.95	21.5	23.27	22.58	21.72	20.62	21.64	23.15	20.32	20.39	21.09	21.36	23.29	20.5	20.76	21.06	23.61
	41	J3KN30	P2RX7	17.59	17.73	16.04	16.64	16.58	17.21	17.31	18.18	17.94	17.1	16.92	17.56	16.27	16.37	16.85	17.52	17.75	17.12	16.82	15.87	18.31	17.44	18.23	16.24	17.57	16.2	16.64	16.88	17.22	17.38	17.74	17.3	18.25	16.57	15.7	17.77	18.82	17.24	16.49	16.64	17.43	18.76	17.62	17.08	16.8	19.37
	42	J3QKL5	MBP	24.47	25.26	24.76	24.22	24.26	24.03	25.03	25.57	25.4	24.64	24.04	24.69	24.71	25.68	23.95	25.49	24.18	24.73	24.5	24.69	26.23	25.66	25.62	24.54	24.82	24.04	24.03	25.14	24	25.36	24.91	26.96	26.75	25.29	24.02	25.48	26.46	24.33	24.17	24.47	24.81	26.89	24.33	24.76	24.51	27.1
	43	H0YIN9	KRT5	17.5	17.23	16.7	16.95	16.94	19.9	17.02	17.16	17.37	17.25	16.48	16.69	17.62	16.38	17.67	17.79	17.66	17.02	17.81	17.41	17.79	17.65	17.58	16.8	14.92	16.78	16.65	17.07	17.33	18.14	17.3	17.18	16.5	16.15	17.39	17.01	17.26	16.67	14.9	16.67	17.53	17.24	19.87	17.66	16.69	18.39
	44	O75363	BCAS1	21.08	21.82	21.09	20.54	20.73	20.52	21.29	22.37	21.75	20.95	20.6	21.18	20.7	22.18	20.29	22.12	20.93	20.61	20.81	20.87	22.78	21.92	22.02	21.06	21.29	20.06	20.38	21.68	20.64	21.95	21.47	23.25	22.58	21.71	20.62	21.66	23.11	20.42	20.44	21.09	21.39	23.29	20.51	20.8	21.05	23.57
	45	P05997	COL5A2	13.43	13.33	13.66	14.6	13.94	14.04	15.29	13.4	15.66	16.59	13.54	15.4	14.89	14.5	14.48	15.43	14.18	13.98	13.92	13.4	13.95	13.74	15.2	14.27	12.32	13.9	14.07	13.26	14.02	13.1	14.2	14.01	13.24	13.89	14.21	14.19	13.98	13.99	11.99	14.2	14.13	13.51	12.75	13.63	14.01	14.55
	46	H7C1E7	BCAS1	21.18	21.95	21.16	20.66	20.79	20.6	21.36	22.39	21.85	21.08	20.66	21.27	20.68	22.28	20.37	22.25	21.07	20.65	21	20.92	22.87	21.89	22.07	21.18	21.37	20.13	20.38	21.72	20.78	21.98	21.54	23.36	22.57	21.81	20.74	21.73	23.18	20.5	20.53	21.15	21.49	23.41	20.56	20.83	21.12	23.64
	47	Q92802	N4BP2L2	18.57	19.63	18.77	18.66	18.43	18.5	19.04	19.92	19.41	19.15	18.72	19.8	18.73	19.68	17.69	19.94	18.57	17.93	19.36	18.85	20.22	19.88	20.01	18.95	19.25	18.18	19.58	19.33	18.1	19.36	18.96	20.65	20.23	19.74	18.5	19.55	20.82	18.34	18.76	19.22	19.31	21.38	18.56	18.54	18.74	21.03
	48	Q8TAM6	ERMN	20.05	20.84	19.88	19.77	19.88	19.71	20.42	21.33	20.44	20.4	19.89	20.49	19.7	20.98	19.38	21.1	19.97	19.56	20.21	19.86	21.62	21.23	21.08	20.18	20.38	19.38	19.58	20.77	19.51	20.63	20.46	22.18	21.62	20.59	19.69	20.94	21.88	19.61	19.89	20.24	20.47	22.43	19.84	19.85	19.8	22.41
	49	Q9GZV7	HAPLN2	22.48	23.39	22.52	21.54	21.64	21.94	22.65	23.66	23.29	22.21	22.28	21.98	21.42	23.38	21.33	24.2	22.72	21.6	22.69	22.72	23.93	23.18	23.56	22.5	23.09	21.51	21.75	23.08	21.59	24.23	22.88	25.02	24.07	23.1	22.18	22.68	24.36	21.7	22.16	22.35	22.66	24.37	21.83	22.2	22.08	24.79
	50	P07585	DCN	18.77	19.66	19.63	19.74	19.79	19.32	21.9	19.49	21.93	21.63	19.24	22.07	21.61	20.91	19.5	19.99	19.57	20.06	19.72	18.78	19.94	18.55	20.59	19.55	18.78	19.55	20.83	19.49	19.24	19.44	19.56	19.68	19.4	19.67	19.43	19.49	19.47	19.49	19.16	19.62	19.43	19.59	18.85	19.31	19.63	19.36
	51	K7EPT8	GFAP	21.74	22.04	21.22	22.53	21.42	22.04	21.11	22.12	21.45	21	21.98	20.47	21.12	20.15	21.82	23.36	21.79	21.67	21.43	21.39	22.27	23.02	22.21	21.24	21.61	22.23	22.71	21.17	22.03	21.47	21.74	21.97	23.5	22.31	21.35	20.46	21.77	21.49	22.84	22.14	23.2	23.57	21.51	21.31	21.2	21.96
	52	P00739	HPR	21.03	21.04	21.95	20.38	20.66	20.83	21.38	18.21	19.66	20.79	21.97	20.3	20.3	21.2	19.14	21.94	20.95	20.42	21.71	21.07	21.96	19.97	21.12	21.16	20.64	21.33	19.45	19.19	20.44	21.75	21.73	20.09	21.1	21.77	19.97	20.58	21.28	21.19	22.37	20.48	21.32	21.57	21.45	21.73	21.81	21.99
	53	P12111-4	COL6A3	18.55	19.07	19.52	19.41	19.06	19.33	21.23	18.85	21.46	21.67	18.83	21.37	20.72	20.59	19.99	20.55	19.78	20.09	19.84	18.47	19.5	19.29	20.28	19.71	17.33	19.48	20.1	19.33	19.13	18.85	19.27	19.17	19.05	19.98	19.37	19.26	19.54	19.3	17.19	19.54	19.3	19.13	18.59	19.31	19.5	19.04
	54	A5YM72-3	CARNS1	18.21	19.19	18.3	17.73	18.27	17.98	18.63	19.55	19	18.35	18.23	18.46	17.98	19.66	17.42	19.47	18.24	17.74	18.32	18.23	19.67	19.79	18.77	18.17	18.13	17.15	17.46	18.71	17.7	19.03	18.55	20.37	19.77	18.81	17.98	18.98	20.24	17.85	18.1	18.1	18.47	20.73	17.44	17.95	18.17	20.84
	55	Q8IXJ6	SIRT2	22.78	23.74	23.02	22.5	22.85	22.4	23.42	24.06	23.52	23.11	22.89	23.21	22.87	24.33	22.35	23.81	22.93	22.69	23.13	22.9	24.66	24.18	23.92	23.06	23.56	22.28	22.49	23.62	22.41	23.61	23.26	25.08	24.54	23.52	22.47	23.68	25.06	22.55	23.01	23.02	23.2	25.2	22.63	22.66	22.84	25.52
	56	P12111	COL6A3	18.57	19.08	19.53	19.45	19.07	19.34	21.24	18.88	21.47	21.66	18.86	21.33	20.73	20.61	20	20.54	19.79	20.1	19.85	18.49	19.52	19.3	20.3	19.73	17.37	19.5	20.12	19.35	19.14	18.87	19.28	19.17	19.03	20	19.39	19.27	19.57	19.32	17.23	19.56	19.31	19.13	18.6	19.32	19.49	19.06
	57	P09543	CNP	24.39	25.16	24.49	23.99	24.35	23.98	24.82	25.59	24.87	24.58	24.13	24.76	23.97	25.61	23.81	25.37	24.33	23.97	24.44	24.34	26.06	25.6	25.46	24.52	24.68	23.82	23.7	25	24	25.1	24.79	26.35	25.84	25	24.17	25.2	26.37	24.08	24.16	24.42	24.7	26.47	24.1	24.13	24.3	26.76
	58	Q16653	MOG	23.83	24.68	23.9	23.54	23.82	23.51	24.48	25.19	24.38	24.12	23.61	24.44	23.7	24.94	23.21	24.93	23.89	23.58	24.1	23.9	25.61	25.54	24.91	23.96	24.16	23.34	23.54	24.76	23.49	24.57	24.2	26.13	25.43	24.59	23.62	24.69	25.56	23.72	23.56	23.88	24.3	26.03	23.79	23.66	23.8	26.47
	59	P12107-2	COL11A1	14.32	15.37	14.88	15.24	15.64	15.95	17.82	15.07	16	17.2	15.6	18.91	16.56	15.86	15.67	15.26	15.91	15.64	16.22	14.57	15.44	14.63	16.43	16.05	13.51	15.14	16.73	14.92	15.01	15.56	15.26	15.91	15.99	16.66	15.89	15.81	16.02	15.85	13.52	16.53	15.41	15.22	16.27	14.94	15.73	15.34
	60	P20916	MAG	20.31	21.24	20.24	19.97	20.11	20.19	20.8	21.63	20.91	20.43	20.06	20.75	20.08	21.32	19.46	21.31	20.12	20.05	20.62	20.36	21.82	21.65	21.11	20.54	20.46	19.6	19.73	21.08	19.88	21.07	20.86	22.4	22.08	20.85	20.04	21.03	22.13	19.82	19.76	20.2	20.64	22.58	20.25	20.09	20.06	22.94
	61	Q9H098	FAM107B	16.96	18.09	17.08	17.11	17.34	16.89	17.47	17.79	17.75	16.63	16.95	17.86	16.67	17.79	16.28	18.41	17.29	16.9	17.28	17.03	18.82	18.54	18.23	17.3	17.51	16.87	16.7	17.78	16.41	17.82	17.32	19.38	18.71	18.11	16.6	17.74	19.18	16.72	16.83	17.07	17.5	19.4	17.18	16.88	17.51	20.3
	62	P69892	HBG2	22.94	23.14	23.55	22.49	22.61	23.64	23.99	23.05	23.82	24.18	21.46	24.62	23.89	23.81	22.48	22.78	22.59	23.11	24.17	23.04	22.75	23.1	23.35	23.15	22.63	21.79	22.63	23.8	22.91	22.96	22.97	22.92	23.29	23.05	22.38	23.55	23.24	23.27	22.85	23.4	22.06	23.18	24.04	22.49	22.7	23.5
	63	P35527	KRT9	22.44	21.98	21.09	21.06	21.52	23.78	21.78	20.53	21.85	22.05	20.38	20.93	21.97	21.07	22.31	21.5	22.08	21.45	22.37	21.67	22.18	22.29	22.32	20.44	18.93	21.52	19.61	20.99	21.93	22.61	21.74	21.43	21.22	20.59	21.56	21.89	21.94	20.99	19	20.83	21.91	22.44	22.36	22.32	21.27	21.95
	64	O94832	MYO1D	19.09	19.96	19.03	18.92	18.88	18.64	19.81	20.29	20.15	19.18	18.91	19.64	18.83	20.26	18.37	20.07	19.04	18.95	19.03	19.16	20.86	20.35	19.96	19.22	19.77	18.56	18.62	19.73	18.77	20.04	19.66	21.25	20.98	19.81	18.61	19.87	20.22	18.58	19.03	19.15	19.57	21.63	18.79	18.66	18.7	21.76
	65	A5YM72	CARNS1	18.24	19.19	18.34	17.74	18.28	18	18.65	19.56	19.01	18.38	18.22	18.47	18.01	19.69	17.47	19.45	18.26	17.76	18.29	18.26	19.7	19.78	18.8	18.2	18.21	17.24	17.54	18.74	17.74	19.06	18.58	20.42	19.79	18.83	18.01	18.99	20.24	17.88	18.16	18.12	18.49	20.86	17.46	17.97	18.23	20.86
	66	P69891	HBG1	23.1	23.18	23.58	22.53	22.67	21.3	23.8	23.19	24.01	24.06	21.61	24.46	24.05	23.81	22.58	22.79	22.75	23.27	23.46	23.03	22.77	23.19	23.4	23.16	22.6	21.8	22.75	23.82	23.12	23.09	22.92	22.92	23.28	23.08	22.48	23.38	23.36	23.04	23.01	23.17	22.31	23.22	20.85	22.51	22.78	23.7
	67	P04220	NA	18.25	16.55	17.98	17.3	18.06	16.01	17.68	16.95	17.45	17.86	17.64	18.42	17.66	17.47	16.45	17.68	16.89	19.7	16.74	17.91	18.16	16.8	17.43	18	17.05	17.35	17.53	17.63	17.31	19.71	16.73	18.13	17.87	17.99	17.29	17.22	17.16	16.56	18.91	17.76	17.23	16.82	17.79	17.6	17.54	20.34
	68	K7EQH6	KRT13	19.08	17.23	17.67	17.68	16.94	19.65	17.9	17.87	19.14	18.33	17.41	17.62	18.64	17.01	17.3	16.95	18.33	17.4	18.74	18.14	19.33	18.85	18.93	16.55	17.02	17.07	16.17	18.23	18.04	19.56	18.65	18.03	17.59	16.45	18.09	17.52	18.17	16.89	15.72	17.25	18.64	18.02	19.88	19.26	17.61	18.48
	69	F8WCF4	SIRT2	22.49	23.43	22.88	22.03	22.5	21.98	23.02	23.51	23.17	22.85	22.19	22.88	22.56	23.8	21.94	23.51	22.44	22.31	22.61	22.46	24.36	23.93	23.56	22.75	23.27	21.98	21.8	23.3	22.14	23.32	22.96	24.71	24.1	23.16	22.15	23.32	24.7	22.04	22.75	22.56	22.99	24.81	22.19	22.4	22.6	25.11
	70	H0YGZ3	TNC	17.69	18.92	18.55	19.03	19.7	19.14	18.83	20	20.08	18.75	19.15	18.34	18.01	19.94	19.74	20.42	18.98	17.56	19.05	18.17	20.53	20.5	19.88	18.67	18.94	18.28	18.11	19.48	18.99	18.61	18.98	20.39	20.99	19.49	18.93	18.9	20.37	18.47	19.62	19.04	19.74	21.13	17.6	17.43	18.46	21.3
	71	K7EPI4	GFAP	21.68	21.96	21.19	22.45	21.38	22	21.07	22.02	21.41	20.99	21.95	20.43	21.07	20.05	21.75	23.05	21.81	21.69	21.39	21.35	22.12	22.98	22.17	21.22	21.51	22.15	22.64	21.16	21.96	21.46	21.68	21.84	23.3	22.16	21.22	20.41	21.73	21.44	22.63	22.1	23.14	23.43	21.47	21.26	21.17	21.91
	72	Q9Y5J5	PHLDA3	16.51	17.14	16.9	17.08	16.37	16.51	17.7	18.25	17.23	16.94	16.24	17.22	16.55	18.5	16.47	17.29	16.77	16.35	16.19	16.87	18.1	18.18	17.84	16.64	17.18	16.38	16.62	17.06	16.35	17.28	16.75	18.95	17.98	17.45	16.31	17.86	18.8	16.94	16.75	16.61	16.14	18.23	16.65	16.05	16.96	19.13
	73	Q16653-10	MOG	23.01	23.85	23.06	22.74	23	22.7	23.67	24.43	23.56	23.28	22.77	23.62	22.87	24.13	22.38	24.09	23.1	22.7	23.27	23.1	24.82	24.7	24.06	23.16	23.31	22.52	22.76	23.93	22.69	23.68	23.39	25.43	24.71	23.8	22.8	23.89	24.79	22.95	22.75	23.08	23.47	25.23	23.05	22.75	22.96	25.65
	74	H0YDW7	CD44	15.17	16.65	14.65	16.01	15.49	15.38	15.67	16.02	16.8	15.72	15.53	15.23	15.11	16.43	15.55	17.93	15.69	15.38	14.45	14.86	17.51	17.14	16.67	15.47	15.92	16.15	16.19	14.98	15.37	15.29	15.46	16.84	17.49	16.1	15.12	15.15	17.51	15.28	16.52	15.94	17.83	17.89	14.8	15.07	14.57	17.69
	75	P12110	COL6A2	17.09	17.7	18.11	18.02	17.83	18.09	19.86	17.28	19.92	20.11	17.43	19.94	19.28	19.2	18.61	19.13	18.35	18.75	18.44	17.1	18.34	18.03	19.1	18.3	16.29	18.04	18.87	18.06	17.6	17.81	17.85	17.56	17.37	18.7	18.03	17.74	18.25	17.8	16.18	18.24	17.93	17.99	17.5	18.14	18.17	17.85
	76	A6NK59	ASB14	14.99	17.15	15.42	15.61	16.35	16.02	16.07	16.6	16.58	14.33	16.11	15.46	15.38	16.81	15.81	17.13	16.16	16.21	16.27	16.14	18.05	17.05	15.53	15.86	16.62	16.44	16.49	16.48	15.58	16.12	15.96	17.08	15.37	16.25	16.35	16.62	17.83	16.21	15.79	15.57	14.17	18.04	15.95	15.95	15.86	19.09
	77	Q9H098-2	FAM107B	16.96	18.07	17.38	16.98	17.4	16.89	17.47	17.75	17.75	16.63	16.95	17.77	16.67	17.79	16.28	18.34	17.3	16.9	17.28	17.03	18.82	18.54	18.16	17.3	17.51	16.87	16.5	17.78	16.41	17.82	17.32	19.38	18.71	18.11	16.6	17.73	19	16.84	16.83	17.07	17.5	19.22	17.18	16.88	17.73	20.3
	78	P01871	IGHM	19.87	18.28	19.61	18.8	19.7	17.76	19.31	18.61	19.21	19.45	19.2	20.05	19.24	19.14	17.99	19.31	18.59	21.28	18.52	19.57	19.8	18.47	19.25	19.57	18.58	18.87	19.18	19.23	18.99	21.3	18.46	19.69	19.49	19.58	18.98	18.83	18.8	18.19	20.58	19.35	18.86	18.44	19.51	19.21	19.22	21.99
	79	Q5TBK1	N4BP2L1	18.04	18.96	18.09	18.24	17.89	17.81	18.63	19.48	18.73	18.47	17.94	19.05	18.3	19.02	17	19.24	17.89	18.04	18.68	18.15	19.56	19.24	19.32	18.28	18.93	17.66	17.9	18.83	17.71	18.84	18.36	19.19	19.41	19.04	17.98	18.86	20.26	17.62	19.14	18.53	18.63	20.58	17.87	18.3	18.06	20.34
	80	P51888	PRELP	17.4	18.1	18.42	17.75	18.22	17.6	20.53	17.29	20.48	20.14	16.98	19.52	19.74	19.09	17.57	18.3	17.33	18.23	18.01	17.28	18.16	17.29	18.82	17.69	17.9	17.53	19.16	17.75	17.6	17.62	18	18.31	18.01	17.76	17.49	17.99	18.02	18.03	18.11	17.88	17.4	17.56	17.46	17.74	18.33	17.69
	81	P02462	COL4A1	18.09	18.68	18.79	18.54	18.59	19.47	18.93	18.29	19.71	19.34	18.66	19.67	19.27	18.33	19.27	19.41	19.3	19.15	19.41	18.46	18.34	18.7	19.24	18.63	16.05	18.86	18.95	18.1	18.6	18.46	18.77	18.01	17.97	18.94	18.85	18.33	18.6	18.46	15.81	18.74	18.55	18.62	19.16	18.59	18.92	19.06
	82	Q9BW60	ELOVL1	16.58	17.33	16.16	16.47	16.39	16.63	16.64	17.38	17.04	16.39	16.29	17.11	16.36	17.61	16.05	18.04	16.46	16.57	16.64	16.15	17.47	17.17	17.27	16.69	16.74	16.47	15.74	16.84	16.21	16.69	16.54	18.61	18.33	16.83	16.76	17.48	18.54	16.59	16.35	16.38	16.71	19.07	16.8	16.38	16.15	19.14
	83	A0A087WYJ9	IGHM	19.83	18.31	19.61	18.83	19.73	17.79	19.33	18.73	19.24	19.48	19.25	20.08	19.27	19.17	18.02	19.34	18.61	21.31	18.55	19.56	19.84	18.49	19.35	19.59	18.61	18.93	19.3	19.27	18.97	21.33	18.46	19.7	19.46	19.61	18.99	18.97	18.91	18.4	20.61	19.36	18.89	18.47	19.53	19.24	19.36	21.8
	84	Q9H4G4	GLIPR2	19.79	20.67	20.03	19.8	19.85	19.51	20.59	21.34	20.47	19.9	20.02	20.65	19.63	20.95	19.21	21	20.05	19.54	20.11	19.68	21.68	21.57	21.16	20.19	20.33	19.68	19.47	20.46	19.24	20.88	20.12	21.91	21.72	20.74	19.51	20.44	21.83	19.36	19.74	20.14	19.99	22.36	19.59	19.5	19.76	22.5
	85	P02656	APOC3	18.66	17.21	19.36	17.67	16.99	17.94	18.54	16.94	18.23	19.29	16.58	18.64	18.18	18.02	16.85	18.07	17.69	18.81	18.92	17.54	19.04	18.6	17.07	17.32	18.36	16.39	16.32	16.53	19.65	19.35	18.87	17.31	18.97	19.08	17.62	18.13	17.33	18.22	18.37	16.89	18.52	16.93	19.09	18.2	17.33	18.31
	86	P02008	HBZ	23.38	23.31	23.59	22.55	22.67	22.56	24.6	23.08	23.98	24.34	21.54	23.23	24.12	23.5	22.61	23.12	22.26	22.79	23.29	22.63	23.43	22.11	23.32	23	22.84	21.83	23.03	22.72	22.93	22.94	22.33	22.75	23.48	22.86	21.97	23.04	23.03	23.15	23.23	23.04	22.64	22.42	22.88	22.45	23.35	23.14
	87	P14136-2	GFAP	25.84	26.39	25.54	26.51	25.76	26.27	25.69	26.29	26.77	25.68	26.08	25.13	25.48	25.76	26.05	27.5	25.97	25.68	25.85	25.63	26.4	26.94	26.38	25.57	25.9	26.47	26.54	25.6	26.08	25.75	25.85	26.11	27.35	26.39	25.51	25.07	26.5	25.76	26.87	26.31	27.54	27.17	25.8	25.61	25.58	26.52
	88	Q05707	COL14A1	17.44	17.77	18.41	18.17	18.27	17.44	20.32	17.7	20.32	20.43	17.68	20.19	19.94	19.38	17.95	18.42	17.81	18.37	18.28	17.34	18.27	17.66	18.76	17.98	17.2	17.75	18.98	17.95	17.94	18.12	17.96	17.76	17.97	17.74	17.8	18.01	18.12	17.91	17.28	18	17.79	17.54	17.16	17.87	18.49	17.68
	89	B4DIZ1	ERMN	18.93	19.7	18.76	18.61	18.75	18.59	19.32	20.2	19.32	19.3	18.78	19.35	18.53	19.86	18.25	19.98	18.83	18.39	19.09	18.74	20.51	20.11	19.96	19.06	19.29	18.32	18.42	19.63	18.39	19.5	19.34	21.03	20.48	19.46	18.58	19.81	20.78	18.44	18.77	19.12	19.35	21.28	18.73	18.71	18.68	21.27
	90	Q9NZG7	NINJ2	17.73	18.64	17.41	17.3	17.34	17.43	18.05	18.81	17.83	17.57	17.2	17.81	17.55	18.56	16.76	18.83	17.74	17.36	17.89	17.44	19.64	19.01	18.93	17.71	17.93	17.02	16.91	18.3	17.52	18.34	17.77	19.28	19.18	18.23	17.34	18.39	19.41	17.13	17.25	17.79	18.06	19.89	17.45	17.6	17.21	19.96
	91	P01591	IGJ	17.7	16.12	16.93	15.86	17.07	16.51	17.35	16.67	16.81	18.27	16.98	17.37	16.96	16.79	15.3	17.78	16.17	18.69	16.35	17.49	17.41	16.13	17.41	16.85	16.22	16.39	16.54	16.99	16.79	18.01	16.7	17.05	17.05	16.75	16.46	16.53	16.45	16.25	17.69	17.61	17.45	17.42	16.98	17.23	16.41	19.25
	92	Q9NZD2	GLTP	20.2	21.43	20.65	19.94	20.46	20.42	20.79	21.34	21.49	20.69	20.29	20.12	20.17	21.16	19.82	21.6	20.56	20.27	20.79	20.33	22.49	21.73	21.5	20.48	20.83	19.91	20.16	20.8	19.79	21.56	20.55	22.23	22.04	21.2	19.99	20.86	22.46	19.84	20.33	20.48	21.18	22.71	20.38	20.23	20.34	22.99
	93	Q6UWR7	ENPP6	20.28	20.56	20.47	20.43	19.76	19.54	20.7	20.91	21.37	20.63	19.87	20.79	20.29	21.05	18.84	20.64	20.03	20.12	20.22	19.73	21.73	20.59	20.82	20.38	20.64	19.83	19.5	20.33	20.08	20.84	20.79	21.6	21.81	20.68	19.88	20.87	21.76	20.25	19.81	20.34	20.23	21.93	19.79	20.02	20.15	22.62
	94	Q8IV33	KIAA0825	15.78	16.67	15.4	15.63	16.14	16.15	15.51	16.88	16.41	15.2	15.59	15.48	15.13	16.95	15.23	16.84	15.5	15.49	16.53	15.56	16.68	16.01	16.46	15.65	14.97	14.79	16.27	15.85	15.9	15.98	15.73	16.9	16.68	16.29	15.78	16.4	15.87	16.42	14.53	15.68	15.43	16.94	16.02	15.46	15.91	17.86
	95	F5H7N4	MBP	23.29	24.09	23.64	23.25	23.3	22.83	23.86	24.31	24.16	23.51	23.11	23.63	23.68	24.45	22.87	24.25	23.19	23.71	23.27	23.52	24.87	24.38	24.38	23.62	23.68	22.92	23.02	24	22.85	24.17	23.74	25.61	25.4	24.05	22.83	24.29	25.18	23.3	23.15	23.34	23.64	25.39	23.14	23.71	23.41	25.82
	96	A5YM72-2	CARNS1	18.26	19	18.71	17.62	18.35	17.99	18.81	19.61	19.01	18.48	18.31	18.44	17.85	19.64	17.51	19.31	18.36	17.9	18.38	18.43	19.53	19.75	18.95	18.42	17.98	17.49	17.7	18.69	17.82	18.99	18.43	20.43	19.89	18.95	18.1	19.08	19.97	18.26	18.02	18.31	18.57	20.42	17.59	17.87	18.75	20.83
	97	P14136-3	GFAP	25.84	26.39	25.54	26.51	25.76	26.26	25.68	26.29	26.76	25.68	26.07	25.13	25.48	25.76	26.05	27.49	25.97	25.68	25.85	25.63	26.39	26.94	26.38	25.57	25.9	26.46	26.53	25.6	26.08	25.75	25.85	26.1	27.34	26.39	25.51	25.07	26.5	25.76	26.87	26.31	27.53	27.17	25.8	25.61	25.57	26.52
	98	P51911	CNN1	17.14	17.8	18.78	18.84	18.69	18.62	20.65	18.09	20.54	19.8	17.42	21.32	19.58	20.88	18.52	17.9	17.99	19.01	18.93	17.74	18.84	17.74	19.09	18.75	18.19	17.63	20.51	18.62	17.51	18.51	18.14	18.16	17.9	19.25	17.74	18.73	18.44	18.48	18.32	18.54	17.95	18.4	19.06	18.49	18.91	18.47
	99	P02652	APOA2	18.54	19.11	19.57	19.83	19.18	19.33	20.38	19.2	19.62	21.02	18.52	20.81	20.49	20.19	18.74	19.54	19.11	19.8	19.91	19.69	19.79	19.64	18.68	18.07	19.02	19.29	17.76	16.55	20.59	19.73	19.9	19.17	19.92	19.31	19.04	19.16	18.86	19.18	19.11	18.6	19.45	19.47	20.03	19.62	18.51	19.76
	100	P01877	IGHA2	20.01	18.6	18.11	19.11	18.82	19.84	19.34	18.47	18.95	20.21	19.43	19.23	19.72	19.25	17.07	20.78	18.25	20.46	19.13	19.65	19.48	19.18	20.01	18.95	19.56	18.34	18.66	19.69	20.34	18.42	19.41	19.15	18.66	18.86	19.12	18.98	19.4	19.57	19.72	20.28	20.14	20.28	19.1	19.63	20.13	20.47
	101	P68871	HBB	26.9	26.71	27.31	26.71	26.86	26.64	28.22	26.74	27.71	28.09	26.11	27.31	27.96	27.75	26.31	26.97	26.61	27	27.19	26.78	27.22	26.35	27.06	27.03	27.17	26.5	26.85	26.82	26.97	27.14	26.26	26.9	27.17	27.05	26.36	26.89	26.9	26.92	27.51	27.07	26.76	27.05	26.95	26.7	26.86	27.37
	102	P55771	PAX9	24.94	23	24.72	25.21	24.72	24.91	24.78	25.25	24.84	24.93	24.92	23.55	26.64	24.41	25.14	24.37	25.05	26.16	24.71	24.77	24.45	24.57	24.25	25.45	25.11	24.86	25.25	24.74	25.18	26.19	25.04	24	24.28	25.13	25.1	24.47	24.71	24.95	25.79	24.03	24.82	25.26	25.04	25.35	22.02	24.22
	103	Q01995	TAGLN	21.44	21.59	22.26	22.06	22.21	21.69	23.82	21.73	24.34	23.58	21.7	23.98	23.23	24.11	21.07	21.71	21.28	22.81	22.16	21.09	22.08	21.61	22.4	21.75	21.87	21.78	24.37	21.97	21.56	22.11	22.03	22.01	22.09	22.76	21.52	21.9	21.66	21.91	21.69	21.79	21.58	21.49	22.06	21.8	22.13	22.21
	104	H0YE40	CD44	17.7	19.23	17.39	18.59	18.05	18.43	17.95	18.6	18.83	18.18	18.19	17.75	17.5	17.93	18.23	20.66	18.46	18.46	18.22	18	19.67	19.61	19.13	17.93	18.58	18.35	18.9	17.6	17.95	18.28	18.32	19.57	20.48	19.06	17.65	17.65	18.46	17.65	19.17	18.37	20.45	20	17.86	17.93	17.5	20.63
	105	Q06828	FMOD	16.06	17.05	17.38	17.54	17.47	17.45	19.71	16.33	19.22	18.71	16.5	18.68	18.91	18	17.17	17.09	17.4	17.59	17.76	16.99	17.22	16.97	17.86	16.74	16.92	16.83	18.21	16.95	16.25	16.94	16.79	17.02	16.86	16.51	16.28	17.14	17.23	17.03	17	17.24	17.25	17.63	17.29	17.13	17.25	16.43
	106	Q8TAQ5	ZNF420	14.84	14.56	14.57	15	14.64	14.88	15.87	16.86	15.32	15.51	14.95	15.5	15.26	15.98	14.92	14.8	14.77	15.03	15.11	14.62	15.85	15.13	15.04	14.98	14.74	15.13	15.65	14.65	14.63	14.98	14.87	16.08	14.9	14.8	14.74	15.98	16.66	16.33	14.65	14.84	14.81	15.46	14.61	14.8	14.56	17.43
	107	P24821	TNC	18.73	19.96	19.53	19.96	20.63	20.03	19.94	20.98	20.93	19.7	20.19	19.34	19.11	20.88	20.64	21.26	19.99	18.79	19.97	19.47	21.48	21.52	20.89	19.75	19.83	19.5	19.29	20.5	19.94	19.65	19.91	21.45	21.98	20.36	19.92	19.85	21.38	19.46	20.42	19.94	20.62	21.95	18.82	18.58	19.29	22.06
	108	Q6NUI1	CCDC144NL	25.06	24.67	24.77	24.49	24.72	24.38	24.61	24.23	24.38	24.48	24.29	24.44	22.28	22.36	23.98	24.58	24.94	22.71	24.22	24.49	24.68	24.72	24.49	24.54	24.88	26.85	24.18	24.77	24.47	22.8	24.92	24.47	23.33	24.93	24.88	24.83	24.62	24.81	25.23	24.57	24.68	24.6	24.77	24.75	24.37	21.06
	109	P01593	NA	17.58	17.08	16.71	17.15	17.48	17.23	18.28	16.41	17.07	18.69	17.82	18.26	17.65	17.52	15.96	18.44	17.38	19.29	15.28	18.8	17.96	17.84	17.8	17.35	18.08	17	16.74	17.56	17.75	17.3	19.46	17.82	17.73	16.95	17.07	17.08	16.66	17.03	18.44	16.83	18.11	18.21	16.82	17.49	17.66	19.28
	110	P12036	NEFH	25.45	25.44	25.74	24.88	25.34	24.83	25.2	25.87	25.32	25.24	24.88	25.3	25.17	25.78	24.97	25.92	25.19	24.98	24.81	25.76	26.09	25.72	25.58	25.1	24.78	24.51	24.93	25.72	25.15	26.47	26.26	26.95	27.07	25.8	24.75	25.67	25.93	24.9	24.84	25.23	25.16	26.54	24.94	25.03	25.56	27.37
	111	P07197	NEFM	25.6	25.89	25.61	25.22	25.46	25.23	25.66	26.17	25.68	25.57	25.27	25.5	25.5	26.12	25.16	26.36	25.5	25.39	25.51	25.82	26.75	26.38	26.33	25.57	25.45	25.06	25	26.02	25.3	26.65	26.11	27.38	27.33	26	25.06	26.06	26.54	25.38	25.33	25.64	25.75	26.86	25.33	25.41	25.59	27.53
	112	P02511	CRYAB	22.27	22.83	22.19	22.04	22.21	21.74	22.79	23.04	23.01	22.61	22.21	22.77	21.86	23.39	21.58	23.22	22.28	21.95	22.36	22.42	24.02	23.9	23.58	22.33	22.9	21.91	21.97	23.02	21.83	23.08	22.7	24.38	23.9	23.11	21.97	22.98	24.41	22.1	22.27	22.33	22.86	24.5	22.18	22.19	22.01	25.15
	113	P00738	HP	21.07	21.11	22.01	20.65	20.71	20.9	21.53	18.33	19.94	20.89	21.85	20.46	20.34	21.1	19.16	21.99	21.02	20.55	21.57	21.26	22.04	20.26	20.98	21.16	20.77	21.4	19.35	19.23	20.5	21.79	21.74	20.03	21.19	21.73	19.97	20.64	21.34	21.19	22.51	20.58	21.46	21.52	21.49	21.56	21.75	22.12
	114	P51884	LUM	17.72	18.18	18.95	18.03	18.45	18.37	19.95	18.26	20.51	19.83	17.07	19.48	20.17	19.14	18.25	18.51	17.73	18.12	18.35	18.36	18.7	18.33	19.09	17.57	17.98	17.7	18.66	17.96	17.81	18.22	18.08	18.99	18.18	17.93	17.92	18.05	18.25	18.11	18.7	18.08	18.07	18.15	18.05	18.21	18.81	18.39
	115	A4D0V7	CPED1	20.32	20.44	19.61	20.19	19.73	19.55	19.92	21.98	19.79	19.77	20.11	22.6	19.72	19.81	19.73	20.41	20.01	19.83	19.96	19.61	20.8	20.8	20.13	19.77	19.44	19.84	21.54	19.55	19.96	20.08	20.44	20.48	20.55	19.38	20.04	18.67	20.42	18.26	18.48	19.64	19.89	20.65	20.12	19.94	19.01	23.65
	116	B4DIR1	GFAP	25.87	26.39	25.58	26.55	25.79	26.25	25.56	26.28	26.73	25.72	26.1	25.07	25.44	25.51	26.1	27.59	25.96	25.6	25.89	25.71	26.22	26.99	26.42	25.6	25.92	26.52	26.59	25.7	26.12	25.78	25.92	26.12	27.41	26.45	25.52	25.1	26.29	25.77	26.84	26.38	27.52	27.1	25.84	25.66	25.64	26.49
	117	Q86TD4	SRL	16.77	16.11	17.01	16.34	16.42	16.41	16.88	16.95	16	15.04	16.4	15.3	17.14	16.36	17.29	16.53	16.89	16.51	15.43	16.77	17.24	15.44	21.2	16.69	17.36	16.55	16.66	17.08	16.64	16.7	17.05	17.29	17.39	16.29	16.12	15.87	14.76	15.83	16.31	16.58	17.06	17.85	15.88	17.37	19.14	15.3
	118	P29762	CRABP1	17.74	17.7	17.85	18	18.2	18.1	19.93	17.67	18.6	20.4	17.47	19.09	19.57	18.06	17.78	17.55	17.41	17.27	17.5	17.06	17.47	17.09	17.76	17.68	17.48	17.8	18.11	17.62	17.55	17.46	17.66	17.43	18.32	17.18	17.56	17.05	16.5	17.71	17.74	18.11	17.62	16.65	17.44	17.12	18.02	16.86
	119	P12110-2	COL6A2	17.01	17.42	17.8	17.9	17.56	17.85	19.35	17.29	19.42	19.78	17.07	19.59	18.86	18.91	18.33	18.73	18.08	18.34	18.5	17.13	18.09	17.87	18.92	18.04	16.11	17.91	18.48	17.78	17.4	17.63	17.69	17.33	17.16	18.42	17.84	17.57	18.08	17.66	16.1	18.09	17.75	17.72	17.36	17.8	18.13	17.49
	120	P24821-6	TNC	18.84	19.92	19.59	19.94	20.65	20.1	19.98	20.99	20.92	19.68	20.22	19.38	19.11	20.84	20.6	21.23	19.99	18.88	20.11	19.51	21.48	21.49	20.92	19.78	19.84	19.47	19.37	20.53	19.98	19.69	19.98	21.45	21.93	20.36	19.94	19.87	21.37	19.49	20.39	19.93	20.55	21.94	18.99	18.63	19.33	22
	121	H0Y5N9	COL12A1	16.28	16.95	16.8	17.07	17.2	16.89	18.47	16.43	19.4	19.87	16.36	18.27	18.18	17.39	17.42	17.49	17.45	17.39	17.21	16.92	16.95	16.89	17.76	17.32	15.07	16.67	17.49	16.79	16.57	16.64	16.69	16.57	16.73	17.12	16.72	17.02	17.34	17.11	14.86	16.86	16.49	17.07	16.44	16.94	16.92	16.62
	122	P22794	EVI2A	17.07	16.93	17.43	17.02	16.96	16.74	17.58	17.77	17.25	16.99	16.95	17.41	17.18	17.96	16.31	17.85	17.73	17.19	17.17	16.8	18.4	18.6	18.26	17.52	17.36	15.98	16.51	18.21	16.71	17.93	17.48	19.34	18.75	17.57	16.81	17.8	18.84	16.53	16.75	17.08	17.07	19.36	16.66	17.29	17.24	19.46
	123	Q13938	CAPS	18.65	20.3	18.87	19.73	19.09	19.27	18.7	19.04	20.18	19.07	19.46	18.94	18.53	19.05	18.79	20.98	19.59	18.86	19.52	18.82	20.39	21.07	19.91	18.6	19.1	20.45	19.62	18.79	19.48	19.03	19.41	19.97	21.5	19.66	18.39	18.28	19.83	19.22	20.49	19.89	21.73	21.16	18.99	19.05	18.62	19.67
	124	P12109	COL6A1	18.57	19.15	19.52	19.31	19.17	19.49	21.11	18.88	20.81	21.42	19.01	21.41	20.59	20.58	19.94	20.61	19.66	19.98	19.63	18.95	19.72	19.46	20.26	19.79	17.55	19.46	20.04	19.44	19.03	19.01	19.27	19.11	19.09	20.05	19.33	19.27	19.63	19.31	17.18	19.58	19.39	19.26	19	19.28	19.45	19.25
	125	P16070-10	CD44	17.65	19.12	17.33	18.52	17.95	18.38	18.06	18.49	18.87	18.26	18.15	17.7	17.46	18.4	18.19	20.52	18.3	18.2	18.14	17.82	19.8	19.53	19.11	17.91	18.51	18.48	18.88	17.5	17.88	18.02	18.14	19.44	20.2	18.93	17.6	17.6	19.22	17.67	19.05	18.33	20.4	20.25	17.76	17.77	17.34	20.25
	126	P00325	ADH1B	17.7	17.84	17.39	17.15	17.3	17.42	18.27	16.49	17.68	17.74	17.07	18.69	17.57	18.28	16.95	17.78	17.35	17.42	16.99	16.82	17.71	17.39	17.74	17.43	17.18	17.31	17.98	17.3	17.1	17.4	17.37	17.85	17.81	17.98	16.8	16.97	18.22	17.55	16.92	17.28	17.29	17.63	16.91	17.79	17.38	17.9
	127	P01876	IGHA1	20.68	19.27	19.13	19.68	19.38	20.45	19.83	18.97	19.73	20.77	20.15	19.94	20.38	19.84	17.74	21.6	18.94	21.05	19.74	20.31	20.29	20.06	20.67	19.44	20.28	19.1	19.09	20.31	20.84	19.15	20.07	19.9	19.47	19.36	19.54	19.45	19.97	20.29	20.41	21.02	20.75	21.22	19.83	20.35	21.02	21.09
	128	P84095	RHOG	21.58	22.68	21.92	21.61	22.21	21.11	22.47	22.97	22.19	21.87	21.51	22.2	21.81	22.94	20.9	22.99	21.81	21.6	21.73	21.98	23.66	23.22	23.17	22.09	22.42	21.19	21.81	22.55	21.51	22.38	21.96	23.88	23.14	22.56	21.65	22.43	23.79	21.71	21.92	22.18	21.94	23.44	21.53	21.5	22.32	24.18
	129	P41217	CD200	19.02	19.54	19.21	19.32	19.39	16.55	19.08	19.43	18.78	19.03	18.88	18.93	19.45	19.74	19.4	19.3	19.13	19.31	18.07	19.14	19.37	19.15	18.84	19.31	19.37	17.4	19.65	19.4	19.14	18.86	18.71	18.93	18.62	19.23	19.02	19.68	19.44	19.71	19.43	19.69	19.24	19.12	19.62	19.57	19.22	16.6
	130	Q9BST9	RTKN	18.92	19.93	19.19	18.81	18.96	18.5	19.35	19.87	19.4	19.07	19	19.12	18.53	19.88	18.66	19.87	19.13	18.67	18.92	18.86	20.17	20.28	19.88	19.23	19.2	18.64	18.63	19.74	18.47	19.41	18.99	20.87	20.29	19.56	18.79	19.72	20.8	18.69	18.64	19.35	19.37	20.88	18.67	18.76	19.15	21.53
	131	Q92633	LPAR1	15.27	16.34	15.42	15.59	15.73	14.89	15.86	17.38	15.61	15.51	15.34	16.03	15.05	16.36	15.02	16.51	15.38	15.03	15.92	14.75	16.82	16.69	16.14	15.41	15.88	15.05	16.48	15.83	14.97	15.51	15.63	17.02	17.11	15.61	15.09	16.03	16.29	15.75	15.26	15.47	15.76	17.62	14.98	15.33	15.82	17.48
	132	Q96R05	RBP7	16.74	17.39	16.34	16.55	16.26	16.7	17.11	17.84	17.39	16.54	16.18	17.01	16.17	17.74	16.1	17.36	16.24	15.87	17.54	16.58	18.2	17.96	17	16.55	16.56	16.7	16.04	17.08	16.21	17.11	16.87	18.42	18.1	17.14	16.51	17.02	18.2	16.17	16.18	16.57	16.43	18.51	16.72	16.22	16.52	18.91
	133	Q9BST9-2	RTKN	18.94	19.9	19.19	18.8	18.94	18.5	19.36	19.87	19.4	19.13	18.98	19.1	18.51	19.84	18.57	19.86	19.13	18.68	18.92	18.87	20.19	20.23	19.89	19.21	19.23	18.63	18.63	19.71	18.49	19.41	19.01	20.86	20.27	19.57	18.79	19.66	20.78	18.69	18.68	19.35	19.41	20.89	18.67	18.76	19.15	21.48
	134	H3BNA6	SYNGR3	15	15.05	14.76	15.4	15.1	15.38	15.4	14.82	15.21	15.54	15.1	15.07	15.44	14.88	15.44	15.39	15.09	15.16	15.34	15.38	14.86	15.12	14.85	15.15	15.25	14.46	15.61	14.99	15.37	15.28	14.87	15.02	14.86	15.27	15.1	15.13	15.03	15.41	15.2	15.34	15.36	14.05	15.16	15.57	14.93	13.83
	135	O00168	FXYD1	21.58	21.69	21.83	21.69	21.57	21.65	21.24	21.75	18.49	21.96	21.54	20.98	21.06	19.5	21.38	21.49	21.59	21.92	21.82	21.87	20.6	21.18	21.31	21.48	21.52	21.48	21.95	22.01	21.35	21.77	21.84	21.21	21.83	21.77	21.78	21.92	20.66	21.59	21.44	21.31	21.61	20.06	21.92	21.54	21.75	20.22
	136	P22692	IGFBP4	13.65	13.79	13.76	14	13.67	13.98	13.79	12.35	13.83	13.6	13.9	13.02	13.58	13.56	13.56	13.65	13.61	13.53	13.47	13.44	13.1	13.87	14.17	13.81	13.83	13.3	13.05	13.4	13.32	13.51	13.74	13.05	13.8	13.6	13.58	13.46	13.12	13.77	13.54	14.06	14.22	13.07	13.62	13.81	13.89	14.37
	137	Q9NZM5	GLTSCR2	21.22	21.38	21.68	21.73	21.53	21.83	20.28	21.94	21.72	21.08	21.43	21.63	20.22	21.25	22.15	21.6	21.79	21.36	21.59	19.57	20.21	19.23	21.54	20.86	19.99	21.29	22.04	20.13	21.38	21.06	21.34	18.18	18.86	21.54	21.8	20.43	20.71	20.77	20.6	21.27	21.08	20.95	22	20.25	21.88	20.38
	138	Q9HBA9	FOLH1B	17.16	17.85	17.03	16.92	16.79	17.14	17.04	17.85	17.15	17.48	16.23	17.18	16.83	17.86	16.7	17.79	17.07	16.69	17.79	16.58	18.13	18.47	17.49	16.91	17.25	16.37	16.4	17.6	16.44	17.23	17.24	18.22	17.8	17.58	16.69	17.54	18.48	16.68	16.76	17.01	17.23	19.17	16.96	16.87	16.6	19.58
	139	P04264	KRT1	23.12	22.2	21.99	21.83	21.87	24.3	22.47	21.78	22.39	22.83	21.32	21.63	22.97	21.87	22.71	21.98	22.85	22.27	23.03	22.34	23.18	23.21	23.24	21.32	20.39	21.83	21.01	22	22.66	23.65	22.49	22.29	22.07	21.41	22.46	22.33	22.66	21.67	20.13	21.6	22.89	22.54	24.35	23.15	21.99	23.08
	140	Q96PE5	OPALIN	18.63	19.45	18.78	17.85	18.48	18.1	18.86	19.8	18.39	18.54	18.19	18.94	18.29	19.37	18.1	18.98	18.57	18.17	18.76	18.33	20.04	20.33	19.11	18.55	18.85	17.75	18.04	19.25	18.21	18.75	18.73	20.51	19.44	18.81	18.35	19.21	20.14	17.98	18.27	18.58	18.84	20.52	18.54	18.33	18.5	20.29
	141	P13646-2	KRT13	19.64	18.25	18.61	18.54	17.92	20.43	18.77	18.85	19.72	19.07	18.45	18.35	19.51	17.93	18.45	18.03	19.19	18.52	19.47	18.94	19.9	19.2	19.76	18.06	17.84	17.82	17.8	18.84	18.95	20.26	19.11	18.64	18.48	17.22	19.02	18.52	19.12	18.14	17.33	18.19	19.26	18.48	21.68	19.84	18.61	19.65
	142	C9J5X3	ELMO1	16.26	17.88	17.01	16.8	16.69	16.57	17.25	17.72	17.61	16.9	16.74	17.12	16.69	17.88	16.07	17.78	16.86	16.8	17.02	16.74	18.46	18.15	17.81	16.85	17.1	16.25	16.33	17.35	15.94	17.39	16.72	18.56	18.11	17.2	16.47	17.46	18.76	16.23	16.54	16.88	17.11	19.16	16.71	16.81	16.64	19.29
	143	F5H1B8	PLEKHB1	18.78	19.99	18.98	18.81	19.05	18.57	19.83	19.86	19.73	19.19	19.17	19.51	18.9	20.3	18.55	19.83	18.94	18.78	19.34	19.03	20.52	20.19	20.12	19.26	19.24	18.33	18.99	19.8	18.42	19.47	18.97	20.84	20.03	19.96	18.76	19.98	21.42	18.88	18.68	18.95	19.11	20.84	18.8	18.79	19.08	21.53
	144	Q86UT8	CCDC84	17.68	17.5	17.15	17.37	16.67	16.03	17.62	17.37	16.91	16.54	15.3	17.4	16.64	17.52	16.11	18.07	17.34	16.57	15.9	17.57	17.14	17.65	16.97	16.74	17.68	16.7	14.56	17.4	17.24	17.34	17.73	16.44	16.54	18.78	16.88	17.09	18.88	17	17.8	16.13	16.69	18.91	16.14	17.27	17.36	18.9
	145	A6NNT2	C16orf96	21.04	18.75	21.31	21.51	21.44	21.39	21.27	19.77	21.29	21.47	21.38	21.44	20.51	21.23	21.33	20.28	21.29	20.75	21.21	21.49	20.29	20.73	21.1	21.53	21.83	21.33	20.06	20.55	21.32	20.29	20.75	20.04	20.31	22.32	20.91	21.39	20.4	21.22	22.19	21.13	21.27	18.76	21.1	21.22	22.01	19.41
	146	Q86UW6	N4BP2	20.08	20.82	20.06	20.18	20.2	19.85	21.2	21.31	20.68	20.39	20.86	20.9	20.14	20.91	18.83	21.14	19.87	19.97	20.62	21.16	21.43	21.35	21.28	20.25	20.96	19.64	20.02	20.7	19.71	20.97	20.44	21	21.03	20.94	19.92	20.83	21.92	19.84	20.4	20.5	20.55	22.45	19.89	20.18	20.03	22.21
	147	H0Y950	CD38	16.57	17.04	15.9	16.31	16.68	16.46	17.54	17.7	17.03	16.73	16.76	16.19	15.97	17.45	16.39	17.11	16.42	15.92	16.29	16.09	18.54	17.36	17.2	16.17	16.42	16.63	16.22	16.61	16.47	15.87	16.63	17.5	18.23	16.65	16.91	16.52	17.4	16.23	16.55	16.82	17.07	17.85	16.37	15.72	15.89	18.26
	148	Q9NX52	RHBDL2	15.78	16.32	15.97	15.29	15.65	15.35	15.78	16.48	15.83	16.07	15.82	16.08	15.41	17.02	14.75	16.7	15.61	15.5	15.68	15.49	16.96	16.33	16.61	15.47	16.02	15.52	15.8	15.98	15.39	16.15	16.13	17.24	16.99	16.27	15.77	15.67	17.06	15.03	15.97	15.51	16.07	17.46	15.46	15.99	15.69	18.14
	149	Q9NZD4	AHSP	17.65	18.28	18.7	18.19	17.88	17.1	20.33	17.72	19.47	18.37	17.21	18.2	19.08	18.3	17.47	17.96	17.68	17.54	18.84	17.41	18.17	17.92	18.6	18.27	18.22	17.37	17.89	17.64	18.5	18.57	17.57	17.95	18.8	17.92	17.81	18.09	18.2	18.1	17.77	18.92	16.51	18.04	18.28	17.69	18.72	18.24
	150	P05787	KRT8	25.83	26.12	25.51	26.5	25.64	26.29	26.27	25.97	26.85	25.73	25.97	25.4	25.65	25.68	26.11	27.28	25.89	25.82	25.41	25.56	26.33	26.66	26.33	25.6	25.42	26.39	26.31	25.56	25.97	25.85	25.84	26.15	26.99	26.1	25.56	25.39	26.29	25.91	25.89	25.82	26.8	26.82	25.75	25.67	25.49	26.49
	151	F8VUG2	KRT8	25.81	26.05	25.55	26.63	25.41	26.34	25.8	26.09	26.96	25.68	26.06	25.36	25.81	25.63	26.09	26.87	25.96	25.7	25.43	25.34	26.51	26.79	26.45	25.59	25.55	26.45	25.93	25.45	25.98	26.27	25.73	26.05	27.38	25.81	25.61	25.36	26.55	25.95	26.13	25.87	26.96	26.93	25.78	25.89	25.55	26.62
	152	P02792	FTL	19.87	19.93	19.68	19.18	19.72	19.56	21.43	20.85	20.01	21	19.39	20.23	20.11	19.92	19.43	19.97	19.19	19.49	19.54	19.8	20.41	20.19	19.59	19.9	19.33	19.32	19.44	20.14	19.78	20.43	20.05	21.17	20.3	19.95	19.5	19.92	20.43	19.81	19.4	19.21	19.77	21.32	19.28	19.78	19.59	21.15
	153	P13646-3	KRT13	19.58	18.03	18.53	18.44	17.73	20.34	18.65	18.81	19.64	18.99	18.37	18.26	19.43	17.92	18.37	17.87	19.13	18.43	19.38	18.79	19.82	19.06	19.67	18	17.73	17.74	17.83	18.76	18.86	20.17	19.04	18.67	18.47	17.22	18.93	18.49	18.97	18.17	17.23	18.07	19.18	18.37	21.59	19.76	18.53	19.53
	154	P13646	KRT13	19.58	18.03	18.53	18.44	17.73	20.34	18.65	18.81	19.64	18.99	18.37	18.26	19.43	17.91	18.37	17.87	19.13	18.43	19.38	18.79	19.82	19.06	19.67	18	17.73	17.74	17.83	18.76	18.86	20.17	19.04	18.67	18.47	17.22	18.93	18.49	18.97	18.17	17.23	18.07	19.18	18.37	21.59	19.76	18.53	19.53
	155	U3KQG5	CD200	18.98	19.51	19.17	19.28	19.36	16.52	19.04	19.4	18.74	18.99	18.85	18.89	19.41	19.7	19.36	19.27	19.05	19.28	18.03	19.11	19.3	19.12	18.81	19.25	19.34	17.62	19.61	19.34	19.1	18.82	18.68	18.97	18.7	19.2	18.99	19.62	19.34	19.63	19.4	19.6	19.2	19.08	19.58	19.53	19.18	16.57
	156	Q04609-8	FOLH1	18.24	19.11	18.12	17.94	17.93	18.21	18.08	19.02	18.21	18.64	17.39	18.25	17.9	19.02	17.58	18.94	18.05	17.72	18.84	17.57	19.24	19.65	18.51	17.9	18.04	17.23	17.28	18.69	17.59	18.3	18.32	19.79	19.26	18.6	17.78	18.75	19.78	17.74	17.49	18.08	18.45	20.13	18.01	17.97	17.57	20.66
	157	F5GZ38	PLEKHB1	18.69	19.94	18.98	18.92	19.1	18.51	19.8	19.84	19.64	19.12	19.08	19.49	19.03	20.24	18.58	19.82	19.01	18.87	19.21	19.04	20.43	20.11	20.09	19.22	19.24	18.63	19	19.78	18.38	19.52	18.89	20.82	20.04	19.93	18.72	19.92	21.34	18.88	18.7	18.93	19.02	20.87	18.72	18.88	19.07	21.49
	158	P17301	ITGA2	18.32	19.25	18.22	18.45	18.29	17.92	18.7	19.19	18.97	18.53	18.31	18.71	18.34	19.56	17.74	19.34	18.43	18.45	18.26	18.12	19.86	19.55	19.44	18.67	18.8	18.38	18.43	19.19	18.17	18.89	18.54	20.17	19.82	19.26	17.95	18.89	20	18.22	18.09	18.36	19.12	20.65	17.74	18.39	18.38	20.84
	159	P10451-5	SPP1	16.1	16.64	16.54	16.69	16.45	15.96	16.24	17.43	16.08	14.95	15.54	16.45	15.45	16.41	16.09	16.97	16.9	15.96	15.69	16.36	17.73	16.55	17.19	16.34	16.41	16.65	16.41	16.68	15.64	16.58	16.8	17.81	17.43	17.7	15.68	17.26	17.22	16.14	15.68	15.82	16.16	17.69	16.8	16.24	16.62	18.9
	160	K7EL21	CAPS	18.75	20.3	18.87	19.73	19.09	19.27	18.7	19.45	20.18	19.12	19.46	18.94	18.53	19.05	18.79	20.98	19.59	18.86	19.52	18.82	20.38	21.07	19.91	18.79	19.07	20.39	19.77	18.86	19.51	19.03	19.49	19.97	21.5	19.66	18.44	18.42	19.83	19.24	20.43	19.89	21.59	21.16	18.99	19.05	18.62	19.78
	161	P14136	GFAP	25.85	26.4	25.56	26.53	25.77	26.27	25.68	26.31	26.66	25.67	26.09	25.11	25.48	25.7	26.06	27.51	25.99	25.68	25.85	25.65	26.4	26.98	26.4	25.57	25.92	26.47	26.56	25.59	26.09	25.75	25.85	26.11	27.36	26.38	25.51	25.05	26.46	25.77	26.9	26.32	27.55	27.2	25.81	25.61	25.57	26.52
	162	P45381	ASPA	18.16	18.55	18.15	17.88	17.9	17.78	18.51	19.19	18.34	18.38	17.69	18.67	17.91	19.29	17.87	18.44	18.42	17.95	18.19	17.99	19.33	19.51	19.34	18.17	18.67	17.75	18.01	18.61	17.71	18.82	18.43	19.87	19.67	18.8	17.78	18.69	19.87	17.78	17.92	18.12	18.37	20.68	17.62	17.95	18.25	20.6
	163	Q9H6X5	C19orf44	15.71	14.35	14.85	14.49	15.62	15.29	14.87	15.59	15.2	14.87	13.4	14.57	15.09	15.38	14.43	15.4	15.38	15.75	15.66	14.25	14.86	17.11	15.98	14.77	15.46	15.15	15.95	14.8	15.79	15.18	16.58	15.41	15.38	15.51	15.77	15.27	15.22	15.44	14.02	14.33	14.62	15.39	15.4	14.96	14.97	15.73
	164	P13611	VCAN	23.38	24.03	23.31	23.14	23.17	23.19	23.46	24.35	24.47	23.22	23.45	23.09	22.77	24.29	22.82	25.02	23.46	23.18	23.55	23.4	24.88	24.56	24.75	23.25	23.98	23.42	23.62	23.78	22.99	23.63	23.5	25.02	25.3	24.06	23.35	23.59	24.85	23.42	23.64	23.55	24.19	25.42	23.14	23.26	23.29	25.37
	165	P25189	MPZ	16.4	17.05	16.6	15.85	15.65	16.76	17.32	15.76	16.59	16.53	15	16.22	15.24	16.17	15.88	16.86	16.37	15.28	16.26	16.63	18.86	17.03	16.77	15.86	16.74	15.44	15.47	16.38	16	16.71	16.97	17.26	15.65	16.4	17.13	15.66	16.62	16.08	16.8	15.82	16.25	18.52	16.58	15.77	16.41	17.88
	166	Q9BX67	JAM3	19.85	20.66	19.96	19.78	19.97	19.49	20.24	20.9	19.86	20.01	19.99	20.36	19.51	20.94	19.53	20.98	20.15	19.64	20.07	19.97	21.46	21.43	20.92	20.15	20.25	19.68	19.8	20.87	19.6	20.52	19.95	22.07	21.11	20.37	19.72	20.96	21.59	19.68	19.7	19.97	20.3	22.07	19.55	19.8	19.86	22.19
	167	P14384	CPM	18.2	18.59	18.32	18.01	18.26	18.48	18.74	19.14	18.78	18.64	17.6	18.61	17.91	19.46	18.12	18.93	18	17.79	18.68	17.84	19.77	18.71	18.49	17.84	18.18	17.88	17.6	18.71	17.93	18.55	18.26	19.09	19.14	18.72	18	19	19.89	17.94	17.89	18.15	18.57	20.48	18.33	18.18	17.63	20.83
	168	Q96KN2	CNDP1	18.66	18.95	18.6	18.59	18.65	18.5	19	19.65	19.36	18.94	18.31	18.87	18.64	19.69	18.19	19.82	18.65	18.51	18.6	18.74	19.99	19.74	19.65	18.46	18.79	19.13	18.61	18.97	18.35	19.36	18.76	20.42	20.02	19.39	18.55	19.39	20.19	18.63	18.26	19.08	19.11	20.52	18.53	18.95	18.66	20.94
	169	P01608	NA	17.2	16.64	16.72	16.58	16.83	17.36	17	15.93	17.15	17.48	17.21	17.45	16.83	16.81	15.47	17.79	16.67	18.05	16.52	18.21	17.42	16.25	17.7	16.72	17.39	16.21	16.12	16.93	16.92	17.8	18.27	17.1	16.99	16.04	16.54	16.6	16.21	16.72	17.73	17.33	16.85	17.46	17.34	16.78	16.91	18.33
	170	P15559	NQO1	19.32	19.39	19.11	19.29	19.07	19.02	19.39	15.82	17.94	19.39	19.06	18.85	18.42	19.14	19.62	19.54	17.26	18.56	19.05	18.97	19.16	18.64	19.41	18.52	19.45	19.7	19.81	19.21	18.48	18.92	19.23	19.23	18.14	18.29	18.96	19.55	19.13	19.56	19.03	18.74	19.66	18.56	19.12	19.45	18.66	19.24
	171	Q99572	P2RX7	19.47	19.83	18.14	18.54	18.67	19.24	19.32	20.01	19.97	19.41	18.73	19.42	18.58	18.66	18.82	19.42	19.58	19.32	19.08	18.02	20.52	19.47	20.12	18.26	19.57	18.33	18.6	19.08	19.03	19.57	19.51	19.22	19.88	18.43	16.87	19.72	20.99	19.28	18.62	18.45	19.57	20.74	19.81	19.1	18.75	21.51
	172	Q04609	FOLH1	18.27	19.09	18.13	17.94	17.95	18.12	18.12	18.97	18.19	18.63	17.44	18.24	18	19	17.62	18.92	18.02	17.85	18.9	17.62	19.29	19.71	18.5	17.97	18.05	17.2	17.4	18.7	17.61	18.32	18.34	19.78	19.25	18.62	17.78	18.74	19.77	17.73	17.52	18.07	18.45	20.06	17.94	18.03	17.53	20.6
	173	Q8NGJ8	OR51S1	15.27	14.76	15.56	15.61	14.56	14.09	15.44	15.28	15.03	15.23	14.33	14.5	14.86	14.8	15.18	15.8	14.61	12.85	14.26	15.4	16.03	15.22	15.4	14.99	14.74	16.13	14.14	15.27	15.4	14.46	14.63	15.07	15.1	17.59	14.71	15.91	16.52	15.62	14.31	14.91	15.78	17.51	14.15	15.24	15.47	15.37
	174	Q76L83	ASXL2	14.68	15.99	14.95	15.66	16.41	16	15.53	15.12	15.54	15.38	14.44	15.59	15.01	15.08	14.62	16.12	14.91	15.68	15.57	15.63	15.91	15.85	18.42	15.13	13.91	15.92	15.26	15.65	14.51	14.68	14.76	16.55	16.45	15.03	14.67	14.13	14.21	15.2	15.87	15.53	15.63	16.37	16.54	15.12	17.11	16.06
	175	K7EMS3	KRT19	17.4	16.88	16.47	16.29	16.7	17.93	17.04	15.41	15.93	16.97	15.52	15.85	17.19	16.38	17.24	17.48	17.46	16.5	16.59	16.67	17.11	17.07	17.89	16.37	14.9	16.74	15.01	16.64	17.09	17.6	17.15	16.58	16.21	16.08	17.14	16.61	16.91	16.53	15.42	16.18	17.09	17.02	17.85	16.85	16.44	18.86
	176	P69905	HBA1	25.82	25.35	26.13	25.47	25.66	25.4	26.92	25.72	26.44	26.86	24.82	26.21	26.72	26.42	25.14	25.65	25.34	25.68	25.72	25.6	26.01	25.2	26.07	25.68	25.91	25.36	25.71	25.61	25.84	25.81	25.22	25.57	25.83	25.87	25.17	25.61	25.78	25.62	26.11	25.67	25.61	25.83	25.64	25.36	25.96	26.12
	177	P07327	ADH1A	17.81	17.9	17.27	17.24	17.46	17.62	18.47	16.57	17.89	17.84	17.22	19.08	17.78	18.42	16.87	17.9	17.58	17.69	17.44	17	17.75	17.47	18.53	17.58	17.28	17.51	18.16	17.3	17.26	17.7	17.44	17.8	17.73	17.53	16.91	16.84	18.26	17.56	17.09	17.69	17.33	17.86	17.14	17.68	17.69	17.98
	178	P00326	ADH1C	17.73	17.72	17.48	17.23	17.36	17.6	18.19	16.5	17.91	17.66	17.28	18.64	17.6	18.5	17.03	17.73	17.44	17.53	17.3	17.02	17.73	17.44	17.85	17.48	17.21	17.44	18.06	17.31	17.15	17.44	17.47	17.8	17.78	18.25	16.87	17.02	18.33	17.78	16.93	17.57	17.26	17.71	17.2	17.65	17.49	17.88
	179	K7ENW6	KRT16	20.27	19.75	18.68	18.84	19.33	19.71	19.24	17.5	19.17	19.31	18.66	18.6	19.54	18.26	19.59	21.58	19.32	19.51	19.69	19.16	19.47	19.57	19.61	18.3	16.71	18.98	17.05	19.17	19.86	19.41	19.56	19.26	18.8	19.03	19.55	18.97	19.07	18.82	17.51	18.94	19.75	19.84	19.45	19.4	19.11	21.35
	180	Q8WWI5	SLC44A1	19.32	20.35	19.81	19.17	19.69	19.13	19.96	20.61	19.84	19.55	19.55	19.79	19.44	20.41	18.69	20.55	19.68	19.6	19.67	19.65	20.96	20.73	20.56	19.66	20.03	19.25	19.42	20.15	19.21	20.1	19.78	21.22	20.68	20.18	19.31	19.91	20.96	19.32	19.27	19.42	19.64	21.37	19.31	19.49	19.74	21.8
	181	P07196	NEFL	25.43	25.67	25.5	25.03	25.3	25.01	25.38	26.03	25.46	25.31	25.08	25.36	25.25	25.89	24.93	26.15	25.28	25.14	25.25	25.63	26.47	26.14	26.04	25.32	25.22	24.75	24.91	25.83	25.17	26.44	25.97	27.19	27.14	25.8	24.85	25.8	26.22	25.15	25.16	25.41	25.41	26.73	25.1	25.19	25.48	27.28
	182	Q99715	COL12A1	18.03	18.35	18.44	18.55	18.62	18.25	20.38	18.28	20.78	20.77	18.11	20.23	19.76	19.11	18.99	19.07	18.84	18.95	18.7	17.86	18.56	18.12	19.3	18.79	16.92	18.45	18.91	18.38	18.23	18.46	18.44	18.34	18.46	18.66	18.44	18.42	18.62	18.48	16.84	18.53	18.28	18.52	17.78	18.43	18.55	18.46
	183	P02765	AHSG	16.99	16.73	17.07	18.18	17.73	17.51	18.95	17.59	18.91	18.62	17.04	18.36	18.08	18.47	17.31	17.49	17.46	18.29	17	17.59	18.02	17.14	17.09	17.04	17.59	17.24	17.04	17.33	18.28	17.12	17.64	18.24	17.56	17.36	17.73	17.38	17.52	17.05	18.11	16.84	18.16	17.59	17.08	17.53	17.51	18.08
	184	P08670	VIM	26.21	26.6	26.19	26.55	26.45	26.58	27.17	26.2	27.05	27.14	26.26	26.58	26.95	26.59	26.54	27.18	26.46	26.63	26.18	26.11	26.46	26.58	26.54	26.25	26.15	26.58	26.73	26.42	26.38	26.53	26.51	26.45	26.97	26.53	26.1	26.06	26.45	26.31	26.57	26.52	26.75	26.84	26.27	26.28	26.1	27.1
	185	P02100	HBE1	23.15	22.61	23.42	22.84	22.97	23.68	24.03	23.12	23.86	24.16	22.28	23.42	24.15	24.01	22.75	23.1	22.75	23.2	24.21	23.08	23.37	23.14	23.14	23.09	23.14	22.52	23.09	23	23.18	23.3	22.63	22.92	23.28	23.19	22.71	22.97	23.2	22.94	23.48	23.09	22.54	23.18	24.08	22.89	22.59	23.69
	186	Q8TCB6	OR51E1	14.11	14.27	13.76	14.11	14.02	14.27	14.21	13.09	13.91	14.56	14.49	14.22	14.33	12.11	13.86	14.04	14.34	13.9	14.38	14.38	13.17	14.05	13.48	13.86	14.39	15.19	14.66	13.88	14.25	13.31	14.05	14.07	14.04	13.93	14.13	13.77	13.09	14.1	14.57	14.21	14.6	11.71	14.21	14.19	13.92	15.28
	187	Q8WWI5-3	SLC44A1	19.19	20.35	19.79	19.17	19.69	19.02	20.04	20.41	19.72	19.44	19.57	19.81	19.44	20.48	18.69	20.55	19.73	19.6	19.45	19.65	20.97	20.81	20.56	19.63	20.06	19.22	19.34	20.15	19.17	20.1	19.69	21.24	20.7	20.18	19.27	19.95	21	19.39	19.33	19.42	19.5	21.34	19.12	19.5	19.66	21.79
	188	Q6IQ32	ADNP2	15.92	16.77	16.7	16.17	16.25	12.62	16.18	17.59	14.67	16.18	15.83	15.97	16.57	16.68	15.51	16.31	14.58	15.41	12.29	16.33	16.24	15.85	16.67	16.19	16.37	13.8	16.85	16.38	16.2	15.55	16.15	15.03	16.33	15.54	16.05	16.38	16.33	16.47	16.71	16.29	16	15.78	12.56	16.13	16.96	15.69
	189	Q7Z3Z0	KRT25	19.99	18.69	18.81	18.98	18.21	21.29	18.97	19.35	19.73	19.11	18.78	18.99	19.62	18.56	19.08	18.71	19.61	19.06	19.7	19.18	20.53	19.39	19.64	18.06	18.8	18.58	18.32	19.34	19.45	20.41	19.39	19.13	19.12	18.32	19.39	19.18	19.4	18.54	18.63	18.7	19.41	18.85	22.91	20.02	18.64	20.26
	190	O95096	NKX2-2	18.5	18.11	17.86	18.44	17.52	17.78	17.93	18.33	18.12	17.77	17.06	17.68	17.13	18.64	18.54	19.09	18.15	17.69	18.14	17.76	19.71	18.2	18.16	17.8	17.85	19.11	17.86	18.84	17.79	17.36	18.48	18.72	16.85	20.04	18.05	18.48	19.43	18.59	17.93	18.07	18.01	20.9	17.47	18.24	18.8	18.55
	191	E9PG82	SRI	16.87	17.14	15.85	17.41	17.45	17.22	17.54	18.42	18.42	17.1	17.22	17.38	16.82	17.63	15.68	18.46	17.46	17	18.38	17.71	18.57	17.92	17.88	17.02	17.99	16.01	18.15	17.63	17.97	17.53	16.86	18.24	18.09	17.68	17.08	17.34	18.23	17.28	17.55	16.84	17.25	16.79	17.96	17.1	17.74	18.49
	192	K7EKD1	GFAP	24.58	25.28	24.63	25.48	24.71	25.21	24.83	25.31	25.73	24.58	25.09	24.03	24.26	24.95	25.03	26.27	24.96	24.54	24.75	24.52	25.48	26.14	25.31	24.45	24.75	25.35	25.41	24.41	24.76	24.57	24.53	25.02	26.28	25.15	24.45	23.87	25.7	24.71	25.84	25.1	26.31	26.04	24.8	24.45	24.66	25.43
	193	P02533	KRT14	20.64	20.08	19.55	19.55	19.7	21.61	20.13	19.05	19.77	20.05	19.06	19.33	20.24	19.06	20.42	21.29	20.37	19.86	20.38	20.13	20.53	20.46	20.48	19.03	18.27	19.61	18.36	19.76	20.16	20.88	20.13	19.83	19.45	19.29	19.99	19.79	20	19.51	18.41	19.27	20.3	19.97	21.99	20.44	19.46	21.7
	194	E7ESP4	ITGA2	18.08	18.93	18	18.26	18.13	17.62	18.33	18.59	18.68	18.24	18.12	18.48	18.18	19.37	17.4	18.98	18.13	18.29	17.97	17.71	19.56	19.24	19.21	18.36	18.51	18.12	18.22	18.93	17.91	18.63	18.3	19.73	19.4	19.02	17.67	18.67	19.75	18.08	17.84	17.99	18.82	20.26	17.45	18.27	18.22	20.5
	195	Q5W0Z9	ZDHHC20	17.1	17.82	17.44	17.03	17.07	16.53	17.48	17.86	17.69	17.16	17	17.26	17.24	17.92	16.73	17.9	17.35	17.25	15.64	17.32	18.54	17.97	17.6	17.17	16.97	16.85	17.35	17.65	16.88	18.19	17.51	19.52	18.75	18.08	17.22	17.7	18.65	16.31	16.92	16.63	17.31	19.33	16.91	17.3	17.07	19.76
	196	Q8IYW5	RNF168	15.62	16.36	15.51	14.11	16.21	15.9	16.16	16.77	16.23	15.58	16.38	15.46	15.17	16.13	14.44	16.17	15.27	15.39	16.56	16.22	16.63	17.01	15.27	15.84	16.13	16	15.91	16.41	15.26	16.57	16.02	15.81	15.81	15.98	15.48	15.98	16.07	15.75	16.09	15.86	15.69	16.02	15.96	15.2	15.49	17.56
	197	D6RD17	IGJ	18.21	16.5	17.31	16.24	17.45	17.02	17.59	17.05	16.97	17.88	17.36	17.75	17.34	17.15	15.96	18.16	16.55	19.07	16.56	17.93	17.81	16.3	17.79	17.18	16.91	16.77	16.92	17.44	17.61	18.39	17.36	17.43	17.43	17.13	17.07	16.72	16.74	16.52	18.31	17.99	17.27	18.21	17.4	17.61	16.79	20.06
	198	Q8WWI5-2	SLC44A1	19.2	20.37	19.73	19.21	19.64	19.13	19.99	20.43	19.9	19.49	19.51	19.82	19.48	20.44	18.67	20.52	19.69	19.62	19.71	19.61	20.92	20.78	20.52	19.62	20.08	19.29	19.31	20.13	19.16	20.18	19.6	21.24	20.7	20.11	19.21	19.97	20.99	19.35	19.39	19.45	19.57	21.34	19.32	19.49	19.59	21.69
	199	P04259	KRT6B	22.02	21.7	20.92	20.98	21.07	22.93	22.04	20.46	21.53	21.33	20.44	20.58	21.44	20.34	22.11	23.43	21.67	21.3	21.66	21.86	21.92	22.06	21.85	20.54	19.97	21.06	19.79	21.21	21.64	22.23	21.88	21.38	20.62	20.4	21.52	21.06	21.38	20.65	20.04	20.78	21.6	22.1	23.07	21.73	20.88	23.15
	200	Q14031	COL4A6	16.43	16.89	16.54	16.2	16.57	16.57	16.21	16.5	18.74	17.74	16.52	18.27	16.61	15.76	16.38	16.56	16.32	16.13	17.44	16.35	16.49	16.47	16.79	16.25	14.49	16.47	16.67	16.2	16.05	15.9	16.75	15.37	15.49	16.17	16.18	15.96	16.1	15.72	14.65	17.76	16.54	15.78	15.78	16.12	15.98	15.84
	201	P20848	SERPINA2	19.55	19.44	19.68	19.11	19.26	19.54	19.19	18.17	18.56	19.62	20.67	18.35	19.08	20.9	18.26	20.11	19.29	19.89	19.34	19.39	20.38	18.77	19.51	19.85	18.84	19.75	17.53	19.1	18.76	19.75	19.61	19.19	19.35	19.92	18.86	19.15	19.3	19.9	20.5	19.59	19.68	19.73	19.74	19.61	19.53	19.34
	202	Q69YL0	NCBP2-AS2	15.62	15.39	15.78	15.59	15.53	15.9	15.59	15.66	15.79	15.5	15.29	15.84	15.9	15.36	14.78	15.2	15.62	15.11	16.11	15.85	15.66	15.25	15.09	15.63	15.86	15.43	15.54	15.64	15.53	14.95	15.59	15.1	15.18	16.22	15.63	15.27	15.22	15.25	15.88	14.82	15.41	15.86	15.59	15.11	15.7	14.71
	203	F8W1U3	KRT8	25.79	26.23	25.58	26.63	25.53	26.36	26.03	26.6	26.97	25.59	26.12	25.41	25.65	25.67	26.21	27.28	26.06	25.86	25.44	25.62	26.52	26.77	26.4	25.84	25.73	26.48	26.6	25.53	25.99	26.06	25.72	26.07	27.38	26.01	25.62	25.39	26.56	26.02	26.11	25.9	27.03	26.9	25.79	25.69	25.56	26.63
	204	Q8WX77	IGFBPL1	16.43	16.95	16.57	16.24	16.36	16.52	17.14	17.14	16.46	16.19	16.49	16.08	16.98	16.25	16.23	16.65	16.65	16.91	16.47	16.88	15.94	17.75	16.24	16.48	17.13	16.03	16.89	16.32	16.05	17.33	16.43	16.99	16.97	16.47	16.1	15.35	16.24	15.26	18.81	16.76	15.63	16.85	16.06	16.45	14.97	16.19
	205	A0A087WSW0	HELT	15.25	14.61	14.71	14.81	14.67	15.14	14.55	11.21	15.46	14.68	15.42	14.47	17.62	15.08	14.13	14.8	14.58	17.34	14.61	14.44	14.94	14.66	14.59	14.99	14.79	15.39	12.48	14.66	15.19	17.17	15	15.07	14.93	14.63	15.36	14.73	14.29	15.11	15.27	15.39	15.36	15.64	15.17	14.95	14.83	14.67
	206	Q9NRN5	OLFML3	16.28	17.24	16.57	16.18	16.7	17.03	18.03	16.27	18.17	18.44	16.84	18.13	18.44	17.53	18.68	16.97	16.63	16.77	16.39	16.15	16.72	16.28	16.99	16.88	15.27	16.2	17.62	16.46	15.92	16.89	16.67	17.1	16.63	17.39	16.73	16.49	16.98	16.64	15.63	16.85	16.03	16.29	16.1	16.09	16.73	16.76
	207	P01011	SERPINA3	19.67	20.01	19.95	19.27	19.32	19.41	19.16	19.8	18.35	19.2	20.36	18.69	18.61	18.87	18.3	20.41	19.22	19.07	19.91	19.33	20.34	19.49	19.71	19.92	19.16	20.06	19.13	19.22	18.25	19.68	20.15	19.07	19.72	20.16	18.49	19.23	19.69	19.8	20.23	19.95	19.7	19.62	20.64	19.45	20	21.03
	208	C9JU00	FGG	20.27	19.77	20.34	20.07	19.63	20.04	21.03	19.05	19.79	20.6	21.04	19.67	19.89	20.04	18.52	21.13	20.27	19.12	20.23	20.51	20.01	20.22	20.28	20.21	19.05	20.84	17.98	18.88	19.75	20.53	20.39	19.66	20.13	19.93	19.02	19.62	20.41	20.16	20.11	19.06	20.47	20.6	20.64	20.74	20.55	20.04
	209	Q9Y696	CLIC4	19.98	20.93	20.1	19.88	20.07	19.92	20.81	21.17	20.82	20.31	20.21	20.38	19.97	21.54	19.84	21.11	20.11	19.93	20.17	20.01	21.77	21.44	21.12	20.09	20.61	19.88	20.14	20.7	19.72	20.71	20.3	22.19	21.66	20.63	19.69	20.76	22.17	19.65	20.43	20.29	20.55	22.22	19.82	19.86	19.91	22.44
	210	K7EL93	VMP1	16.52	17.53	17.63	17.12	17.68	17.37	16.35	14.13	17.42	17.61	16.7	17.28	17.58	18.29	16.8	17.3	17.4	17.52	17.25	16.47	17.51	16.08	17.99	16.32	16.94	17.43	13.77	17.73	16.93	17.54	15.47	17.72	17.72	16.48	17.42	17.28	17.2	17.18	17.09	17.37	17.26	17.33	16.93	17.08	17.63	16.3
	211	Q9UF11	PLEKHB1	18.8	19.98	19.05	19.01	19.13	18.5	19.84	19.76	19.59	19.19	19.11	19.53	19.11	20.25	18.6	19.82	19.05	18.88	19.17	19.07	20.43	20.07	20.17	19.19	19.27	18.73	18.99	19.76	18.49	19.6	18.95	20.99	20	19.93	18.78	19.85	21.26	18.85	18.71	18.98	19.11	20.79	18.74	18.93	19.13	21.39
	212	P08779	KRT16	21.05	20.44	19.64	19.67	20.01	21.62	20.11	19.06	19.74	20	19.36	19.52	20.08	19.03	20.43	22.23	20.42	19.93	20.47	20.12	20.53	20.55	20.48	19.05	18.02	19.81	18.39	19.86	20.49	20.73	20.43	19.93	19.47	19.35	20.16	19.79	19.97	19.55	18.26	19.13	20.36	20.04	21.67	20.38	19.71	22.06
	213	F8W6P5	HBB	26.92	26.62	27.28	26.71	26.75	26.73	28.25	26.79	27.67	28.13	26.15	27.34	27.94	27.77	26.27	26.91	26.56	27.01	27.15	26.79	27.25	26.4	26.96	27.12	27.19	26.56	26.85	26.85	26.99	27.18	26.25	26.88	27.11	27.01	26.33	26.9	26.9	26.93	27.5	27.02	26.72	27.09	26.93	26.82	26.74	27.36
	214	K7EM38	ACTG1	26.6	26.62	26.59	26.76	26.59	26.66	26.62	26.7	26.7	26.63	26.68	26.74	26.74	26.78	26.63	26.61	26.62	26.71	26.59	26.56	26.69	26.43	26.69	26.72	26.65	26.82	26.77	26.56	26.63	26.6	26.57	26.6	26.46	26.39	26.66	26.67	26.76	26.68	26.58	26.57	26.68	26.71	26.64	26.8	26.65	26.77
	215	P25189-2	MPZ	16.4	17.05	16.52	15.85	15.65	16.76	17.32	15.76	16.59	16.53	15	16.22	15.89	16.32	15.88	16.86	16.37	16.34	16.26	16.63	18.66	17.03	16.8	15.86	16.74	16.01	15.47	16.62	16	16.86	16.97	17.26	15.65	16.4	17.13	15.66	16.62	16.08	16.8	16.38	16.25	18.52	16.58	16.22	16.46	17.88
	216	E9PJ16	CCDC84	17.68	17.39	17.15	17.12	17.05	16.03	17.62	17.37	16.91	16.54	15.3	17.33	16.97	17.6	16.11	17.48	17.34	16.86	15.9	17.57	17.14	17.65	16.97	16.74	17.68	16.7	14.56	17.4	17.24	17.23	17.73	16.44	16.54	18.1	16.88	17.09	18.88	17	17.8	16.13	16.69	18.91	16.14	17.35	17.36	18.9
	217	A0A087WYL9	IGKC	19.96	19.7	18.78	19.59	19.6	19.6	20.29	19.14	19.94	20.35	19.88	20.05	19.87	20.12	18.91	20.95	19.41	21.04	19.35	20.44	20.03	19.39	19.88	19.39	19.93	19.36	19.32	19.88	20.01	19.92	20.25	19.86	19.3	19.19	19.37	19.56	19.38	19.55	20.43	20.85	20	20.38	19.31	19.7	19.65	21.52
	218	A0A087X0E2	SAA4	16.74	16.88	16.8	17.15	16.16	17	16.71	15.96	16.65	17.26	16.21	15.4	16.52	17.01	15.33	17.58	17.11	17.23	17.39	17.41	18.06	16.52	16.99	17.19	16.91	16.2	16.15	16.14	16.94	17.5	17.5	15.77	16.22	17.01	16.72	16.81	16.73	17.54	17.22	16.6	16.79	16.57	18.18	17.17	16.86	18.06
	219	P02787	TF	21.06	21.65	21.67	21.67	21.56	21.26	22.52	22	22.63	22.32	21.17	22.34	21.83	22.79	20.96	22.22	21.36	21.63	21.28	21.51	22.52	22.03	22.04	21.23	22	21.62	21.24	21.59	21.5	21.89	21.78	23.35	23	22.14	21.15	22.07	22.57	21.4	21.59	21.21	21.69	22.9	21.78	21.58	21.39	23.47
	220	A0A087WU42	IGLL5	20.1	20.16	21.54	20.18	20.3	20.6	20.45	19.23	20.42	21.63	20.86	21.01	20.26	20.41	18.78	21.36	20.19	21.29	20.08	20.78	20.9	19.66	20.34	20.39	20.71	19.64	18.83	20.43	20.77	19.79	20.03	20.14	20.31	19.86	19.36	20.17	20.48	20.38	20.6	21.17	20.92	21.28	20	20.72	20.63	21.61
	221	A0A087WXC3	IGLL5	20.18	20.3	21.73	20.32	20.41	20.84	20.54	19.38	20.5	21.74	21	21.16	20.41	20.35	18.92	21.54	20.33	21.43	20.43	20.84	21.05	19.76	20.46	20.32	20.85	19.88	18.97	20.6	20.85	19.96	20.17	20.17	20.4	20	19.52	20.3	20.61	20.52	20.73	21.38	21.12	21.32	20.14	20.9	20.75	22.12
	222	B9A064	IGLL5	20.04	20.12	21.58	20.13	20.23	20.7	20.45	19.23	20.36	21.35	20.86	21.01	20.26	20.44	18.88	21.33	20.19	21.23	20.29	20.78	20.91	19.66	20.43	20.2	20.71	19.64	18.83	20.46	20.71	19.82	20.03	20.14	20.31	19.86	19.38	20.24	20.57	20.43	20.59	21.17	20.81	21.05	20	20.71	20.61	21.95
	223	H0Y412	PRRC2B	15.19	15.27	15.22	15.23	15.2	15.43	15.18	14.86	15.53	15.33	14.99	15.3	15.38	15.25	15.6	15.25	15.21	15.38	15.04	15.2	14.94	15.2	14.92	14.88	15.2	15.15	14.93	15.24	15.31	15.46	15.21	15.08	15.21	15.27	15.32	15.38	15.19	15.39	15.07	15.06	15.35	14.22	15.63	15.24	15.5	15.03
	224	P02042	HBD	25.55	25.4	26.11	25.39	25.58	25.33	26.85	25.46	26.48	26.62	24.82	25.96	26.6	26.56	25.06	25.68	25.28	25.69	25.8	25.45	25.84	25	25.9	25.71	25.85	25.11	25.58	25.49	25.65	25.78	24.87	25.66	25.89	25.78	25.11	25.59	25.67	25.6	26.19	25.86	25.27	25.72	25.7	25.27	25.74	25.97
	225	Q8WVF5	KCTD4	15.89	17.1	14.51	16.03	16.06	15.75	15.74	16.2	15.59	15.68	15.38	15.88	15.89	16.21	15.75	16.98	15.97	15.89	16.32	15.19	16.3	16	16.13	15.85	16.21	16.43	15.85	16.03	15.63	15.61	15.71	16.12	15.88	15.52	15.96	15.84	16.37	15.73	15.95	15.65	16.05	17.1	15.58	17.23	14.84	17.16
	226	Q5H8C1	FREM1	15.46	14.53	14.83	15.77	15.07	14.58	15.22	14.11	15.03	16.25	15.28	15.32	15.42	15.79	15.46	14.94	15.72	14.42	13.68	15.35	15.65	14.64	14.67	15.25	15.76	15.2	13.32	15.29	15.73	14.74	15.07	15.76	15.91	14.43	14.97	15.04	15.38	15.27	15.32	14.37	15.1	14.97	15.08	15.45	15.3	14.44
	227	Q5SZE4	CERS2	16.57	17.13	16.82	16.56	16.59	15.93	16.88	17.35	17.04	17.11	16.41	16.94	16.25	17.08	16.22	17.32	16.55	16.12	16.31	16.37	17.91	17.67	17.27	16.62	16.42	16.57	16.26	16.88	16.21	16.84	16.92	18.16	17.87	16.87	16.14	16.91	18.21	16.28	16.06	16.65	17.3	18.75	16.39	16.31	16.74	18.58
	228	Q8NGG7	OR8A1	19.04	18.75	18.36	19.02	18.68	19.05	19.25	18.66	18.64	18.69	19.58	20.08	18.37	18.66	18.64	18.53	18.74	18.24	18.14	19.28	18.67	19.86	18.64	18.85	18.52	16.72	19.03	18.73	18.9	18.09	18.48	19.08	19.04	18.08	18.71	16.27	17.72	15.82	18.16	20.28	18.78	18.28	18.61	18.8	18.31	16.18
	229	Q14679	TTLL4	18.39	18.76	19.09	18.17	18.89	18.74	19.79	18.47	19.19	18.92	18.87	19.01	18.72	18.91	17.31	19.07	18.72	18.09	18.77	18.46	18.52	18.39	18.58	18.95	18.54	16.06	18.59	18.22	18.3	18.12	17.65	18.07	17.58	18.3	18.06	18.3	18.57	18.46	18.5	18.47	18.52	18.36	18.59	18.03	18.35	18.16
	230	Q6BCY4	CYB5R2	18.8	19.57	18.45	18.4	18.6	18.59	19.03	19.73	19.2	18.9	18.25	19.23	18.72	19.84	18.3	19.54	18.77	18.43	18.88	18.32	20.3	20.07	19.61	19.05	18.68	18.03	18.16	19.19	18.15	19.31	18.91	20.26	20.13	19.16	18.43	19.11	20.37	18.27	18.4	19	19.05	20.79	18.12	18.55	18.54	20.89
	231	Q7Z3S7	CACNA2D4	14.87	13.75	15.04	15.51	15.01	14.86	15.23	15.47	14.38	15.41	15.82	15.33	14.92	15.23	15.2	15.62	15.14	15.66	13.4	15.71	15.26	15.44	15.79	15.53	15.1	15.01	15.39	15.49	15.16	15.42	14.99	15.51	15.69	17.2	15.27	15.06	15.42	15.02	14.85	15.57	15.64	15.64	14.66	15.24	15.72	16.68
	232	P27449	ATP6V0C	20.4	20.02	20.21	20.73	20.24	20.37	20.58	19.53	20.27	20.93	20.8	20.49	20.46	20.08	21.49	19.88	20.48	20.19	20.65	20.62	19.26	19.97	19.41	20.37	20.63	21.1	20.77	20.12	20.7	20.16	20.36	18.97	19.06	20.35	20.91	20.26	18.61	20.64	20.6	20.25	20.84	18.26	20.68	20.85	20.1	17.9
	233	Q9H9H5	MAP6D1	19.25	19.7	19.41	19.18	19.35	19.17	19.25	20.09	18.12	19.37	19.15	19.33	19	19.43	19.14	19.92	19.26	19.16	18.92	19.19	20.23	20.25	19.88	19.32	19.44	19.13	19.23	19.78	19.03	19.89	19.41	20.7	20.44	19.52	19.15	19.9	19.95	19	19.04	18.78	19.04	20.85	19.1	19.19	19.41	21
	234	Q9NQV7	PRDM9	15.76	16.61	16.29	15.61	16	16.23	15.36	15.71	13.87	14.71	16.33	15.13	16.28	15.74	14.13	16.57	15.53	16.12	16.52	16.04	16.43	14.83	16.2	15.15	15.02	15.68	15.73	15.85	15.99	16.32	15.77	15.58	15.57	16.44	16.02	16.42	16.32	16.55	15.09	16.12	15.08	15.49	16.1	15.98	16.43	16.17
	235	Q7Z3E1	TIPARP	15.25	15.27	15.13	15.36	14.15	14.42	15.37	16.52	15.77	15.31	15.32	15.06	15.34	15.43	13.13	16.14	16.25	15.25	15.24	15.19	15.99	15.07	15.34	14.95	15.35	15.02	15.46	15.3	14.43	15.25	15.7	16.38	16.68	15.41	14.56	14.78	16.43	14.34	14.63	15.84	15.21	15.29	14.46	14.91	15.07	15.58
	236	Q96PE1	GPR124	18.26	17.93	18.24	18.11	17.44	17.11	18.07	18.32	18.64	18.85	16.79	16.73	17.11	18.82	17.41	18.6	17.49	16.62	16.62	17.53	20	17.66	18.42	18.17	19.13	18.23	16.8	18.27	18.04	16.73	18.08	19.33	18.71	18.78	17.17	18.36	20.04	17.87	18.5	17.85	18.95	18.88	17.53	17.56	18.08	18.22
	237	Q8WWZ4	ABCA10	16.55	16.79	16.63	16.3	16.53	16.29	16.77	17.07	16.94	16.48	16.51	16.78	16.39	16.94	17.34	16.93	16.89	16.97	16.59	16.25	17.4	17.63	17.55	16.8	16.89	16.09	16.6	17.07	16.31	16.9	16.23	18.75	18.51	17.59	16.77	16.98	18.03	16.82	16.81	17.5	16.67	17.42	16.58	16.36	16.73	19.03
	238	Q6NSJ5	LRRC8E	14.35	14.82	13.62	13.59	14.43	14.02	14.81	13.84	14.64	14.15	14.12	14.2	14.54	14.3	14.44	14.45	13.55	14.49	14.79	14.67	15.05	15.14	12.94	13.7	13.95	13.49	14.15	14.39	14.65	14.17	14.67	14.77	15.06	13.31	14.31	13.51	14.12	13.76	13.93	13.64	14.03	15.32	14.55	12.98	13.84	14.23
	239	M4PM71	SLC12A5	19.37	19.31	19.54	19.5	19.56	19.51	19.32	18.91	19.36	19.52	19.68	19.34	19.62	19.31	19.52	19.06	19.62	19.64	19.36	19.59	18.42	18.6	18.89	19.46	19.18	19.38	19.48	19.28	19.5	19.53	19.31	18.24	18.67	19.29	19.42	19.14	18.25	19.07	19.37	19.46	19.4	17.3	19.19	19.24	19.51	16.28
	240	Q9BQC6	MRPL57	15.81	14.8	16.01	15.41	15.64	15.04	15.77	15.6	15.1	15.68	15.51	15.3	15.3	15.65	15.89	15.3	15.22	14.86	14.51	15.87	14.75	15.77	15.56	15.25	15.02	15.48	15.53	15.33	16.13	15.43	15.7	15.2	15.67	15.68	15.65	15.41	14.91	15.7	15.02	16.24	15.2	14.74	14.85	15.05	15.25	15.01
	241	Q9BZG9-2	LYNX1	19.79	21.08	20.28	20.15	20.79	20.09	20.63	21.24	20.84	19.78	20.65	20.12	19.78	20.56	18.6	21.56	20.27	20.13	20.62	20.6	21.1	21.34	20.84	20.11	20.65	19.79	20.11	20.66	20.42	20.62	20.18	22.42	21.86	20.64	20.24	20.87	21.95	20.76	20.49	20.09	19.85	21.44	20.32	19.84	20.38	21.8
	242	Q9P2W1	PSMC3IP	17.36	17.41	16.91	16.87	17.35	17.41	16.79	17.15	17.46	17.15	17.74	17.11	17.18	17.56	16.88	17.53	17.43	17.58	17.5	16.91	17.94	18.09	17.5	17.5	17.41	16.88	16.9	18.21	17.15	17.78	17.17	18.12	15.85	17.85	17.17	17.05	18.33	16.91	17.89	17.34	17.41	19.11	17.4	17.67	15.4	19.98
	243	P27701	CD82	19.01	18.4	18.19	18.08	18.36	18.69	18.48	19.79	18.86	18.42	18.11	18.88	18.08	18.93	17.87	18.81	18.23	17.46	18.17	17.98	19.8	19.65	19.45	18.61	18.62	18.41	18.04	19.31	18.18	18.19	19.36	19.93	18.86	19.36	18.22	18.7	19.99	18.42	18.28	18.32	18.82	20.48	18.01	17.94	18.46	20.49
	244	O15230	LAMA5	17.81	18.34	18.47	18.18	18.43	18.7	19.06	17.84	18.96	19.08	18.36	19.45	18.84	18.69	18.98	19.24	18.69	19.1	18.81	18.2	18.41	18.46	19.01	18.16	16.03	18.31	18.78	18.19	18.18	18.42	18.68	18.09	18.03	18.88	18.28	18.21	18.52	18.3	16.13	18.2	18.29	18.37	18.34	18.41	18.55	18.47
	245	P05109	S100A8	15.4	16.83	16.18	16.23	15.83	16.71	16.77	16.1	15.6	15.32	15.68	15.64	15.72	15.04	15.49	15.64	16.1	15.68	15.63	15.12	16.08	15.43	15.94	15.3	15.34	15.41	15.01	15.6	14.57	16.24	14.29	15.34	15.89	15.5	15.33	15.29	15.59	15.38	16.07	15.2	15.38	16.61	15.86	15.66	15.77	15.52
	246	P13473-2	LAMP2	20.09	20.78	20.23	20.28	20.32	20.1	20.09	20.77	20.68	19.64	20.43	20.77	19.48	21.27	19.47	20.96	20.58	19.75	20.92	20.24	21.72	21.24	21.25	20.53	20.76	19.71	19.65	21	19.93	20.81	20.36	22.28	21.58	20.91	20.24	20.87	22.12	20.46	20.72	20.18	20.26	21.7	20.36	20	19.96	22.72
	247	Q7Z3D6-6	C14orf159	16.6	16.82	17.74	17.48	14.87	16.35	17.56	16.58	16.78	15.17	17.19	16.23	16.79	17.17	17.88	16.8	16.69	16.75	15.74	15.1	17.4	16.39	16.66	16.82	17.69	16.95	17.32	16.87	16.56	16.66	16.86	17.12	17.38	16.81	17.59	17.41	17.53	17.09	17.02	17.24	16.43	17.03	16.69	17.19	17.69	18
	248	K7EKH6	GFAP	24.9	25.53	24.62	25.58	24.89	25.36	24.97	25.38	25.95	24.81	25.12	24.32	24.65	25.07	25.12	26.49	25.07	24.88	24.8	24.68	25.67	26	25.42	24.65	24.99	25.46	25.52	24.65	25.07	24.82	24.84	25.21	26.43	25.42	24.62	24.2	25.76	24.88	26.03	25.22	26.57	26.35	24.84	24.66	24.61	25.69
	249	P07195	LDHB	25.61	25.75	25.82	25.63	25.69	25.54	25.7	25.79	25.78	25.73	25.71	25.75	25.74	25.73	25.58	25.7	25.67	25.59	25.57	25.76	25.8	25.7	25.8	25.68	25.68	25.64	25.73	25.84	25.49	25.92	25.73	25.84	25.91	25.79	25.64	25.67	25.78	25.66	25.65	25.8	25.65	25.72	25.67	25.72	25.99	25.64
	250	Q8IZD2	KMT2E	16.85	17.11	16.46	16.19	16.56	16.03	16.38	16.58	16.57	16.63	16.85	17.07	17.4	19.14	16.51	16.78	16.75	17.75	15.93	16.4	16.42	15.87	16.41	16.75	17.02	16.34	16.68	16.45	17.19	17.86	16.81	16.83	16.9	16.8	16.86	16.33	16.24	16.57	18.26	16.96	16.42	16.08	16.44	16.75	16.57	17.85
	251	Q7L5A8	FA2H	16.72	17.04	16.98	16.35	16.77	16.55	16.95	17.48	17.23	16.92	16.31	16.87	16.9	17.41	16.53	17.24	16.75	16.83	16.1	16.67	17.73	17.25	18.03	17.07	16.61	16.32	15.96	16.96	16.38	17.13	16.73	18.07	17.71	16.91	16.39	17.13	17.62	16.89	16.57	17.04	17.01	18.03	16.38	16.91	17.97	18.6
	252	Q8NDX2	SLC17A8	17.13	17.54	17.43	17.68	17.35	17.55	17.39	16.99	17.17	17.5	17.24	17.06	17.29	17.38	17.6	17.14	17.63	17.51	17.72	17.39	16.89	17.21	17.24	17.56	17.9	17.93	17.32	17.23	17.43	17.11	17.25	17	16.96	17.1	17.84	17.13	17.19	17.36	17.39	17.58	17.54	16.2	17.55	17.58	17.18	15.62
	253	H3BUA5	NA	22.68	20.98	22.29	20.76	22.71	22.21	23.07	22.73	22.26	22.28	22.86	23.06	22.26	22.54	22.81	22.17	21.45	22.35	22.98	23.11	21.43	22.15	22.21	22.33	21.26	22.69	22.6	22.87	22.66	22.04	22.06	22.42	22.34	22.71	22.75	20.89	22.05	22.94	22.4	22.33	22.22	22.28	22.8	20.72	20.29	21.98
	254	Q7Z3S7-4	CACNA2D4	14.87	13.75	15.04	15.51	15.01	14.86	15.23	15.47	14.38	15.41	16.91	15.33	14.92	15.23	15.15	15.62	15.14	15.66	13.4	15.71	15.26	15.44	15.79	15.53	15.1	15.12	15.39	15.49	15.16	15.42	14.99	15.51	15.69	17.2	15.27	14.84	15.11	15.58	14.85	14.49	15.64	15.64	14.66	15.24	15.72	16.68
	255	P01860	IGHG3	22.84	22.74	22.57	22.65	22.47	22.34	23.06	22.08	22.56	23.23	23.13	22.71	22.55	22.71	20.99	23.79	22.69	23.48	22.18	23.04	23.27	22.19	22.85	22.5	22.59	22.44	21.97	22.48	22.75	22.26	23.31	22.92	22.34	22.42	22.06	22.39	22.48	22.22	23.42	22.63	22.98	23.23	22.26	22.78	22.88	24.1
	256	P0CG05	IGLC2	21.63	20.43	20.14	20.83	20.86	21.05	21.14	20	21.21	22.8	21.48	21.01	21.37	20.94	19.51	22.08	20.9	22.63	20.07	22.13	21.88	20.91	21.09	21	21.22	20.6	20.04	21.11	21.62	20.76	21.54	21.23	20.53	20.62	20.52	20.7	21.1	21.02	21.87	21.71	22.46	21.77	20.6	21.08	21.28	22.86
	257	Q8TAG6	C8orf46	16	16.17	15.59	15.87	15.85	16.74	16.4	16.8	16.66	16.23	16.06	16.21	15.62	16.67	15.55	16.25	15.51	15.49	16.53	15.82	17.01	16.86	16.37	16.11	16.17	16.05	15.47	16.32	16.2	15.89	16.25	18.06	16.49	16.36	16.17	16.76	17.53	15.7	15.5	16.05	15.94	17.27	16.77	15.84	15.51	18.7
	258	P00915	CA1	22.22	21.8	22.34	21.72	21.66	21.89	23.3	21.6	22.66	23.31	21.08	22.06	22.74	22.8	20.93	22.25	21.71	21.98	22.3	21.91	22.38	21.49	21.9	21.92	22.15	21.56	22.13	21.24	22.35	22.28	21.19	22.23	22.6	22.33	21.31	21.22	21.84	21.9	22.63	22.18	21.99	21.88	21.84	21.98	21.65	22.67
	259	Q16568	CARTPT	19.53	18.78	19.42	18.92	18.61	19.52	17.83	17.38	18.54	18.69	19.56	18.72	17.78	18.43	18.39	18.01	19.08	18.65	19.34	17.96	18.36	18.3	19.51	18.84	18.68	20.68	20.21	18.6	18.09	17.21	17.61	17.07	16.27	18.06	18.4	18.34	18.12	18.95	18.97	20.14	18.78	16.84	18.43	19	19.69	17.59
	260	Q16880	UGT8	17.86	18.09	17.94	18.06	18.16	17.96	18.16	18.55	18.72	18.3	17.64	18.16	17.8	19.03	17.31	18.94	17.93	17.98	17.98	17.83	19.1	18.67	18.84	18.12	18.22	17.7	18.03	18.25	17.58	18.51	18.41	19.8	19.18	18.44	17.71	18.34	19.48	17.81	17.93	17.75	18.4	19.82	18.2	17.97	18.01	20.4
	261	P50238	CRIP1	16.27	15.95	15.9	16.28	16.86	16.16	17.81	15.57	18.55	17.21	16.42	17.83	17.46	18.65	16.15	16.28	15.71	17.14	16.47	15.78	16.23	15.83	16.66	16.68	16.6	16.23	18.28	15.88	16.41	16.51	16.46	16.32	16.39	16.6	16.24	16.62	16.75	16.52	16.26	16.29	16.21	16.71	16.04	16.68	16.5	16.35
	262	P13611-2	VCAN	23.41	24.1	23.34	23.16	23.17	23.23	23.5	24.42	24.51	23.1	23.48	23.1	22.8	24.33	22.84	25.08	23.51	23.25	23.61	23.44	24.91	24.65	24.85	23.3	24.04	23.46	23.6	23.82	23.03	23.72	23.52	25.06	25.29	24.12	23.37	23.65	24.89	23.5	23.74	23.61	24.05	25.43	23.23	23.26	23.29	25.41
	263	U3KPU6	CA14	18.12	18.7	18.6	18.15	18.42	18.56	18.47	18.99	18.8	18.53	17.94	18.76	18.15	19.08	17.68	18.73	18.21	17.04	18.73	18.31	19.59	19.32	19.42	18.25	18.49	17.22	17.55	19.09	18.02	19.03	18.64	20.23	19.77	18.52	17.79	19.02	19.68	18.01	17.78	18.37	18.15	19.44	18.62	17.79	18.39	20.29
	264	Q00587	CDC42EP1	18.12	19.07	18.47	18.59	18.31	18.49	18.51	19.46	18.94	18.62	18.48	18.76	18.5	19	18.11	19.43	18.51	18.47	18.9	18.27	19.53	19.37	19.53	18.62	18.94	17.97	17.99	18.95	18.02	19.33	18.85	20.46	20.21	19.04	18.16	18.96	19.74	18.06	18.5	18.53	18.8	20.23	18.68	18.59	18.32	20.84
	265	P02655	APOC2	17.1	16.28	17.87	16.49	15.72	15.9	17.04	16.09	15.93	17.54	15.69	17.42	16.1	16.71	15.81	16.6	16.27	17.89	16.39	16.26	17.23	16.95	16.8	16.35	15.97	16.06	14.99	15.4	17.99	17.74	16.76	15.99	17.24	16.78	15.56	16.8	16.73	16.8	16.74	16.38	16.05	16	17.43	17.35	16.4	17.63
	266	Q96G23	CERS2	16.46	17.05	16.71	16.45	16.58	15.82	16.77	17.24	16.94	17	16.3	16.83	16.14	16.97	16.11	17.21	16.44	16.01	16.2	16.26	17.8	17.56	17.16	16.64	16.31	16.46	16.15	16.77	16.1	16.73	16.81	18.02	17.78	16.8	16.03	16.8	18.1	16.17	15.95	16.54	17.19	18.64	16.28	16.2	16.63	18.54
	267	P01859	IGHG2	22.26	22.23	22.07	22.18	21.82	21.7	22.91	21.7	22.05	22.89	22.65	22.19	22.08	22.18	20.48	23.33	22.23	22.99	21.73	22.1	22.64	21.49	22.28	21.94	22.05	22.03	21.5	22.01	22.25	21.8	22.62	22.37	21.67	21.91	21.57	21.89	21.93	21.66	22.85	22.25	22.77	22.74	21.8	22.31	22.38	23.6
	268	Q8WWZ4-2	ABCA10	18.02	18.52	18.25	17.82	18.22	17.83	18.35	18.92	18.58	17.95	17.82	18.3	17.91	19.03	18.66	18.96	18.44	18.48	18.19	17.83	20.36	19.11	19.26	18.12	18.34	17.95	18.17	18.45	17.78	18.42	17.87	19.74	19.52	18.71	18.2	18.63	19.93	18.31	17.99	18.93	18.18	20.4	18.13	17.88	18.22	20.55
	269	P80748	NA	17.87	18.07	17.35	17.47	17.49	17.65	17.59	17.05	18.09	18.94	17.86	18.87	18.21	17.62	16.39	18.82	17.62	19.31	16.58	18.91	18.3	17.76	18.5	17.59	18.23	17.69	17.1	17.52	17.79	17.7	17.65	18.57	17.62	17.68	17.13	16.65	17.57	17.43	18.25	18.2	17.84	17.03	17.8	17.97	17.66	19.38
	270	P23142-3	FBLN1	16.01	16.5	15.78	16.27	16.27	15.81	16.74	16.6	17.15	16.33	15.9	16.42	16.39	16.92	16.35	17.94	16.46	16.33	16.17	16.01	17.11	16.7	16.9	16.46	16.44	16.68	16.58	16.57	16.03	16.19	16.22	17.07	18.53	17.04	15.89	16.07	16.71	15.98	16.4	16.05	17.05	17.54	16.12	16.02	16.43	17.33
	271	H0YB11	C14orf159	18.27	18.53	18.86	18.38	16.5	18.28	18.98	18.13	18.66	16.21	18.41	18.5	18.09	18.41	18.91	18.24	18.25	18.03	18.29	16.64	18.87	18.06	17.95	18.2	19.22	19.09	19.27	18.2	18.41	18.21	18.32	18.78	19.02	18.4	19.13	18.83	18.87	18.34	18.2	19.16	18	18.66	18.58	18.74	19.27	17.71
	272	P01213	PDYN	16.07	16.46	16.49	16.78	15.87	16.86	15.26	15.89	16.96	15.47	15.94	15.89	15.79	15.42	16.44	16.4	16.56	15.95	16.67	15.34	16.48	15.85	16.56	16.6	17.23	17.6	16.15	15.86	15.23	15.79	15.78	15.84	15.63	15.85	16.9	16.05	16.66	16.57	16.73	16.63	16.39	15.1	16.94	18.26	16.03	15.08
	273	B0YJC5	VIM	25.37	25.83	25.38	25.7	25.66	25.75	26.38	25.45	26.25	26.5	25.46	25.9	26.18	25.93	25.72	26.38	25.67	25.8	25.38	25.33	25.79	25.88	25.71	25.49	25.38	25.73	25.92	25.64	25.58	25.72	25.74	25.69	26.01	25.66	25.3	25.33	25.77	25.5	25.84	25.84	25.9	26.16	25.45	25.42	25.29	26.52
	274	P01861	IGHG4	21.86	21.73	21.85	22.09	21.44	21.61	22.92	21.46	22.26	23	22.67	22.24	22.26	22.23	20.3	22.96	21.87	23.42	21.47	22	22.41	21.34	22.35	21.86	22.02	21.84	21.51	22.44	22.12	21.94	22.08	22.3	21.8	21.43	21.44	22.07	21.6	21.78	22.23	22.35	22.47	22.64	21.52	21.95	21.79	23.61
	275	Q9NX77	ERVK13-1	16.67	16.54	16.26	16.95	16.42	16.49	16.15	15.83	15.89	16.93	16.95	16.43	16.52	16	16.24	16.35	16.5	16.42	14.35	16.59	16.56	15.53	15.98	16.58	16.18	16.33	16.29	16.99	16.42	16.52	16.59	16.58	17.44	16.53	16.43	16.62	15.96	16.66	16.37	17.14	16.58	15.47	16.24	16.64	16.53	14.93
	276	Q9BQE9	BCL7B	15.1	15.47	15.59	15.58	15.47	15.39	15.45	15.44	15.44	15.52	15.55	15.67	15.49	15.55	15.48	15.41	15.47	15.52	15.47	15.46	15.3	15.32	15.51	15.55	15.35	15.62	15.5	15.54	15.02	15.45	15.16	15.59	15.96	15.01	15.17	15.27	15.24	15.52	15.5	15.55	15.81	15.35	15.53	15.44	15.79	15.49
	277	Q8N7W2	BEND7	18.56	18.04	18.04	18.76	18.22	18.27	18.35	17.08	18.15	18.18	18.72	18.51	18.55	17.95	18.7	18.2	18.39	18.68	18.72	18.51	17.52	18.16	17.89	18.21	18.75	19.43	17.81	18.46	18.74	18.79	18.49	17.77	18.15	16.9	18.94	17.56	17.19	17.88	18.64	18.72	17.64	16.85	18.43	18.77	18.21	16.98
	278	K7EPJ9	KRT17	20.1	19.55	19.13	19.26	19.17	21.65	19.63	19.18	19.75	19.55	18.7	19.23	19.84	18.76	20.03	20.27	19.86	19.52	19.99	19.51	20.08	20.1	20.05	18.69	18.4	18.86	18.26	19.22	19.51	20.21	19.72	19.38	19.35	18.31	19.45	19.32	19.59	19.38	18.37	19.02	19.71	19.57	22.35	19.85	19.18	21.47
	279	K7EKH9	GFAP	25.84	26.39	25.55	26.52	25.78	26.26	25.6	26.29	26.77	25.66	26.07	25.16	25.5	25.66	26.06	27.5	25.95	25.66	25.89	25.68	26.31	26.97	26.4	25.59	25.89	26.46	26.57	25.67	26.08	25.77	25.87	26.12	27.37	26.4	25.51	25.08	26.37	25.75	26.81	26.35	27.47	27.08	25.81	25.64	25.6	26.49
	280	P17600	SYN1	24.97	24.99	24.94	25.22	24.96	25.18	24.87	24.66	24.8	24.99	25.19	25	25.02	24.92	25.19	24.76	25.17	25.11	25.17	24.99	24.64	24.62	24.9	25.16	25.24	25.48	25.15	24.93	25.04	24.76	24.98	24.1	24.08	24.8	25.23	24.94	24.56	25.17	25.21	25.08	25.12	23.6	25.11	25.39	25.06	23.23
	281	Q92876	KLK6	18.2	18.31	18.24	18.45	18.49	18.89	18.57	18.87	19.16	18.19	18.43	18.73	18.41	19.43	17.49	18.88	18.25	18.37	18.81	18.38	19.32	18.99	18.68	18.37	18.77	18.57	18.19	18.54	18.38	18.75	18.69	19.96	19.71	18.83	18.29	19.46	19.77	18.24	18.26	18.61	17.69	20.03	18.69	18.45	18.07	20.65
	282	A0A087WV47	IGHG1	22.64	22.31	22.47	22.67	22.73	22.33	22.87	22.08	22.6	23.43	22.76	23.06	22.61	22.59	21.23	23	22.54	23.97	22.13	23.5	22.86	22.17	22.72	22.55	22.55	22.17	21.96	22.62	22.53	22.27	23.07	22.71	22.62	22.04	21.97	22.39	22.39	22.37	23.06	22.6	22.88	23.26	22.23	22.33	22.69	23.16
	283	A0A087X079	IGHG1	22.61	22.65	22.47	22.68	22.56	22.41	22.87	22.05	22.64	23.41	22.76	23.04	22.6	22.58	21.18	23.51	22.54	23.97	22.19	23.5	22.85	22.18	22.71	22.55	22.54	22.19	21.95	22.62	22.51	22.28	23.07	22.71	22.63	22.05	21.98	22.39	22.39	22.37	23.05	22.58	22.86	23.3	22.28	22.33	22.7	23.13
	284	F8WCI5	C3orf33	15.92	15.52	15.43	15.8	15.81	15.88	16.31	15.33	16.06	15.68	15.6	15.95	16.68	15.62	16.65	15.84	15.74	16.4	16.21	16.07	16.58	16.22	15.49	15.45	15.91	15.17	15.14	16.37	15.82	16.98	15.62	15.84	15.83	16.84	16.31	15.8	15.69	16.06	16.1	16.39	15.81	16.08	16.25	16.01	15.6	15.74
	285	P28907	CD38	18.23	18.67	18.18	18.26	18.54	18.2	19.26	19.27	18.96	18.32	18.43	18.16	18.2	19.1	18.13	19.05	18.19	18.09	18.22	18.08	19.89	19.19	19.29	18.16	18.21	18.37	17.92	18.51	18.41	18.2	18.28	19.23	19.82	18.52	18.92	18.6	19.54	18.17	18.25	18.41	18.6	20.2	18.22	18.07	18.36	19.93
	286	P02730	SLC4A1	19.05	18.75	19.38	18.94	19.09	19.04	20.58	18.9	19.91	20.43	18.35	19.73	20.12	20.07	18.33	19.23	18.89	19.05	19.45	18.82	19.48	18.72	19.14	19.23	19.37	18.8	19.15	19.11	19.16	19.24	18.18	19.34	19.72	19.26	18.3	18.72	19.03	18.91	19.72	19.15	18.86	19.12	19.23	18.8	19.06	19.73
	287	Q9BYM8-4	RBCK1	16.37	16.4	16.27	16.2	16.34	16.36	16.16	16.35	16.1	16.37	16.14	16.25	16.18	16.18	16.28	16.49	16.26	16.21	16.3	16.17	16.48	16.34	16.48	16.25	16.3	16.37	16.28	16.49	16.21	16.21	16.58	16.59	16.44	16.46	16.26	16.14	16.57	16.28	16.26	16.32	16.27	17.04	16.33	16.3	16.31	16.64
	288	Q86TC9	MYPN	15.01	15.49	15.6	15.5	15.53	14.91	16.03	15.41	15.45	15.28	15.93	16.1	14.58	15.89	13.25	15.66	15.66	15.24	15.71	15.27	15.52	15.64	15.48	15.28	15.54	15.31	15.8	15.64	15.33	15.36	15.01	15.75	15.35	15.57	15.61	15.78	15.78	15.72	15.45	15.6	15.78	15.14	15.12	15.36	15.56	16.22
	289	E9PEW8	HBD	24.42	24.05	24.81	24.16	24.18	24.1	25.51	24.12	25.26	25.53	23.79	24.52	25.39	25.24	23.81	24.41	23.83	24.42	24.75	24.11	24.61	23.67	24.53	24.43	24.58	23.85	24.2	24.32	24.44	24.53	23.75	24.44	24.53	24.46	23.86	24.33	24.49	24.3	25	24.21	23.95	24.4	24.5	24.11	24.4	24.88
	290	Q7Z3D6	C14orf159	19.19	19.12	19.89	19.18	17.29	19.02	19.92	19	19.33	16.9	19.19	19.36	19.04	19.28	19.82	19.03	19.14	18.95	18.91	16.94	19.75	18.93	19.09	18.95	20.03	19.99	19.94	19.13	19.24	19.14	19.18	19.56	19.87	19.28	19.97	19.75	19.74	19.19	19.26	19.93	18.78	19.5	19.17	19.5	19.96	18.78
	291	Q07092	COL16A1	15.8	15.78	15.43	15.88	15.74	15.36	16.49	15.87	17.12	16.52	15.97	15.92	16.39	15.99	16.43	15.8	15.75	16	16.19	16.15	15.96	16.16	16.92	15.92	15.57	15.83	16.11	15.51	15.97	15.9	15.91	15.92	15.76	16.37	15.77	16.11	16.5	16.17	15.47	15.87	16.25	15.6	14.89	15.99	15.96	15.63
	292	O00767	SCD	18.24	17.95	17.4	18.27	17.95	17.11	18.86	19.41	18.71	18.28	17.88	18.07	18.08	18.59	18	18.71	17.46	17.72	17.71	17.94	18.41	19.02	18.78	17.61	18.02	17.27	17.93	17.94	18.51	17.84	18.36	19.39	19.23	17.93	18.21	18.12	19.09	17.39	17.47	17.29	17.68	19.2	17.15	17.56	17.9	19.51
	293	P02679	FGG	21.31	20.91	21.39	21.06	20.71	21.06	21.96	20.21	20.71	21.58	22.08	20.71	21.07	21.27	19.5	22.12	21.27	20.33	21.42	21.51	21.11	21.12	21.43	21.22	20.09	21.73	18.98	20.14	20.87	21.61	21.51	20.89	21.57	20.98	20.26	20.62	21.37	21.09	21.25	19.93	21.44	21.77	21.75	21.79	21.71	21.11
	294	Q9BQI0	AIF1L	17.25	18	17.59	17.39	17.26	16.77	17.96	18.41	18.04	17.23	17.02	17.93	17.28	18.56	17.06	18.09	17.59	17.22	17.09	17.37	18.48	18.55	18.47	17.38	17.51	17.06	17.1	17.61	17.26	17.77	17.53	18.87	18.47	17.83	17.13	18.07	19.29	16.92	17.05	17.4	17.41	19.38	16.95	17.2	17.85	20.06
	295	P42574	CASP3	13.76	14.17	14.02	14.04	14.09	14.44	14.23	14.72	14.36	14.08	13.28	13.78	14.21	14.12	13.65	14.16	13.83	13.93	14.18	13.51	14.1	13.95	13.57	14.01	13.74	14.03	14.64	14.38	13.54	13.65	13.68	14.34	14.74	14.2	14.06	14.31	14.44	14.08	13.91	13.97	13.97	15.23	13.97	13.8	13.51	14.47
	296	A0A087WXL8	IGHG3	22.86	22.75	22.55	22.64	22.49	22.35	23.07	22.06	22.57	23.21	23.04	22.71	22.52	22.71	21.12	23.79	22.71	23.55	22.19	23.05	23.26	22.2	22.85	22.52	22.61	22.46	21.95	22.5	22.76	22.26	23.32	22.91	22.34	22.42	22.08	22.4	22.49	22.24	23.44	22.62	22.95	23.21	22.27	22.79	22.87	24.1
	297	P02671	FGA	22.17	21.93	22.27	21.97	21.57	21.88	22.32	21.11	21.04	22.13	22.91	21.43	21.34	21.41	20.61	22.83	22.17	21.25	22.41	22.23	21.94	21.46	22.15	21.97	20.99	22.61	20.1	20.94	21.7	22.49	22.4	21.81	22.48	22.03	21.1	21.5	21.86	21.8	22.22	20.79	22.38	22.44	22.68	22.74	22.41	21.85
	298	P26447	S100A4	17.5	17.58	17.72	17.95	17.88	17.82	19.46	17.91	19.33	19.23	17.07	18.31	18.83	19.15	17.72	18.16	17.98	18.54	18.05	17.64	18.7	17.84	18.17	17.66	18.19	17.73	18.39	17.94	17.6	17.74	17.43	17.76	18.38	18.09	17.5	17.78	17.82	17.61	18.01	18.05	17.64	17.96	17.45	17.44	17.39	18.61
	299	P01834	IGKC	19.91	19.64	18.75	19.53	19.52	19.56	20.25	18.78	19.89	20.3	19.83	20.01	19.71	19.83	18.86	20.91	19.32	20.95	19.3	20.39	19.96	19.34	19.82	19.39	19.86	19.29	18.97	19.8	19.97	19.78	20.21	19.76	19.24	19.05	19.33	19.46	19.29	19.46	20.39	20.8	19.95	20.36	19.27	19.57	19.64	21.46
	300	E5RIV5	LGI3	17.16	16.28	17.33	15.66	16.56	16.66	16.6	17.65	16.49	16.94	16.75	16.54	16.43	17.29	15.65	16.82	16.66	16.44	16.81	16.8	17.49	16.64	17.33	16.75	16.39	15.42	17.01	17.64	16.56	17.99	17.72	17.14	17.03	17.25	16.23	17.01	17.23	15.96	16.87	16.58	16.51	16.74	16.59	15.99	16.81	16.61
	301	A0A087WYR4	IGLL5	20.06	20.11	21.48	20.09	20.24	20.65	20.32	19.19	20.31	21.5	20.81	20.97	20.22	20.37	18.74	21.35	20.14	21.25	20.25	20.63	20.82	19.52	20.29	20.14	20.67	19.65	18.78	20.36	20.72	19.74	19.98	20.2	20.2	19.79	19.31	20.16	20.45	20.32	20.54	21.19	20.83	20.95	19.96	20.68	20.57	21.57
	302	O43759	SYNGR1	21.94	22.14	21.95	22.32	22.11	22.31	22.22	21.63	22.04	22.09	22.42	21.86	22.61	21.79	22.46	21.8	22.35	22.75	22.33	22.08	21.51	21.8	22.09	22.36	22.74	22.37	22.31	22	22.26	22.23	21.92	20.78	20.97	21.78	22.34	21.9	21.59	22.09	22.73	22.16	21.96	19.56	22.22	22.45	22.16	19.25
	303	Q16658	FSCN1	24.69	24.98	24.86	24.79	24.9	24.73	25.01	25.37	24.92	24.85	24.74	24.9	24.94	25.34	24.64	25.06	24.86	24.74	24.7	24.68	25.41	25.09	25.08	24.79	24.93	24.67	24.69	25.01	24.69	24.88	24.77	25.36	25.07	24.73	24.79	24.98	25.32	24.74	24.91	24.71	24.86	25.33	24.61	24.77	24.83	25.73
	304	Q9NU02	ANKEF1	19.22	20.14	19.7	19.82	19.65	19.52	20.03	19.72	19.4	19.28	19.7	19.89	20.56	19.79	19.75	19.97	19.52	20.4	19.58	20.4	19.68	23.18	20.02	19.45	19.68	19.62	20.11	19.32	19.19	20.54	19.24	19.7	19.64	19.48	19.61	19.42	19.66	19.46	19.74	19.45	19.48	19.37	19.3	20.33	20.17	19.58
	305	E5RIU5	C14orf159	18.02	18.01	18.75	18.08	16.29	17.8	18.79	17.96	18.04	16.57	18.01	18.19	17.97	18.17	18.69	17.93	18.08	17.8	17.82	15.87	18.54	17.88	17.92	18	19.09	18.84	18.9	18.1	18.1	17.96	18.15	18.33	18.64	18.25	18.84	18.59	18.63	18.09	18.23	18.52	17.86	18.38	17.98	18.38	18.68	17.63
	306	P17081	RHOQ	20.17	21.44	20.6	20.78	21.66	20.69	21.42	21.74	21.82	20.56	21.32	21.06	20.94	21.43	19.08	22.2	21.28	21.74	21.61	21.09	22.35	22.37	22.19	20.7	21.66	20.7	21.72	21.37	20.78	21.49	20.32	22.62	22.01	21.3	21.05	21.04	22.3	21.1	21.21	21.44	20.82	21.51	21.34	20.35	21.29	22.36
	307	P08247	SYP	24.4	24.18	24.47	24.65	24.45	24.54	24.49	24.08	24.3	24.55	24.56	24.59	24.6	24.36	24.6	23.93	24.76	24.59	24.46	24.5	23.9	24.03	24.38	24.68	24.73	24.73	24.56	24.36	24.61	24.21	24.3	23.29	23.56	24.33	24.76	24.24	23.94	24.44	24.56	24.22	24.43	22.46	24.52	24.69	24.42	22.49
	308	P0CG30	GSTT2B	19.61	19.43	18.35	19.8	19.1	20.77	17.75	19.56	19.39	19.88	20.35	17.96	18.18	18.53	19.26	19.76	19.75	18.38	19.35	19.29	18.39	17.76	18.54	19.57	19.82	18.86	18.15	18.28	19.85	18.4	19.09	20.25	20.24	19.52	19.18	19.4	18.45	18.39	19.96	20.61	19.08	18.36	20.36	19.77	18.78	19.16
	309	Q9UBK9	UXT	17.81	17.15	18.43	18.03	16.74	15.39	18.25	17.42	17.04	17.95	17.77	18.25	17.27	17.69	17.39	17.82	17.58	16.39	15.73	17.96	18.7	18.38	20.35	17.7	16.13	18.29	17.23	17.97	17.87	16.59	17.84	17.38	17.68	18.39	18.27	17.83	18.12	17.97	16.21	16.65	18.4	18.57	15.91	17.97	19.5	17.63
	310	P11047	LAMC1	19.22	19.81	20.04	19.78	19.97	20.24	20.52	19.56	20.48	20.68	19.92	20.68	20.35	19.85	20.88	20.84	20.22	20.43	20.19	19.86	19.9	20.2	20.39	19.74	17.71	20.02	20.2	19.75	19.91	19.85	20.31	19.62	19.56	20.42	20.02	19.81	20.06	19.82	17.61	19.71	20.07	19.99	19.9	19.84	20.12	20.17
	311	Q562R1	ACTBL2	26.07	26.13	26.1	26.19	26.1	26.11	26.07	26.01	26.22	26.26	26.13	26.18	26.04	26.15	26.14	26.07	26.11	26.05	26.23	26	26.14	26.07	26.23	26.15	26.07	26.21	26.08	26.02	26.09	25.93	26.03	26.04	25.99	26.07	26.11	26.26	26.38	26.34	26.01	26.16	26.31	26.07	26.2	26.22	26.17	26.28
	312	Q7Z7G0	ABI3BP	15.65	16.3	15.86	15.93	15.75	16.28	16.59	16.1	16.74	17.61	16.47	17.29	17.3	16.2	15.39	16.59	16.42	15.69	17.08	15.32	16.75	16.11	16.47	15.54	15.53	15.8	16.14	15.75	15.78	15.76	15.56	16.82	17.38	15.73	15.57	15.13	16.78	15.08	15.28	15.36	16.4	16.91	16.42	15.33	15.8	16.57
	313	P20472	PVALB	20.17	19.11	20.43	18.68	19.77	19.17	19.73	19.49	19.37	19.51	19.33	19.69	20.34	19.48	19.52	19.18	19.03	19.56	18.54	20.48	18.4	18.62	18.38	19.13	18.62	18.7	19.81	19.7	19.83	21.23	20.74	21.82	22.34	19.72	18.98	19.93	18.34	18.95	19.38	19.07	18.81	18.8	19.65	18.76	20.28	20.77
	314	P01009	SERPINA1	21.46	21.25	21.54	20.95	21.08	21.38	21.38	20.52	20.74	21.39	22.28	21.02	21.19	21.07	19.6	21.98	21.23	22.05	21.31	21.68	22.18	21.21	21.38	21.67	20.77	21.73	20.02	21	20.59	21.44	21.8	21.35	21.12	21.56	20.31	20.87	21.42	21.3	22.35	21.42	21.36	21.59	21.49	21.46	21.89	22.53
	315	H7BZQ6	MAP6D1	18.32	18.84	18.57	18.37	18.54	18.36	18.54	19.22	17.31	18.78	18.29	18.58	18.03	18.44	18.25	19.09	18.49	18.27	18.11	18.62	19.38	19.54	19.01	18.51	18.57	18.32	18.28	18.92	18.06	18.99	18.54	19.86	19.64	18.67	18.2	19.07	18.89	18.14	18.16	17.97	18.38	19.88	18.29	18.36	18.58	20.19
	316	H3BPG2	COMMD4	16.22	16.08	15.9	16.25	16.62	16.38	16.87	16.32	16.81	16.44	16.57	16.34	16.29	16.45	16.74	16.49	16.53	16.49	16.52	16.68	16.15	16.66	15.84	15.95	16.55	16.5	16.78	16.17	16.2	16.55	16.87	16.2	16.67	16.42	16.43	15.41	16.22	15.4	16.46	15.95	16.35	17.33	16.4	16.25	15.72	16.06
	317	O43760	SYNGR2	16.99	17.21	17.13	16.76	16.84	16.85	17.21	17.3	17.02	16.72	16.68	16.94	16.92	17.72	16.48	17.58	17.18	17.4	16.74	16.61	18.44	18.32	17.92	16.9	17.78	16.61	16.96	17.37	16.75	17.18	17.24	19.11	18.45	17.38	16.87	17.1	18.53	16.39	17.41	16.91	16.95	18.03	16.78	17.11	16.79	19.35
	318	P35908	KRT2	21.71	20.43	20.75	20.63	19.96	21.66	20.75	21.12	21.53	21.38	20.49	20.38	21.32	20.17	20.61	20.19	21.16	20.69	21.11	20.95	21.84	21.56	21.4	20.13	20.4	20.07	20.25	20.83	21.21	21.93	21.06	20.83	20.65	19.87	21	20.53	21.19	19.96	19.38	20.25	21.53	19.88	23.81	21.47	20.55	21.54
	319	O95452	GJB6	19.78	19.75	20.25	19.9	19.55	19.49	19.64	19.49	19.58	19.38	19.66	20.13	19.71	19.34	19.99	19.17	19.69	20.19	19.35	19.6	18.83	18.93	18.77	19.7	19.51	19.55	20.18	19.87	19.73	19.87	19.43	18.77	19.47	20.14	19.59	19.44	18.59	20.28	19.24	19.2	19.61	17.69	19.52	19.64	19.9	15.75
	320	P02794	FTH1	19.97	20.16	20.04	19.6	19.75	20.32	21.46	21.18	19.99	21	19.83	20.14	20.01	20.18	19.63	20.17	19.59	19.52	19.98	19.78	20.74	20.2	20.01	19.98	19.85	19.78	19.28	20.15	19.95	20.32	20.36	20.94	20.46	20.14	19.71	19.99	20.73	19.89	19.6	19.57	20.32	21.27	19.95	19.67	20.04	21.54
	321	P02654	APOC1	15.92	15.79	16.23	16.02	15.88	15.93	16.82	15.95	16.29	18.15	15.62	17.05	16.46	16.68	15.05	16.09	16.02	16.34	15.98	16.62	16.26	17.02	15.4	15.26	15.71	15.66	15.1	14.11	16.67	16.4	15.98	15.79	16.34	16	15.64	16.32	15.96	16.52	16.33	16.27	16.22	15.89	15.96	16.39	15.31	16.1
	322	Q13087	PDIA2	16.43	16.55	16.03	15.61	16.53	16.01	16.31	16.61	16.51	15.63	16.02	15.69	15.55	16.62	15.8	16.48	16.17	15.59	16.24	16.03	16.84	16.86	16.71	16.01	16.64	15.26	15.09	16.08	16.46	16.85	16.44	18.04	17.13	16.35	16.39	16.44	17.36	15.58	16.5	16.48	15.71	17.86	16.23	15.32	15.64	18.28
	323	Q5T0U0	CCDC122	16.17	16.12	15.77	16.01	16.29	15.73	16.31	16.36	15.7	15.16	16.05	16.08	16.77	14.2	16.09	16.29	16.19	16.59	14.99	16.19	15.64	16.31	15.79	16.4	16.84	16.36	16.16	15.97	16.05	16.86	16.2	16.9	18.62	16.23	16.26	14.45	15.57	14.13	18.08	17.63	15.06	16.11	15.79	16.3	15.83	16.63
	324	P13473	LAMP2	20.09	20.79	20.23	20.32	20.43	20.1	20.09	20.77	20.68	19.92	20.43	20.78	19.34	21.18	19.47	21.01	20.58	19.65	20.92	20.24	21.74	21.24	21.25	20.53	20.76	19.71	19.65	21.06	19.93	20.84	20.36	22.28	21.58	20.89	20.24	20.87	22.12	20.46	20.72	20.4	20.45	21.48	20.36	19.84	19.96	22.28
	325	K7EN99	LGALS3BP	17.05	17.11	16.78	16.82	16.62	17	16.83	16.95	16.93	16.93	16.72	17.37	16.98	18.63	17.33	17.3	16.68	17.33	16.38	16.5	17.63	17.49	17.58	16.6	17.6	16.63	16.08	17.2	16.98	17.15	16.9	17.71	17.2	17.31	17.42	17.55	19.07	17.24	17.72	16.2	16.92	18.32	16.48	16.76	17.32	18.82
	326	Q16853	AOC3	17.54	17.67	17.85	17.93	18.18	17.88	19.11	17.17	19.16	18.78	17.41	19.6	18.68	19.56	18.3	18.13	17.72	18.74	18.18	17.27	18.02	17.69	18.22	17.92	16.85	17.6	19.18	17.83	17.9	18.21	18.19	17.62	18.32	18.32	17.78	17.91	18.03	17.72	16.65	17.72	17.46	18.17	17.78	17.96	17.72	18.31
	327	Q5HYC2	KIAA2026	15.72	15.22	15.5	15.7	15.61	15.76	15.69	15.37	15.8	15.76	15.5	15.46	14.83	15.67	15.58	14.99	15.04	14.98	15.46	15.46	16	16.27	16.6	15.44	15.22	16.15	15.26	15.14	15.87	14.89	15.91	15.73	16.99	15.85	15.49	15.06	16.1	15.74	16.15	15.04	16.45	15.32	15.68	15.11	16.09	15.8
	328	Q71UI9	H2AFV	23.95	23.49	23.57	22.82	23.05	23.15	23.03	22.79	23.07	23.27	22.69	22.41	23.13	23.6	23.77	23.89	23.2	23.72	22.84	23.28	24.05	23.93	23.93	23.49	23.31	22.89	22.87	23.44	23.36	23.71	23.86	24.12	24.39	23.4	22.65	23.55	23.64	23.49	23.37	23.4	23.7	23.77	23.59	23.02	22.97	24.41
	329	A0A087X130	IGKC	19.88	19.62	18.77	19.5	19.5	19.48	20.2	18.75	19.74	20.34	19.82	20.03	19.69	19.8	18.77	20.87	19.33	20.89	18.77	20.5	19.93	19.27	19.82	19.37	19.83	19.26	18.92	19.78	19.94	19.74	20.18	19.77	19.26	19.03	19.3	19.44	19.27	19.44	20.36	20.66	19.99	20.33	19.13	19.55	19.59	21.43
	330	Q9NPC2	KCNK9	16.85	16.3	16.49	16.43	16.09	15.54	15.73	16.55	15.95	16.46	15.76	16.37	14.66	16.1	15.01	16.17	15.54	14.6	15.93	15.96	16.21	15.96	16.55	16.17	15.6	16.63	16.48	16.32	17.06	15.63	16.83	16.62	16.53	16.7	16.68	16.31	16.25	16.45	15.41	15.9	16.38	18.44	15.58	15.23	16.74	14.72
	331	A1A5D9	CCDC64B	16.85	16.78	15.78	16.96	16.15	16.99	15.93	16.51	17.49	16.72	16.36	15.96	16.61	15.92	16.36	16.85	16.24	16.96	16.19	16.12	16.47	16.24	16.45	16.74	16.57	16.43	16.44	16.41	16.85	16.72	17	16.75	17.74	16.3	16.93	16.39	16.87	16.51	16.36	16.63	16.6	17.91	16.41	16.45	16.55	17.12
	332	P21579	SYT1	24.99	24.74	24.8	25.12	25	25.14	24.9	24.72	24.85	24.96	25.11	24.99	25.05	24.78	25.26	24.59	25.09	25.03	25.06	24.96	24.38	24.46	24.76	25.11	25.05	25.29	25.11	24.86	25.11	24.63	24.86	24.06	24.16	24.79	25.2	24.84	24.38	25.03	24.92	24.96	24.92	23.26	25.02	25.19	25.01	22.88
	333	C9JFL5	ACTG2	26.58	26.63	26.62	26.74	26.6	26.64	26.63	26.68	26.69	26.63	26.7	26.7	26.71	26.79	26.67	26.6	26.62	26.71	26.57	26.55	26.69	26.45	26.71	26.71	26.66	26.85	26.73	26.56	26.61	26.59	26.54	26.6	26.44	26.51	26.68	26.7	26.75	26.71	26.59	26.62	26.65	26.68	26.63	26.79	26.68	26.74
	334	P13761	HLA-DRB1	15.5	15.75	16.68	15.66	15.88	15.47	16.48	16.24	15.45	15.46	15.24	15.77	16.29	15.44	15.72	15.84	16.24	16.1	15.33	16.56	16.52	15.31	15.31	15.87	15.64	15.8	16.12	15.62	15.37	16.18	15.43	15.73	15.79	16	17.15	16.35	15.71	16.27	14.94	16.34	15.61	16.22	15.62	15.55	16.77	17.68
	335	E9PI87	HTATIP2	17.93	18.46	18.17	17.4	17.53	17.62	18.14	19.15	18.34	17.8	17.9	17.42	17.66	18.76	17.6	18.27	17.7	17.89	17.97	18.12	19.22	19.06	18.51	18	18.25	17.46	17.63	18.33	17.84	18.69	18.33	19.89	19.24	18.79	17.54	18.38	20.01	17.54	18.14	18.39	17.7	20.02	18.05	17.55	18.29	20.34
	336	Q9NSV4	DIAPH3	15.84	15.75	15.23	15.91	15.52	13.51	15.71	15.79	15.17	14.16	15.64	15.74	15.65	15.82	15.74	15.88	15.56	15.61	12.61	16.02	15.92	15.77	14.79	15.16	15.13	14.47	14.56	15.82	16.01	15.67	16.02	15.45	15.32	15.56	15.88	16.11	16.63	15.76	14.42	15.06	14.6	15.42	13.68	15.59	14.8	14.99
	337	Q5BJE1	CCDC178	17.1	15.65	16.46	15.68	15.78	15.76	14.3	15.98	13.89	16.49	16.17	15.53	15.82	15.87	15.96	15.76	16.2	15.97	16.08	15.53	15.71	14.8	15.23	15.66	15.72	16.11	15.66	15.77	17.33	15.81	17.32	15.85	16.48	16.22	16.41	15.44	15.78	15.52	15.74	16.48	17.05	16.06	16.2	16.22	15.09	15.1
	338	Q09160	HLA-A	18.31	16.9	18.59	18.21	17.92	17.76	17.61	18.73	17.98	18.08	18.4	18.15	18.31	18.23	18.62	18.87	18.53	18.43	17.72	17.71	18.44	18.08	18.71	18.32	18.46	18.46	18.06	17.85	18.11	18.39	17.63	17.59	18.47	18.07	17.94	17.81	17.87	17.21	16.82	19.59	18.57	17.16	16.57	18.04	17.96	18.57
	339	Q9BUP3	HTATIP2	18.38	18.85	18.71	17.81	17.95	18.06	18.43	19.38	18.69	18.43	18.31	17.87	18.13	19.16	18.06	18.66	18.08	18.4	18.36	18.46	19.64	19.44	19.03	18.46	18.59	17.87	18.06	18.73	18.27	19.05	18.77	20.36	19.67	19.17	18	18.76	20.34	17.92	18.38	18.67	18.28	20.44	18.47	18	18.6	20.59
	340	O15014	ZNF609	17.35	16.99	15.95	17.08	16.93	16.31	16.54	17.07	17.59	17.23	16.79	17.37	17.1	17.18	16.56	17.35	16.93	16.99	16.6	16.77	18.29	16.82	16.77	16.37	16.4	17.1	17.04	16.67	17.22	17.21	17.33	18.04	17.76	17.1	17.14	17.13	17.74	16.75	16.69	16.25	17.28	19.15	16.21	17.01	17.38	17.71
	341	A0A087WZW8	IGKV3-11	19.8	19.68	18.77	19.52	19.61	19.59	20.27	19.16	19.93	20.44	19.9	20.04	19.87	20.1	18.8	20.9	19.33	21.03	19.34	20.51	19.99	19.45	19.88	19.37	19.92	19.37	19.32	19.84	19.87	19.91	20.27	19.82	19.29	19.17	19.2	19.43	19.31	19.43	20.42	20.76	19.99	20.37	19.3	19.69	19.66	21.51
	342	A0A087WTX5	IGKC	19.96	19.7	18.78	19.58	19.6	19.6	20.29	19.14	19.94	20.35	19.88	20.05	19.88	20.12	18.91	20.95	19.41	21.03	19.35	20.44	20.03	19.39	19.88	19.43	19.93	19.34	19.32	19.86	20.01	19.92	20.25	19.86	19.3	19.19	19.37	19.5	19.33	19.5	20.43	20.85	20	20.37	19.31	19.7	19.65	21.52
	343	A2A2Z9	ANKRD18B	15.99	16.99	16.03	15.89	16.91	16.86	16.1	16.02	16.68	15.87	15.84	15.96	16.08	16.18	15.54	16.92	16.55	16.66	17.91	15.64	16.13	16.55	17.39	15.91	15.4	15.46	15.53	15.8	15.72	16.36	15.91	16.69	16.33	16.47	15.84	16.07	17.16	16.58	15.58	16.49	15.71	16.87	16.87	15.74	15.95	15.93
	344	Q6NTF9-3	RHBDD2	16.16	16.53	16.36	16.66	16.5	16.86	16.44	16.29	16.33	17.2	16.27	16.59	16.75	16.37	16.42	16.63	16.36	16.61	16.68	16.7	15.79	16.68	16.3	16.36	16.47	16.95	16.13	16.22	16.4	16.51	16.21	16.32	16.39	16.2	16.34	16.42	16.3	16.6	16.37	16.65	16.63	17.13	16.62	16.62	16.35	15.46
	345	Q9H069	LRRC48	15.18	14.84	15.58	15.26	14.93	15.75	15.94	16.4	15.63	14.95	15.35	15.25	14.27	15.78	15.24	14.38	15.28	14.35	15.34	15.92	15.21	15.98	15.05	15.34	15.23	15.27	16.32	15.15	15.34	14.42	15.39	16.65	18.75	15.36	15.59	15	14.96	15.03	15.88	15.03	15.24	14.83	15.6	14.93	13.14	14.86
	346	Q9Y397	ZDHHC9	17	17.45	16.82	16.57	16.73	16.39	16.85	17.88	17.01	16.77	16.32	17.49	16.56	17.02	16.3	17.86	16.72	16.68	17.14	16.64	17.8	17.44	17.03	16.33	16.5	17.11	16.23	16.97	16.66	16.87	17.08	17.15	16.88	17.44	16.91	16.86	18.61	16.44	16	17.55	16.85	17.82	16.79	16.51	16.75	18.48
	347	Q9BZD4	NUF2	19.29	20.36	20.83	20.35	20.36	20.26	19.96	20.21	18.84	19.46	20.43	20.28	20.17	20.85	20.56	20.67	20.48	20.17	19.08	19.9	20.51	19.85	20.01	20.44	20.14	21.45	19.81	20.18	19.15	20.35	18.8	20.57	21.02	20.28	20.46	20.59	20.48	20.58	20.15	20.16	19.4	20.79	20.25	20.49	20.93	23.1
	348	Q9NPG1	FZD3	15.97	16.06	16.15	16.06	16.39	15.9	16.01	16.18	16.08	16.06	16.12	15.92	16.35	15.98	16.16	16.17	15.92	16.48	15.9	16.09	15.66	16.07	15.97	16.01	16.46	16	15.51	15.85	16.01	16.24	16.02	15.82	16.02	16.85	16.08	16	15.9	16.08	16.1	16.47	16.07	20.41	15.82	16.17	16.15	14.56
	349	Q9H6X2	ANTXR1	16.3	16.51	16.59	16.25	16.67	15.87	16.62	16.41	16.69	16.83	16.56	16.37	16.29	16.39	16.27	16.53	16.15	16.19	16.48	16.79	16.28	16.88	16.57	16.28	16.52	16.39	16.41	16.36	16.34	16.38	16.24	16.45	16.72	16.53	16.39	16.29	16.48	16.28	16.73	16.2	16.47	16.53	15.93	16.23	16.68	16.4
	350	Q9BUP3-3	HTATIP2	18.34	18.85	18.71	17.86	17.95	18.06	18.43	19.4	18.69	18.43	18.31	17.91	18.13	19.16	18.06	18.66	18.08	18.4	18.36	18.46	19.64	19.44	19.03	18.46	18.59	17.87	18.06	18.73	18.26	19.05	18.78	20.36	19.67	19.15	17.98	18.76	20.34	17.92	18.38	18.67	18.28	20.44	18.47	18	18.6	20.56
	351	Q8N556-2	AFAP1	16.43	16.53	16.53	16.79	16.74	16.5	16.49	16.16	16.71	16.72	16.65	16.86	16.63	16.26	16.89	16.36	16.67	16.64	16.62	16.48	15.92	16.3	16.26	16.45	16.26	16.56	16.49	16.22	16.75	16.25	16.22	15.85	16.01	16.1	16.7	16.5	16.37	16.46	16.55	16.42	16.31	15.94	16.67	16.4	16.55	15.38
	352	P21695	GPD1	20.35	21.08	20.19	20.75	20.41	20.29	20.97	21.96	22.41	21.01	20.13	21	20.59	21.33	20.18	21.5	20.46	20.25	20.59	20.56	21.45	20.98	20.76	20.72	20.85	20.62	20.11	20.82	20.25	21.36	20.82	22.53	22.53	20.84	20.57	20.78	21.72	20.53	20.6	20.36	21.24	21.8	20.49	20.72	20.35	22.25
	353	J3KRP0	CNDP1	18.66	18.95	18.6	18.59	18.65	18.5	19.07	19.65	19.36	18.94	18.31	18.87	18.64	19.69	18.19	19.82	18.65	18.51	18.6	18.81	19.99	19.7	19.65	18.46	18.79	19.13	18.61	18.97	18.35	19.36	18.76	20.42	20.02	19.39	18.55	19.39	20.19	18.63	18.26	19.08	19.11	20.52	18.53	18.95	18.66	20.94
	354	Q1MX18	INSC	15.92	16.37	16.16	16.09	16.37	15.85	15.12	15.94	15.98	15.36	15.8	16.3	16.33	16.14	16.25	16.26	15.24	16.08	15.97	15.51	14.57	15.51	16.27	13.92	14.64	16.01	16.36	16.48	15.83	16.1	15.98	16.53	16.98	15.93	15.75	16.36	16.15	16.08	14.68	16.54	15.93	15.61	15.97	16.09	16.42	15.17
	355	Q96DZ9	CMTM5	18.19	17.96	18.61	17.94	17.85	17.27	18.42	18.45	18.01	18.27	17.71	18.34	17.94	18.33	17.38	18.33	17.68	17.74	17.74	17.81	19.01	19.14	18.99	17.96	18.5	17.42	17.83	18.44	18.12	18.31	18.71	19.79	19.46	18.39	18.07	18.41	18.59	17.57	18.26	17.61	18.38	18.94	17.65	18.01	19.87	20.25
	356	Q9H1R2	DUSP15	16.38	16.94	16.95	16.65	16.22	16.91	16.93	16.8	17.05	16.74	15.99	16.97	16.95	17.38	16.37	17.42	16.3	16.47	16.78	16.65	17.89	17.69	17.87	16.52	16.69	16.49	15.74	17.34	16.61	16.64	17.05	18.4	18.33	16.8	16.6	17	18.47	16.29	16.31	16.3	16.82	18.63	17	16.26	17.55	18.61
	357	A6NMS7	LRRC37A	19.72	18.92	18.6	18.7	18.83	17.02	18.92	17.79	18.76	18.12	18.87	18.99	16.44	19.26	18.72	18.69	18.8	16.23	17.8	18.87	18.98	19	18.45	18.57	19.02	18.51	17.6	18.87	19.81	18.28	20.01	18.7	18.79	19.05	19.47	19.37	19.75	18.4	18.76	18.39	18.16	19.22	17.38	16.74	18.63	18.83
	358	Q8N145	LGI3	19.04	18.94	19.27	18.11	18.89	18.72	19.05	19.6	18.67	19.05	18.53	18.81	18.66	19.58	18.36	19.17	18.64	18.43	18.88	19	19.8	19.46	19.24	18.82	18.42	17.82	18.88	19.62	18.53	19.88	19.67	20.19	19.85	19.1	18.26	19.06	19.51	18.31	18.7	19	18.76	19.98	18.57	18.2	18.96	20.59
	359	P12259	F5	20.23	20.72	20.94	20.23	20.43	20.24	20.96	20.67	19.56	19.32	20.7	18.5	20.79	19.62	20.02	20.57	20.41	21.05	18.66	20.86	19.9	20.06	20.51	20.56	20.27	20.26	20.31	20	20.52	20.78	20.44	19.82	19.74	20.18	20.65	20.35	20.49	20.58	21.35	19.96	21.32	20.09	20	20.86	20.66	19.95
	360	Q12965	MYO1E	19.75	20.05	19.74	19.56	19.74	19.31	20.09	20.55	20.08	19.86	19.49	19.94	19.63	20.59	19.42	20.41	19.69	19.61	19.45	19.7	20.91	20.96	20.63	19.77	19.86	19.46	19.68	20.04	19.56	20.24	19.89	21.15	20.89	20.14	19.7	20.05	20.98	19.52	19.53	19.67	19.97	21.34	19.5	19.58	19.93	21.78
	361	J3KQA0	SYT1	24.99	24.7	25.11	25.06	25.12	25.14	24.96	24.74	24.84	24.93	25.09	24.92	25.06	24.73	25.11	24.54	25.05	24.99	25.04	25.01	24.33	24.28	24.63	25.11	24.96	25.27	25.19	24.87	25.11	24.75	24.88	24.1	24.27	24.81	25	24.85	24.38	25.04	24.84	24.94	24.85	23.37	25	24.98	24.89	22.96
	362	P55268	LAMB2	19.53	20.11	20.28	20.06	20.23	20.55	20.65	19.87	20.87	20.69	20.15	20.95	20.55	20.12	21.08	21.08	20.5	20.65	20.6	20.08	20.2	20.37	20.67	20.05	18.15	20.14	20.4	20.04	20.15	20.14	20.45	19.87	19.89	20.63	20.29	20.05	20.28	20.09	18.08	19.93	20.2	20.16	20.18	20.11	20.42	20.37
	363	Q9HBY8	SGK2	16.52	17.1	17.13	16.62	16.11	16.05	16.52	17.35	17.16	16.67	16.15	16.73	15.81	17.14	15.84	17.21	16.22	16.13	15.88	16.05	17.08	16.91	17.25	16.52	15.82	16.02	16.08	16.83	16.56	16.72	16.67	18.38	18.13	16.72	16.89	17.08	17.54	16.91	15.66	16.85	16.58	18.48	15.97	16.24	17.38	18.4
	364	D6RGX4	FAM90A26	15.7	15.49	15.61	16.1	15.63	15.73	15.24	15.38	15.3	15.77	15.48	16.85	15.71	15.73	15.33	15.07	15.46	15.83	15.65	15.23	15	14.21	15.75	15.68	15.58	16.09	15.66	15.56	15.68	15.3	15.38	15.07	15.08	15.94	15.66	15.63	15.16	15.69	15.85	15.54	15.51	14.98	15.29	15.62	16.77	14.26
	365	Q9H910	HN1L	17.41	18.16	17.46	17.63	17.6	17.79	17.94	18.42	18.88	17.82	17.68	17.68	17.66	18.14	17.44	18.31	17.64	17.76	17.83	17.76	18.55	18.34	17.9	17.74	17.86	17.42	17.58	17.93	17.42	18.21	17.74	19.95	19.62	17.85	17.6	18.32	18.86	17.5	17.81	17.66	17.79	19.62	17.94	17.64	17.5	19.94
	366	O95858	TSPAN15	15.9	16.7	16.22	15.54	15.59	15.55	16.24	16.6	15.98	15.79	16	15.94	15.55	16.64	15.32	16.86	15.76	15.54	15.71	15.81	17.34	17.22	16.63	16.2	15.89	15.62	15.83	16.28	15.54	16.3	16.03	17.13	16.65	16.36	15.54	16.39	17.03	15.33	15.77	15.79	15.83	17.98	15.59	15.48	16.6	17.59
	367	Q9H228	S1PR5	15.93	16.06	15.92	16.08	15.55	16.17	16.06	16.6	16.36	15.98	15.35	16.36	15.3	15.91	15.2	16.5	15.66	15.07	16.63	15.92	16.63	16.97	16.53	16.06	16.25	15.35	15.43	16.24	16.03	16.19	16.26	17.44	17.2	16.24	15.88	16.13	16.29	15.04	16.03	15.5	16.05	17.13	16.8	15.33	15.84	17.93
	368	Q86UA6	RPAIN	16.16	15.85	15.67	16.22	15.51	16.06	16.29	16.17	16.26	15.71	16.3	16.17	16.23	16.03	13.6	15.74	16.38	16.44	16.13	15.54	16.53	16.06	15.42	16.29	15.76	16.3	16.18	16.31	16.21	16.31	15.87	16.44	16.59	16	16.11	16.53	15.99	15.84	15.7	16.19	15.95	16.38	16.29	16.15	15.63	14.6
	369	Q9ULX7	CA14	18.12	18.7	18.6	18.21	18.42	18.56	18.47	18.99	18.8	18.52	18.01	18.79	18.15	19.17	17.68	18.73	18.21	17.04	18.73	18.31	19.47	19.32	19.42	18.27	18.49	17.61	17.55	19.04	18.02	19.03	18.64	20.23	19.77	18.52	17.79	19.06	19.59	18.21	17.78	18.35	18.13	19.57	18.62	17.79	18.39	20.24
	370	P17600-2	SYN1	24.97	24.99	24.94	25.22	24.96	25.17	24.87	24.65	24.79	25	25.19	25	25.02	24.92	25.18	24.76	25.17	25.11	25.17	24.99	24.64	24.62	24.9	25.16	25.23	25.47	25.15	24.92	25.04	24.76	24.98	24.11	24.09	24.8	25.23	24.95	24.57	25.17	25.22	25.08	25.12	23.6	25.1	25.39	25.06	23.22
	371	P51530	DNA2	18.92	19.19	19.29	19.09	18.92	18.93	18.97	16.44	18.85	20.3	18.96	19.52	18.75	18.95	18.89	19.03	19.15	18.9	19.09	19.38	18.79	19.33	19.07	19.29	19.99	18.38	16.77	19.04	18.89	18.7	18.96	18.77	18.14	19.21	18.97	19.28	19.18	19.36	22.02	19.11	20.33	18.68	19.07	19.16	19.04	19.65
	372	Q16719	KYNU	13.76	12.83	13.25	13.54	13.3	12.77	13.3	12.91	12.77	13.45	13.05	13.8	13.35	13.57	13.38	13.36	13.26	13.5	11.81	13.5	13.41	13.55	13.85	13.66	13.28	13.61	12.97	13.4	13.52	13.57	13.48	13.56	13.8	13.21	13.18	13.37	13.52	13.3	13.2	12.54	13.97	13.26	13.04	13.38	13.66	13.75
	373	P30455	HLA-A	18.8	16.79	18.69	17.62	18.15	17.69	18.8	19.1	17.92	18.15	18.02	17.8	17.94	18.32	17.52	18.64	18.53	18.15	17.65	18.31	18.73	18.47	18.6	18.32	18.22	17.15	18.13	16.84	17.95	18.29	17.94	17.85	18.34	17.93	18.36	17.92	17.03	16.8	17.53	19.91	16.87	17.65	16.5	17.92	18.09	19.66
	374	P18135	NA	18.58	18.62	18.04	18.65	18.65	18.69	19.18	18.37	18.7	18.73	19.11	19.05	18.61	19.12	17.18	19.75	18.5	20.24	17.6	19.48	18.81	18.44	18.88	18.64	18.79	18.3	18.34	18.78	19.12	18.38	20.69	18.76	18.45	18.23	18.32	18.82	18.85	18.79	19.46	18.45	18.38	19.75	18.46	18.83	18.87	20.32
	375	P02749	APOH	17.4	17.43	18.2	18.06	17.8	17.61	18.68	17.19	18.24	18.17	17.51	17.39	18.63	18.53	17.31	18.42	17.68	18.38	17.93	17.68	18.18	18	17.95	17.56	18.18	17.84	16.96	17.27	18.45	18.37	17.71	17.38	17.92	18.37	17.45	17.73	17.55	17.8	18.59	17.03	17.81	18.06	17.42	17.76	17.84	18.4
	376	Q8N128	FAM177A1	17.96	18.49	18.25	18.07	17.98	17.74	18.31	18.84	18.1	17.82	18.14	18.41	18.03	18.75	17.84	18.44	18.13	18.09	17.91	18.17	18.92	18.96	18.69	18.23	18.39	18.28	18.09	18.41	17.65	18.66	18.25	19.5	19.33	18.21	17.61	18.47	19.09	17.99	18.05	17.42	17.87	19.66	17.86	17.94	18.12	19.91
	377	Q13415	ORC1	16.99	17.57	17.05	17.78	17.6	18.28	18.58	19.02	18.41	18.33	19.11	18.55	18.83	18.71	18.71	17.67	17.63	19.35	18.31	17.66	17.94	18.28	16.95	17.7	18.09	18.78	19.27	17.4	16.87	19.19	16.96	15.31	16.79	19.07	17.3	18.16	18.04	18.34	18.49	18.4	17.98	18.34	18.75	18.12	17.2	18.16
	378	Q9Y281	CFL2	24.71	24.94	24.77	24.58	24.75	24.58	24.86	25.25	24.67	24.87	24.71	24.82	24.58	25.14	24.57	24.88	24.8	24.45	24.45	24.68	25.22	24.89	24.8	24.83	24.74	24.66	24.51	24.87	24.65	24.83	24.82	25.46	24.71	24.79	24.69	24.94	25.41	24.74	24.59	24.38	24.9	25.39	24.49	24.69	24.85	26.11
	379	P60903	S100A10	19	19.43	18.72	19.01	19.16	19.21	19.61	17.43	20.1	19.81	19.05	18.37	18.9	18.89	18.96	20.66	19.05	19.01	19.01	18.93	19.47	19.37	19.31	18.91	19.11	19.22	19.7	18.69	19.23	19.23	19.3	18.66	19.55	18.98	18.6	18.41	19.78	18.62	19.67	18.94	19.97	19.7	18.66	18.71	18.52	19.51
	380	Q70J99	UNC13D	16.98	17.03	15.73	17.03	16.44	17.14	16.43	17.67	17.79	16.55	16.69	16.45	17.09	16.94	16.48	17.48	16.59	17.12	16.45	16.42	17.02	17.34	17.22	16.42	16.71	17.26	16.68	16.61	16.79	17.33	16.77	17.47	17.3	16.85	16.91	16.78	17.04	16.68	16.49	16.81	17.58	17.87	16.22	17.05	15.98	16.86
	381	P00918	CA2	23.18	23.45	23.55	22.8	23.04	22.71	23.97	23.92	23.87	23.3	22.73	23.4	23.05	23.96	22.63	23.78	23.2	22.73	22.81	23.09	24.03	23.84	23.46	23.12	22.61	22.82	23.07	23.48	23.01	23.56	23.05	24.34	24.06	23.53	22.81	23.57	23.99	23.05	23.03	23.28	23.16	24.24	22.86	23.35	23.1	24.75
	382	Q9ULI4	KIF26A	19.33	18.9	18.67	18.48	18.45	18.58	18.46	19.22	18.82	19.31	18.4	18.68	19.14	18.07	18.55	18.91	18.48	19.64	18.92	18.58	18.43	18.71	19.61	18.38	18.5	17.76	18.87	18.51	19.11	19.46	19.47	18.31	17.95	20.3	18.8	18.28	18.39	18.58	18.46	18.7	19.48	18.72	19.24	18.92	19.45	19.12
	383	P02763	ORM1	19.44	19.09	19.24	18.79	18.92	19.12	19.29	17.67	17.93	19	20.13	18.7	19.06	18.29	17.62	19.65	18.92	19.64	19.62	19.14	20.26	19.14	19.2	18.99	19.08	19.24	18.5	18.6	18.61	19.61	19.97	18.93	19.22	19.15	18.25	18.87	19.48	19.56	20.06	18.71	19.47	18.76	19.35	18.83	19.52	20.32
	384	O14526	FCHO1	16.86	16.89	16.66	16.72	16.82	16.91	16.96	17.38	16.73	16.89	16.67	16.8	16.88	17.07	16.56	17.09	16.69	16.87	16.97	16.76	17.31	17.49	17.24	16.9	16.87	16.8	16.73	16.87	16.64	16.89	16.76	17.6	17.4	16.9	16.68	17.03	17.61	16.63	16.76	16.78	16.87	17.65	16.54	16.83	16.81	18.15
	385	Q9UI47	CTNNA3	18.19	18.51	18.37	17.92	17.99	17.62	18.44	19.02	18.72	18.22	17.67	18.28	17.68	18.84	17.57	18.74	18.07	17.65	18.05	17.94	19.29	19.14	19.05	18.19	18.17	17.56	18.01	18.52	17.85	18.57	18.29	19.61	19.33	18.49	17.98	18.5	19.63	17.84	17.73	18.02	18.4	19.58	17.86	17.66	18.29	20.02
	386	H0YKN4	ANXA2	18.5	19.01	18.16	18.75	18.74	18.93	19.7	17.7	19.91	19.88	18.37	19.53	18.5	17.94	18.73	20.13	18.43	17.73	18.7	18.45	19.03	18.08	18.74	18.48	18.54	18.7	18.35	18.43	18.83	18.37	18.93	19.28	19.19	19.19	18.29	18.09	19.31	18.32	18.52	18.13	19.91	19.25	18.4	18.32	18.23	19.15
	387	J3KPY5	ANKMY1	16.06	15.86	15.85	16.07	16.22	14.52	16.33	16.02	16.14	16.65	16.14	16.24	15.6	16.3	14.9	15.9	15.82	15.4	15.25	16.26	15.84	16.6	16.05	16.2	16.12	16.24	16.2	15.99	16.11	15.72	15.93	16.39	16.25	16.35	15.98	15.93	16.55	15.97	15.88	15.18	16.65	16.58	14.7	16.11	16.01	16.73
	388	P06396-2	GSN	23.27	24.08	23.55	23.38	23.4	23.4	23.61	24.08	24.12	23.56	23.5	23.8	23.5	24.29	23.31	24.34	23.56	23.59	23.65	23.43	24.72	24.47	24.28	23.51	23.91	23.76	23.54	23.8	23.15	23.92	23.62	24.73	24.6	23.92	23.57	24.05	24.98	23.62	23.35	23.44	23.95	25.21	23.61	23.55	23.49	25.47
	389	P41732	TSPAN7	22.73	22.02	22.51	22.21	22.36	22.37	22.45	22.35	22.23	22.39	22.52	22.49	22.44	22.27	22.43	21.95	22.25	22.15	22.44	22.27	21.67	21.89	22.1	22.39	22.38	22.29	22.42	22.43	22.7	22.15	22.42	21.98	22.01	22.06	22.53	22.42	21.85	22.39	23	22.42	22.16	20.95	22.29	22.48	22.89	20.78
	390	A0A087WYG8	INA	25.44	25.66	25.49	24.98	25.45	25.14	25.4	26.01	25.43	25.39	25.22	25.46	25.34	25.82	25.09	26.15	25.29	25.2	25.35	25.59	26.33	26.07	26.02	25.31	25.25	24.85	25.01	25.85	25.32	25.96	25.64	26.86	26.64	25.85	24.99	25.66	26.15	25.21	25.37	25.53	25.55	26.54	25.09	25.15	25.42	26.86
	391	P07951-2	TPM2	20.51	20.66	21.18	20.84	21.16	20.51	22.17	20.39	23.36	21.73	20.81	22.55	21.8	22.21	20.72	20.78	20.36	21.43	20.76	20.53	20.76	20.66	21.41	21.01	20.71	20.96	22.79	20.56	20.72	20.89	20.91	20.69	20.83	21.43	20.66	20.77	20.52	20.79	20.68	20.7	20.08	20.3	20.51	20.86	21.12	21.01
	392	Q9H1R2-2	DUSP15	16.82	17.05	17.63	16.61	16.55	16.7	16.79	17.03	17.12	16.93	16.07	16.91	16.94	17.43	16.36	17.34	16.46	16.46	16.61	16.57	18.04	17.57	17.17	16.69	16.72	16.18	16.35	17.25	16.69	16.63	17.37	18.41	18.23	16.8	16.8	17.04	18.73	16.46	16.38	16.16	16.86	18.62	16.89	16.25	17.24	19.11
	393	Q14764	MVP	20.53	20.75	20.3	20.14	20.58	20.06	21.16	21.17	20.72	20.86	19.97	20.93	20.63	21.4	19.68	20.9	20.43	20.18	20	20.43	21.41	21.52	21	20.3	20.2	19.55	19.68	21.33	19.99	21.07	20.28	22.29	20.88	21.1	20.14	20.98	21.46	20.21	19.99	20.71	20.3	21.92	19.83	20.27	20.5	22.08
	394	B0YJC4	VIM	26.17	26.57	26.16	26.53	26.41	26.56	27.15	26.18	27.03	27.1	26.23	26.55	26.94	26.59	26.51	27.17	26.44	26.59	26.15	26.07	26.44	26.55	26.52	26.22	26.12	26.56	26.7	26.38	26.35	26.5	26.47	26.44	26.96	26.51	26.06	26.04	26.47	26.29	26.54	26.49	26.73	26.82	26.25	26.24	26.06	27.13
	395	D6RA31	SNCA	26.2	26.13	25.94	26.29	26.22	26.32	26.09	25.72	25.97	25.91	26.27	25.9	26.05	26.12	26.31	25.97	26.24	26.14	26.32	26.23	25.88	26.03	25.9	26.36	26.48	26.43	25.89	26.08	26.2	26	26.21	25.46	25.51	25.97	26.43	26.26	26	26.4	26.42	26.18	25.95	25.1	26.37	26.58	26.08	25.39
	396	P06396	GSN	23.27	24.08	23.54	23.37	23.4	23.39	23.62	24.08	24.13	23.54	23.48	23.84	23.5	24.3	23.32	24.34	23.56	23.61	23.67	23.43	24.71	24.46	24.27	23.51	23.9	23.76	23.54	23.81	23.16	23.91	23.62	24.73	24.59	23.92	23.57	24.03	24.96	23.6	23.35	23.44	23.94	25.2	23.62	23.54	23.5	25.47
	397	P35241-2	RDX	20.99	21.57	21.04	20.79	20.91	20.73	21.16	21.77	21.32	21.02	21	20.78	20.67	21.74	20.63	21.88	20.74	20.92	20.81	20.78	22.42	21.93	21.57	21	21.35	21	21.13	21.35	20.83	21.3	21.21	22.37	22.08	21.56	20.86	21.4	22.38	20.78	21.02	21.17	21.42	23.07	20.82	20.9	20.78	23.02
	398	A6NKN8	PCP4L1	18.77	18.05	18.53	18.46	18.67	18.54	18.71	18.61	18.41	17.99	18.95	18.94	18.66	18.25	18.67	17.74	18.23	18.48	18.22	18.36	17.52	17.79	18.28	18.45	18.19	18.24	18.8	18.77	18.82	18.48	18.29	17.77	18.5	18.55	18.33	18.7	17.95	18.64	18.67	18.42	17.81	17.37	18.3	17.84	18.43	16.27
	399	Q99719	SEPT5	24.17	23.97	24.09	24.12	24.19	24.18	24.09	24.01	24.04	23.9	24.35	24.1	24.16	23.93	24.2	23.73	24.15	24.18	24.15	24	23.64	23.59	23.95	24.14	24.09	24.35	24.21	24.07	24.27	23.79	24.12	23.42	23.47	23.89	24.17	24.06	23.58	24.14	24.12	24.07	23.9	22.88	24.1	24.15	23.95	22.69
	400	P57735	RAB25	16.07	16.56	16.58	16.53	16.35	16.44	16.44	16.35	16.29	16.68	16.59	16.43	16.61	15.95	16.62	16.28	16.33	16.55	16.26	16.39	16.13	16.36	16.14	16.64	16.48	16.49	16.34	16.25	16.24	16.65	15.94	16.53	16.33	16.26	16.33	16.32	15.99	16.43	16.35	16.37	16.53	16.18	16.35	16.45	16.53	16.48
	401	P17661	DES	25.42	25.59	25.39	25.32	25.36	25.48	25.56	25.54	25.87	26	25.13	26.5	26.01	26.32	25.1	25.9	25.38	25.54	25.29	25.5	25.94	26.01	25.74	25.4	25.31	25.03	26.24	25.61	25.36	25.86	25.84	26.37	26.52	25.77	25.06	25.62	26.02	25.39	25.47	25.55	25.68	26.15	25.32	25.27	25.3	26.6
	402	Q9H6E5	TUT1	17.58	17.7	17.62	17.14	17.07	18.5	17.32	17.53	18.14	17.71	16.81	17.14	17.78	17.69	17.24	17.52	17.65	17.02	17.58	17.16	17.2	17.23	17.78	17.22	18.95	18.01	17.85	17.22	17.55	17.97	17.32	17.52	17.91	18	17.44	17.01	17.13	17.06	19.7	17.74	17.53	17.49	19.22	17.14	17.59	17.19
	403	Q6ZSG2-2	FAM196A	15.65	16.03	16.41	16.79	15.57	17.37	15.93	16.32	18.01	16	16.46	16.76	15.96	16.37	16.18	16.49	16.13	15.69	17.9	16.53	15.99	15.29	16.36	16.32	16.23	16.65	16.73	15.98	16.01	15.75	15.71	15.74	15.77	16.45	16.15	16.07	15.91	16.23	15.96	17.46	16.1	16.36	17.8	16.45	16.48	15.86
	404	Q16666-3	IFI16	17.95	18.12	17.81	17.87	17.9	17.87	18.03	18.34	18	17.89	17.87	18.07	17.93	18.16	17.55	18.41	18.01	18.34	17.85	17.49	18.46	18.02	18.66	17.97	17.93	18.17	18.22	17.77	17.74	18.13	17.98	18.32	18.15	18.39	17.9	17.81	18.75	17.77	17.99	17.92	18.22	18.49	17.72	17.81	17.63	19.03
	405	Q5JVM0	MYO6	17.4	17.69	17.58	17.48	17.69	17.05	17.45	17.89	17.33	17.53	17.7	17.48	17.7	17.51	17.06	17.81	17.6	17.82	16.31	17.43	18	18.06	17.75	17.73	17.79	17.6	17.64	17.55	17.22	17.84	17.32	18.11	18.01	18.02	17.38	17.69	17.94	17.55	17.68	17.2	17.41	18.58	17.35	17.77	17.33	18.84
	406	Q9UNL4	ING4	16.98	16.7	16.29	16.86	16.83	16.98	16.56	16.54	17.46	16.37	17	16.8	15.88	16.58	16.72	16.78	16.75	16.97	16.96	16.83	16.89	16.96	17.09	16.77	16.59	16.79	16.62	16.86	16.86	15.89	16.8	16.98	17.06	16.91	16.57	16.69	16.73	16.65	16.11	16.74	16.41	16.67	17.32	16.29	16.9	17.07
	407	Q9H2X9	SLC12A5	23.19	22.9	23.34	23.19	23.18	23.29	23.06	22.9	23.09	23.16	23.29	23.12	23.12	22.93	23.35	22.76	23.14	23.11	23.06	23.29	22.35	22.51	22.66	23.13	22.95	23.24	23.46	22.95	23.29	23.06	23.22	22.22	22.63	23.21	23.15	23.07	22.31	23.09	23.28	23.35	23.16	21.21	22.93	22.96	23.35	20.95
	408	P12314	FCGR1A	14.56	14.16	14.16	14.46	14.3	14.67	14.58	15	14.44	14.48	14.65	14.35	14.31	14.66	14.56	14.03	14.54	14.46	14.04	14.39	14.71	14.75	14.79	14.52	14.34	14.46	14.95	14.41	14.18	14.25	14.41	14.7	15.14	14.3	14.01	14.24	14.29	14.48	14.8	14.34	14.88	15.21	14.71	14.36	14.78	15.27
	409	G4Y816	SNCB	26.09	25.88	25.59	25.86	25.81	25.92	25.55	25.42	25.53	25.7	25.9	25.76	25.74	25.69	25.66	25.55	25.91	25.81	25.91	25.79	25.57	25.29	25.4	26	25.84	26	25.92	25.89	26.04	25.77	26.11	25.44	25.44	25.88	25.92	25.78	25.55	25.89	25.72	25.87	25.57	24.79	25.89	25.99	25.8	24.89
	410	K7ER39	PLIN3	19.88	20.84	20.26	20.12	20.27	20.21	19.99	19.87	20.09	20.26	20.13	19.83	19.58	20.2	19.77	21.1	20.09	20.07	19.34	20.1	20.91	20.79	20.64	20.27	20.59	20.42	19.87	20.51	19.91	20.25	20.17	21.84	21.82	20.6	20.06	20.34	21.97	20.15	20.27	20.79	20.79	21.95	19.94	20.39	20.02	21.67
	411	K7ENE8	FXYD7	17.2	17.21	16.91	16.85	17.45	16.83	17.22	17.01	16.92	15.91	18.02	17.04	17.51	16.92	14.61	17.65	16.62	17.42	17.01	17.49	18.24	17.26	16.84	16.69	17.04	16.95	18.34	16.51	17.21	17.46	17.14	17.31	16.86	17.76	17.26	17.27	17.57	17.46	16.3	17.29	15.19	17.7	16.94	16.94	17.15	17.62
	412	P80294	MT1H	20.53	20.32	20.34	19.94	20.36	20.23	18.72	18.89	20.03	20.79	21.3	19.92	20	20.37	20.2	21.38	20.43	21.2	20.33	19.33	21.46	20.98	20.53	20.51	20.25	21.93	20.86	20.31	19.77	20.66	20.33	21.17	21.47	20.97	20.26	20.34	20.95	19.87	20.94	20.13	21.42	20.41	21	20.57	20.58	19.63
	413	Q9NP56	PDE7B	14.52	14.82	15.12	15.22	15.17	14.53	14.98	15.03	14.64	14.55	15.47	15.15	15.26	14.54	15.5	14.88	14.66	15.41	14.04	15.49	14.72	14.5	14.91	15.26	15.21	15.82	14.97	15.32	14.59	15.12	14.19	14.93	15.1	14.47	14.24	15.16	15.19	15.32	15.3	15.69	15.02	15.11	14.94	15.04	15.05	14.52
	414	Q9BQB6	VKORC1	14.81	15.82	14.64	15.15	15.42	15.06	15.51	15	15.15	14.67	14.55	14.83	14.67	15.06	14.75	15.94	15.55	14.76	15.21	15.23	15.83	15.74	14.89	14.79	15.77	14.5	15.13	15.69	14.75	14.87	14.94	16.93	16.73	14.33	14.61	14.82	15.43	14.62	15.3	15.37	15.04	16.48	15.49	14.52	14.34	15.82
	415	Q14195-2	DPYSL3	25.09	25.42	25.14	25.35	25.16	25.26	25.2	25.51	25.32	25.18	25.29	25.26	25.1	25.33	25.26	25.56	25.33	25.17	25.38	25.18	25.68	25.49	25.42	25.27	25.47	25.44	25.35	25.31	25.2	24.98	25.05	25.41	25.38	25.25	25.34	25.21	25.58	25.22	25.3	25.35	25.52	25.64	25.35	25.38	25.22	25.51
	416	P02675	FGB	21.31	20.8	21.3	21.06	20.72	21	21.92	20.37	20.62	21.51	21.9	20.7	20.93	20.87	19.86	22.09	21.31	20.35	21.38	21.53	21.14	21	21.18	21.13	20.16	21.81	19.28	20.14	21.02	21.62	21.63	20.9	21.66	21.21	20.46	20.78	21.39	21.21	21.4	19.98	21.48	21.75	21.61	21.78	21.42	21.19
	417	Q05469	LIPE	18.3	18.95	18.62	18.24	18.34	18.18	18.76	19.29	19.08	18.42	18.47	18.64	18.36	19.14	17.96	19.01	18.34	18.24	18.62	18.35	19.54	19.35	19.39	18.44	18.71	18.06	17.93	19.02	17.91	18.99	18.62	20.12	19.56	18.91	18.12	18.92	19.83	18.12	18.16	18.53	18.42	20.1	18.36	18.38	18.6	20.43
	418	O00755	WNT7A	16.03	15.96	16.6	16.85	16.02	16.83	15.99	16.31	16.64	16.97	16.02	16.56	15.62	15.83	16.41	15.96	15.49	15.87	17.32	15.77	15.87	15.16	16.83	16.15	15.36	16.38	16.19	16.55	16.36	16.4	16.17	17.39	18.92	16.74	16.37	16.2	16.65	16.2	14.43	18.02	16.87	18.65	16.23	16.12	16.5	16.2
	419	O14672	ADAM10	19.71	20.25	19.62	19.28	19.46	19.45	19.92	20.44	19.8	19.48	19.45	19.73	19.36	20.21	19.37	20.46	19.65	19.53	19.8	19.54	20.97	20.71	20.31	19.59	19.86	19.26	19.54	19.86	19.29	20.12	19.93	21.16	20.74	20.04	19.28	19.97	20.75	19.21	19.55	19.71	19.72	21.32	19.55	19.43	19.37	21.62
	420	P01857	IGHG1	22.6	22.66	22.52	22.71	22.56	22.37	22.86	22.05	22.62	23.42	22.77	23.08	22.58	22.58	21.19	23.51	22.54	23.82	22.17	23.5	22.8	22.21	22.78	22.55	22.53	22.18	21.94	22.61	22.51	22.39	23.07	22.7	22.63	22	21.97	22.37	22.36	22.36	23.05	22.58	22.87	23.29	22.25	22.49	22.8	23.13
	421	Q15646	OASL	18.06	16.89	18.19	18.01	17.2	17.23	18.08	17.79	17.5	17.77	16.48	17.42	17.47	17.95	17.78	17.79	17.76	18.55	17.19	17.55	18.56	18.67	18.8	17.19	17.22	18.3	19.09	18.13	17.51	16.62	17.12	17.63	17.81	18.28	17.56	18.07	19	18.07	17.51	17.6	17.63	19.36	16.92	17.91	17.99	17.66
	422	X6R8H3	SGK2	16.41	17.08	17.03	16.13	16.05	15.95	16.54	17.44	17.05	16.57	16.51	16.42	15.71	16.91	15.73	17.2	15.95	16.03	15.77	16.27	16.98	16.66	17.15	16.42	15.71	15.92	15.98	16.72	16.45	16.61	16.57	18.28	17.77	16.54	16.79	16.84	17.74	16.19	15.55	16.66	16.48	18.53	15.87	16.14	17.27	17.7
	423	Q9BW30	TPPP3	21.31	22.31	21.19	21.96	21.56	21.76	21.67	22.16	22.53	21.52	21.83	21.59	21.39	22.07	21.4	22.68	21.72	21.4	22.24	21.07	22.88	22.41	22.29	21.73	22.12	21.69	21.54	21.7	21.52	21.73	21.42	22.98	22.63	21.94	21.65	21.58	22.98	21.54	21.65	21.64	22.27	23.03	21.68	21.67	21.57	23.18
	424	Q9UIG8	SLCO3A1	15.59	15.43	14.68	15.15	15.15	15.39	14.63	15.3	15.44	15.11	13.7	15.45	13.71	15.38	15.46	15.76	13.98	13.76	15.26	14.2	15.57	14.58	16.12	15.47	15.6	14.67	15.14	15.31	15.35	14.88	15.53	15.25	15.22	15.39	15.46	14.83	16.29	15.84	15.47	14.54	15.31	16.68	15.26	14.77	15.16	16.58
	425	Q92777	SYN2	24.62	24.7	24.43	25.11	24.63	24.89	24.56	24.47	24.59	24.69	24.92	24.69	24.77	24.54	24.98	24.52	24.92	24.88	24.92	24.63	24.47	24.48	24.55	24.94	25.05	25.2	24.88	24.58	24.76	24.44	24.68	23.84	23.74	24.4	25.01	24.75	24.41	24.95	24.89	24.9	24.9	23.73	24.81	25.28	24.62	23
	426	Q13336	SLC14A1	20.11	20.05	20.37	19.19	20.02	19.3	19.61	20.78	20.15	19.84	20.25	19.35	19.32	20.12	19.34	20.63	19.3	20.28	19.51	20.37	20.12	20.76	20.09	19.4	19.55	20.23	20.89	20.8	19.79	19.41	19.93	20.7	21.33	20.98	20.03	19.25	20.93	19.93	20.92	19.6	20.62	20.67	20.71	20.2	19.61	20.59
	427	K7ELI3	SLC14A1	19.19	19.21	19.53	18.39	19.16	18.38	18.86	19.87	18.92	18.61	19.38	18.52	18.45	19.19	18.51	19.79	18.4	19.66	18.69	19.56	19.08	20.05	19.18	18.59	18.92	19.32	20.06	20.03	18.7	18.64	18.87	19.83	20.42	20.44	19.26	18.56	19.69	19.23	20.23	18.68	19.39	19.65	20.03	19.4	18.71	19.68
	428	F8VVB9	TUBA1B	26.11	26.31	26.19	26.19	26.17	26.1	26.11	26.21	26.58	26.24	26.07	26.15	26.25	26.26	26.06	26.26	26.13	25.98	26.42	26.15	26.46	26.19	26.29	26.27	26.2	26.09	25.91	26.24	26.08	26.11	26.05	26.22	25.98	26.1	26.23	26.22	26.4	26.21	26.21	26.49	26.29	26.5	26.42	26.23	26.13	26.42
	429	P41222	PTGDS	22.69	22.84	22.55	22.55	22.75	22.54	22.94	23.55	23.54	22.69	22.47	22.99	22.72	23.33	22.65	23.48	22.63	22.38	22.87	22.59	23.54	23.32	23.2	22.41	22.72	22.72	22.78	23.2	22.38	22.77	22.8	23.76	23.52	22.89	22.42	22.87	23.7	22.21	22.57	22.87	22.49	23.79	22.48	22.8	22.28	24.2
	430	O60664-3	PLIN3	22.16	22.48	22.29	22.1	22.02	22.05	22.1	22.24	22.39	22.18	22.14	22.03	21.79	22.33	21.78	22.95	22.12	22.27	22.19	22.02	22.98	22.85	22.59	22.21	22.41	22.28	22.09	22.44	22.14	22.33	22.28	23.58	23.64	22.66	22.02	22.24	23.64	22.07	22.06	22.3	22.59	23.87	21.97	22.15	22.17	24.47
	431	A5PLK6	RGSL1	17.62	16.68	17.25	17.89	16.35	17.87	17.47	17.52	18.1	17.26	17.04	17.43	17.48	17.67	17.33	17.27	17.17	17.97	17.89	17.52	18.36	17.15	17.62	17.33	17.2	16.67	16.84	17.41	17.68	17.81	17.37	16.4	16.86	18.51	17.35	18.19	18.4	17.81	17.12	17.16	17.59	17.92	17.77	18.04	18.48	17.51
	432	P48382	RFX5	15.61	15.46	15.26	15.28	15.49	15.36	15.48	15.1	15.14	15.39	15.63	15.44	15.49	15.63	15.43	15.53	15.48	15.33	15.04	15.45	15.31	15.45	15.29	15.21	15.29	15.38	14.97	15.28	15.48	15.34	15.33	15.36	15.39	15.32	15.44	15.36	15.57	15.46	15.59	15.54	15.32	15.72	15.33	15.37	15.42	15.53
	433	B4DSW8	CAMKV	22.48	22.35	22.14	22.88	22.69	22.85	22.59	22.11	22.41	22.43	22.64	22.72	22.49	22.3	22.57	22.4	22.7	22.72	22.82	22.49	22.09	22.33	22.31	22.63	22.65	22.82	22.41	22.33	22.51	22.07	22.24	21.59	21.49	22.62	22.75	22.42	22.1	22.57	22.66	22.36	22.5	21.35	22.86	22.88	22.18	20.46
	434	P01620	NA	18.86	19.01	18.98	18.96	18.94	19.07	19.31	18.67	19.24	19.52	19.29	19.5	18.87	19.04	18.42	20.01	18.89	20.19	18.75	19.57	19.01	18.84	19.17	18.69	19.1	18.56	18.66	19.11	19.21	18.68	19.83	19.05	19.09	18.51	18.7	18.82	18.98	18.74	19.62	19.15	19.1	19.75	19.03	19	19.25	20.57
	435	Q8TD31	CCHCR1	14.8	15	14.92	15.12	14.92	14.89	15.76	15.21	15.17	14.85	14.97	14.46	14.86	15.14	12.66	15.05	15.19	15.11	15.3	15.63	15.53	15.07	15.23	14.96	14.89	15.36	15.67	14.85	14.89	15.12	14.69	15.19	15.03	14.83	14.48	15.07	15.2	15.23	14.96	15.41	14.78	14.77	15.24	15.52	15.17	14.8
	436	Q86V42	FAM124A	16.01	16.15	15.58	16	15.97	15.84	15.65	16.02	15.85	15.73	15.72	16	15.87	16.15	15.93	16.15	15.99	16.1	15.91	15.84	16.29	16.01	15.83	16.15	15.93	16.21	15.92	15.88	15.73	16.09	15.99	16.62	16.28	15.96	15.96	16.17	16.45	16.02	15.77	15.76	15.86	16.47	15.83	16.01	15.52	17.25
	437	Q16352	INA	25.46	25.66	25.5	24.99	25.45	25.14	25.41	25.99	25.43	25.39	25.22	25.47	25.38	25.81	25.1	26.15	25.29	25.23	25.34	25.6	26.34	26.07	26.03	25.32	25.25	24.85	25	25.85	25.34	26	25.65	26.86	26.64	25.85	24.99	25.67	26.15	25.2	25.34	25.52	25.55	26.53	25.09	25.15	25.45	26.86
	438	A0A087WYC5	IGHG1	22.61	22.66	22.52	22.69	22.57	22.41	22.86	22.04	22.64	23.41	22.8	23.04	22.62	22.67	21.19	23.52	22.54	23.91	22.2	23.51	22.81	22.22	22.79	22.55	22.54	22.2	21.93	22.62	22.5	22.43	23.06	22.7	22.63	22.03	21.97	22.37	22.38	22.37	23.07	22.57	22.85	23.32	22.28	22.55	22.79	23.14
	439	Q8WZ73	RFFL	15.05	15.27	15.4	14.83	14.74	14.89	15.33	15.84	16.08	15.02	15.42	14.98	14.99	15.57	14.67	15.46	15.68	14.95	15.68	15.09	15.67	15.85	15.64	15.09	15.35	14.9	15.62	15.4	14.87	15.37	15.3	16.47	15.88	15.34	14.81	15.8	17.5	14.88	14.82	15.33	15.43	16.92	15.23	14.79	15.35	16.6
	440	P00450	CP	18.21	18.63	18.56	18.49	18.74	18.66	19.13	18.13	18.38	19.05	18.88	18.56	18.65	18.74	17.4	19.43	18.89	19.3	18.12	18.82	19.45	19.01	18.86	18.6	18.5	18.94	18.92	18.7	18.21	19.04	19.23	18.93	19.15	18.96	17.74	18.24	19.22	18.67	19.57	18.65	19.07	19.37	18.77	18.59	18.57	20.04
	441	Q8WVH0	CPLX3	18.96	18.69	19.01	19.42	19.17	18.96	18.96	18.42	18.49	18.95	18.97	19.38	19.3	18.88	19.35	18.62	18.75	18.98	18.83	19	18.25	18.4	18.6	18.65	19.17	19.83	19.08	18.39	19.28	18.95	19.35	17.86	17.98	18.5	19.26	19.34	18.83	19.21	19.02	18.05	18.71	17.12	18.87	19.82	19.1	16.69
	442	Q9P0W8	SPATA7	18.45	18.51	18.39	18	18.25	17.26	18.2	18.7	18.03	18.52	18.21	18.22	18.22	17.89	17.9	18.32	17.82	18.82	17.27	18	19.2	19.39	19.63	17.74	18.43	18.38	18.57	18.91	18.38	18.37	18.88	19.06	19.28	19.33	18.42	18.54	19	18.64	18.32	18.31	18.45	18.32	17.33	18.32	18.54	20
	443	Q9UFG5	C19orf25	16.23	16.16	16.25	16.21	16.17	16.1	16.05	15.94	16.1	16.15	16.14	16.11	15.98	16.07	16	16.19	16.15	16.05	15.99	16.21	15.96	16.06	16.04	16.14	16.06	16.09	15.97	16.15	16.05	15.92	16.09	16.23	16.49	16.08	16.11	15.93	15.76	16.09	16.09	15.71	16.22	16.21	16.39	16.23	15.89	16.07
	444	E9PNB3	TP53I11	16.78	16.76	16.49	17.59	16.79	16.74	17.34	16.24	16.42	16.97	16.65	17.37	17.2	16.44	16.81	16.24	16.81	16.97	16.93	16.6	16.78	16.74	16.59	16.93	16.47	17.2	16.58	16.54	16.78	16.29	16.38	16.56	16.19	16.77	17.12	16.94	16.66	17.04	16.46	16.64	16.35	16.4	16.84	17.64	16.55	16.24
	445	Q13393	PLD1	17.58	18.39	17.73	17.78	17.55	17.39	18.01	18.71	17.73	17.78	17.5	18.02	17.5	18.63	17.26	18.36	17.68	17.72	17.72	17.4	18.86	18.5	18.62	17.73	17.99	17.12	17.54	18.14	17.29	18.38	17.85	19.35	18.83	18.07	17.55	18.28	19.27	17.59	17.78	17.61	17.94	19.04	17.32	17.55	17.76	19.7
	446	H3BND0	C16orf59	16.16	15.75	15.75	15.8	15.84	15.55	15.75	15.92	15.72	15.72	16.03	15.7	16.33	15.64	15.72	15.8	15.28	16.46	13.18	16.03	16.34	15.38	15.64	15.92	15.6	16.52	15.77	15.68	15.88	16.01	15.9	15.58	15.56	15.9	16.01	15.55	15.92	15.76	15.75	16.89	16.04	15.77	15.24	15.78	15.47	15.24
	447	P04434	NA	17.38	16.92	16.74	16.8	16.79	16.81	17.2	15.85	16.61	17.69	17.31	17.32	16.86	17.22	15.95	17.46	16.69	17.8	16.28	18.19	16.98	16.27	17.22	16.89	17.01	16.34	15.66	17.02	17.07	16.97	17.27	17.38	17.04	16.92	16.32	16.59	16.86	16.58	17.97	17.2	17.32	17	16.52	16.83	16.62	17.54
	448	Q71UI9-2	H2AFV	23.8	23.45	23.55	22.88	23.02	23.14	22.82	22.65	23.06	23.28	22.72	22.6	23.16	23.55	23.8	23.82	23.16	23.65	22.82	23.16	24.13	23.69	24.02	23.47	23.1	22.91	22.75	23.41	23.21	23.64	23.72	24.05	24.44	23.31	22.6	23.55	23.56	23.54	23.15	23.34	23.68	23.75	23.57	23.11	23.03	24.21
	449	Q9H490	PIGU	16.76	16.77	16.55	16.43	16.57	16.6	16.57	16.04	16.72	16.7	16.4	16.56	16.61	16.59	16.64	16.85	16.5	16.32	16.64	16.47	17.02	16.78	16.49	16.63	16.53	16.83	16.04	16.78	16.89	16.79	16.99	16.89	17.02	16.61	16.83	16.76	16.97	16.45	16.54	16.46	16.57	17.16	16.74	16.65	16.32	17.11
	450	Q9HAS3	SLC28A3	18.83	18.15	18.53	17.45	18.12	17.86	17.96	18.49	17.9	17.53	18.2	17	18	16.28	18	17.64	17.89	18.11	17.67	17.98	17.71	18.34	18	18.13	17.96	18.82	19.19	17.97	18.84	17.97	18.97	18.04	18.71	17.53	18.14	17.42	17.41	17.31	17.9	17.7	17.85	15.09	17.89	17.84	19.39	18.26
	451	P49419-2	ALDH7A1	23.56	23.69	23.62	23.26	23.73	23.57	23.72	24.05	23.88	23.7	23.43	23.43	23.53	23.99	23.37	23.83	23.53	23.57	23.75	23.79	24.23	23.88	23.93	23.22	23.76	23.5	23.45	23.53	23.27	23.91	23.63	24.25	24.16	23.91	23.3	23.67	23.94	23.59	23.62	23.6	23.98	23.91	23.77	23.61	23.38	24.16
	452	Q9H6V9	C2orf43	16.84	16.83	16.94	16.64	17.11	16.97	16.47	16.79	16.81	16.66	16.93	17.17	16.87	16.77	16.34	16.96	16.73	16.99	16.99	16.85	16.57	16.95	17	16.76	16.78	17.03	16.65	16.82	17.1	17.12	16.84	16.41	16.91	17.07	17.08	16.93	17	16.47	16.86	17.03	16.43	16.67	16.97	16.89	16.87	16.75
	453	Q99961	SH3GL1	23.79	23.78	23.86	23.89	23.81	23.98	23.84	23.67	23.74	23.87	24.04	23.94	24.11	23.67	23.93	23.61	23.92	24.02	24.02	23.79	23.6	23.64	23.83	24.03	23.85	23.88	23.86	23.87	23.85	23.69	23.77	23.2	23.27	23.75	23.94	23.88	23.6	23.97	23.84	23.85	23.83	23.13	24	24.06	23.91	23.05
	454	A2A2Y4	FRMD3	18.46	18.54	18.66	18.94	18.43	18.68	19.54	19.58	18.78	18.47	19.04	18.63	18.96	18.7	18.67	18.68	18.5	18.98	18.32	19.55	18.59	20.17	18.6	18.67	18.67	18.31	19.24	18.59	18.37	18.72	18.31	18.78	17.22	18.99	18.57	17.78	18.08	17.67	18.76	18.94	18.8	17.87	18.65	18.31	18.88	19.19
	455	P50461	CSRP3	20.47	22.64	20.58	20.36	20.67	20.6	20.88	21.27	21.1	20.58	20.68	20.87	20.35	23.78	20.42	21.83	20.76	20.6	20.7	20.17	21.52	21.48	21.11	20.38	20.53	20.52	20.82	20.7	20.46	20.91	20.73	21.36	21.46	21.2	20.37	20.89	21.77	20.48	20.64	20.64	20.9	22.28	20.5	20.21	20.18	22.32
	456	A0A087WYE1	IGHG1	22.6	22.63	22.52	22.66	22.56	22.38	22.88	22.04	22.62	23.39	22.72	23.07	22.54	22.58	21.19	23.51	22.54	23.94	22.17	23.51	22.84	22.18	22.79	22.54	22.54	22.17	21.93	22.61	22.5	22.24	23.06	22.7	22.63	22.05	21.97	22.38	22.39	22.37	23.06	22.58	22.84	23.28	22.26	22.28	22.8	23.16
	457	Q7L0J3	SV2A	23.38	23.26	23.38	23.4	23.37	23.47	23.29	23.01	23.18	23.31	23.49	23.37	23.47	23.24	23.5	22.98	23.47	23.38	23.39	23.45	22.78	23.09	23.16	23.47	23.54	23.58	23.54	23.24	23.38	23.22	23.35	22.5	22.73	23.22	23.52	23.3	22.87	23.48	23.51	23.34	23.3	21.56	23.44	23.55	23.36	21.52
	458	Q9Y3B7	MRPL11	19.03	18.48	19.27	18.2	18.57	18.51	18.36	17.68	18.07	19.15	17.91	17.23	17.74	18.82	19.12	18.78	18.37	18.65	17.86	18.97	18.12	18.33	18.69	18.41	17.68	17.43	18.37	18.72	19.1	18.99	18.88	18.5	18.86	18.18	17.5	18.99	18.4	18.78	18.21	18.75	18.88	18.38	18.95	17.69	17.43	18.46
	459	Q96LL9	DNAJC30	15.48	15.56	15.67	15.51	15.7	15.7	15.35	15.25	15.36	15.46	15.72	15.38	15.71	15.36	15.69	15.75	15.59	15.46	15.55	15.65	15.03	15.34	15.44	15.57	15.19	15.46	15.48	15.28	15.66	15.45	15.19	14.85	14.97	15.42	15.67	15.49	15.25	15.63	15.18	15.86	15.3	14.39	15.28	15.45	15.57	14.37
	460	Q2TAC6	KIF19	16.47	16.51	16.23	16.32	16.53	16.32	16.29	16.04	16.34	16.34	16.18	15.65	16.38	16.33	16.6	16.46	16.09	16.16	16.77	16.17	16.05	16.53	15.86	15.95	15.95	16.18	15.85	16.11	16.37	16.13	16.2	15.78	16.06	17.02	16.82	15.31	15.75	16.06	16.08	16.29	16.45	16.6	16.26	16.61	15.63	15.42
	461	Q6ZTR5	CXorf22	20.74	20.86	21.2	21.05	21.02	21.18	21.13	21.04	21.13	20.03	20.88	20.78	18.76	22.2	21.84	20.88	21.13	19.16	22.07	21.27	21.21	20.48	21.09	21.29	21.07	19.94	21.01	21.22	20.67	19.35	20.53	21.22	21.2	20.88	20.92	21.46	20.91	21.24	20.59	20.56	20.6	21.62	21.36	21.13	21.04	21.08
	462	P06746	POLB	16.73	16.68	16.45	16.52	16.67	16.39	16.93	16.37	16.76	16.6	16.48	16.68	16.65	16.57	15.98	16.64	16.5	16.85	16.66	16.45	16.48	17	17.14	16.52	15.71	16.42	16.25	16.38	16.77	16.4	16.54	16.66	16.83	16.29	16.65	15.93	16.55	16.21	16.15	16.68	16.32	16.09	16.52	16.52	16.44	16.52
	463	Q92777-2	SYN2	24.62	24.7	24.43	25.05	24.64	24.88	24.57	24.47	24.58	24.69	24.91	24.7	24.76	24.58	24.97	24.5	24.92	24.87	24.89	24.62	24.47	24.47	24.54	24.94	25.04	25.19	24.88	24.58	24.76	24.43	24.67	23.84	23.74	24.4	25.01	24.73	24.45	24.93	24.89	24.9	24.91	23.73	24.8	25.26	24.61	23.02
	464	P02647	APOA1	20.99	21.21	21.85	21.64	21.87	21.33	22.13	20.9	21.6	22.39	21.27	21.82	22.04	21.97	20.41	21.81	21.48	21.72	21.73	21.84	21.71	21.7	21.29	20.85	21.05	20.84	20.01	19.89	22.12	21.85	21.58	21.26	21.59	21.42	21.12	21.3	21.42	21.53	21.39	20.68	21.31	21.15	22.26	21.67	20.97	21.68
	465	H3BQB6	STMND1	19	18.75	18.67	18.69	18.81	18.58	18.82	18.98	18.74	20.2	19.26	18.96	19.25	19.71	18.64	18.79	18.85	19.42	17.71	19.04	18.82	18.26	19.86	18.76	19.81	19.23	19.31	18.68	18.78	19.58	19.13	18.26	16.64	19.1	19.04	19.03	19.01	19.23	20.68	21.36	20.39	18.58	18.96	19.31	19.24	18.23
	466	P17900	GM2A	17.55	18.43	18.36	17.88	18.16	18.23	17.88	17.9	18.4	17.99	17.98	18.14	17.56	18.59	17.99	18.74	17.78	17.96	18.11	18.11	18.92	19.22	19.02	17.97	18.14	17.66	17.88	18.45	17.19	18.45	18.01	19.36	18.9	18.83	18.01	17.82	19.4	17.85	18.08	17.18	18.3	19.75	18	18	17.9	19.83
	467	F8WAB8	SLC25A26	16.89	16.71	16.95	16.76	17.21	16.75	16.8	16.89	16.89	16.89	16.74	16.39	17.22	16.88	17.05	16.84	16.7	16.86	16.57	16.13	16.55	16.58	16.97	16.95	17.25	16.35	17.21	16.7	17.11	16.1	17.01	16.69	16.28	15.75	15.34	16.7	16.75	17.03	17.33	17.2	16.92	16.42	16.29	16.83	17.31	16.38
	468	Q96C90	PPP1R14B	15.87	15.38	15.82	15.35	15.3	15.6	15.32	15.78	15.51	15.57	15.65	15.43	15.46	15.68	14.96	15.83	15.12	15.52	14.88	15.13	15.21	13.02	15.92	15.08	15.44	15.39	15.17	15.47	15.76	15.66	15.91	15.53	15.65	15.67	15.28	15.52	15.18	15.47	15.61	15.22	15.35	15.58	15.4	15.5	15.84	15.4
	469	G3V2B9	SERPINA1	20.96	20.74	21.03	20.26	20.45	20.96	20.66	19.55	19.68	20.89	21.72	20.32	20.5	20.62	19.06	21.25	20.44	21.15	20.51	21.03	21.49	20.43	20.76	20.95	20.31	21.1	19.26	20.49	19.88	20.58	21.32	20.59	20.36	20.59	19.5	20.29	20.71	20.59	21.51	20.66	20.95	21.03	20.99	20.75	21.25	21.53
	470	Q8N9X5	TMEM75	20.08	20.61	20.42	20.51	20.08	20.29	20.21	17.83	20.42	20.17	20.56	20.18	20.18	20.48	20.24	20.28	20.26	20.22	20.55	20.23	20.59	20.26	20.56	20.41	20.42	20.51	18.01	20.38	20.3	20.16	20.16	20.59	20.27	20.02	20.22	18.81	20.31	18.64	20.31	20.22	19.85	20.39	20.44	20.39	20.89	20.36
	471	P04732	MT1E	22.61	21.86	22.34	21.81	21.86	22.18	22.41	21.19	21.92	21.89	23.41	22.11	21.88	22.35	22.04	22.86	21.85	23.19	22.07	22.31	22.92	22.96	22.63	22.05	22.02	22.49	23.47	22.44	22.06	22.49	22.69	23.61	23.97	23.01	22.42	21.83	22.72	21.98	21.88	22.38	22.4	22.57	22.52	22.04	22.66	22.58
	472	Q6UXZ0	TMIGD1	14.5	15.04	15.21	15.09	14.74	15.01	15.12	15.55	14.7	15.27	15.1	14.99	14.6	13.91	14.75	14.84	14.6	14.67	14.92	14.99	14.99	14.73	14.96	15.21	14.63	14.69	15.51	15.12	13.76	14.37	13.94	14.96	15.64	15.21	14.75	14.95	14.71	14.89	14.21	15.09	15.52	15.09	14.86	15.01	14.26	14.33
	473	P62937	PPIA	25.77	25.74	25.67	25.77	25.72	25.74	25.95	25.99	25.8	25.75	25.72	25.77	25.77	26.01	25.72	25.87	25.83	25.82	25.85	25.88	26.04	26.02	25.84	25.76	25.85	25.89	25.86	25.83	25.77	25.85	25.81	26.2	26.07	25.83	25.77	25.92	26.14	25.83	25.76	25.85	25.85	26.19	25.75	25.83	25.75	26.35
	474	Q9UHC9	NPC1L1	17.52	19.44	18.42	18.64	18.88	18.55	19.08	19.04	19.21	18.72	18.95	18.79	18.43	19.27	18.64	19.81	18.86	19.08	18.91	18.82	19.77	19.98	19.35	18.92	18.95	18.81	18.79	19.52	17.93	19.39	17.86	20.55	20.09	18.16	19.28	19.1	20.01	18.78	18.92	19.03	19.1	20.06	18.62	18.75	19.32	18.56
	475	Q99719-2	SEPT5	24.26	24.04	24.23	24.3	24.32	24.31	24.23	24.19	24.17	24.12	24.4	24.33	24.13	23.96	24.35	23.83	24.27	24.23	24.31	24.15	23.7	23.87	24.13	24.23	24.23	24.47	24.47	24.13	24.36	23.81	24.22	23.52	23.41	23.9	24.26	24.16	23.72	24.22	24.32	24.28	24.07	22.88	24.25	24.31	24.26	22.74
	476	P01127	PDGFB	17.76	17.89	17.89	18.03	18.01	17.45	17.8	17.81	17.32	17.77	18	18.13	17.75	17.97	18.08	17.78	18.01	18.08	17.28	17.41	18.18	18.24	18	18.27	17.47	18.11	18.49	17.95	17.52	17.45	18.03	19.81	20.13	18.11	17.34	17.07	17.43	16.99	17.92	17.13	17.68	18.3	17.32	18.54	17.74	17.97
	477	F8W079	ATP5B	25.44	25.27	25.54	25.28	25.48	25.15	25.43	25.16	25.35	25.41	25.43	25.47	25.45	25.32	25.37	25.13	25.35	25.4	25.36	25.48	24.96	25.11	25.25	25.37	25.26	25.34	25.5	25.34	25.41	25.53	25.57	24.92	25.19	25.44	25.36	25.37	25.14	25.39	25.39	25.26	25.23	24.66	25.43	25.3	25.47	24.59
	478	H0YLM1	SHF	16.03	15.6	15.62	15.91	15.74	15.65	15.69	15.44	15.57	15.5	15.93	15.7	15.61	15.64	15.44	15.71	15.87	15.82	16.25	15.72	15.72	16.04	16.05	15.99	15.93	15.98	15.63	15.71	16.04	15.37	15.86	15.4	15.4	15.86	16.4	15.86	15.85	15.94	15.79	16.04	16.05	15.32	16.26	16.19	15.46	14.94
	479	Q58FF8	HSP90AB2P	25.14	24.96	25.33	25.11	25.31	25.23	25.39	25.12	25.44	25.07	25.47	25.19	25.31	25.35	25.04	25.19	25.44	25.41	25.01	25.22	25.34	25.31	25.13	25.52	25.21	25.31	25.06	25.3	25.14	25.51	25.32	25.12	25.32	25.42	25.21	25.44	25.55	25.33	25.08	25.39	25.27	25.33	25.25	25.31	25.37	25.4
	480	O00291	HIP1	19.54	20.12	19.62	19.47	19.57	19.38	19.95	20.38	20.05	19.71	19.5	19.89	19.61	20.54	19.24	20.31	19.63	19.67	19.51	19.49	20.95	20.57	20.36	19.68	19.87	19.24	19.36	20.15	19.32	20.17	19.75	21.07	20.59	20.05	19.26	20.14	21.13	19.46	19.48	19.74	19.76	21.42	19.49	19.57	19.63	21.56
	481	Q8TBG9	SYNPR	20.52	20.31	20.41	20.56	20.41	20.53	20.08	19.66	19.89	20.07	20.49	20.21	20.23	20.09	20.65	20.04	20.65	20.2	20.78	20.26	19.77	19.93	20.93	20.34	20.8	20.98	20.38	19.96	20.61	19.94	20.35	19.15	19.42	19.98	20.73	20.06	19.57	20.69	20.5	20.45	20.28	18.52	20.46	20.68	20.67	17.99
	482	Q86YT5	SLC13A5	16.54	16.44	17.29	17.2	16.62	16.95	16.28	16.3	17.07	16.18	16.42	16.74	17.2	16.37	16.78	16.07	16.71	17.3	16.12	16.34	15.78	16.02	15.86	16.49	16.2	16.75	16.99	15.98	16.67	17.09	16.52	15.48	16.43	16.75	16.91	16.95	16.08	16.84	16.36	16.74	16.49	15.25	15.92	16.71	17.46	15
	483	Q8TE56	ADAMTS17	16.98	17.08	17.13	16.49	16.39	16.97	16.64	17.48	16.94	16.87	16.81	17.06	16.24	17.25	16.26	17.41	16.8	16.28	16.99	17.26	17.99	17.68	18.13	16.76	16.85	16.35	16.27	17.31	16.84	16.51	17.22	18.8	18.56	17.4	16.62	17.1	17.46	16.9	16.46	16.99	17.04	16.89	17.1	16.49	16.93	18.14
	484	O94911-3	ABCA8	17.85	18.13	18.05	17.79	18.05	17.48	18.21	18.44	18.18	18.11	17.6	18.13	17.76	18.06	17.59	18.72	17.82	17.84	17.38	17.77	18.94	18.92	18.56	17.93	18.07	17.62	17.74	18.27	17.4	18.19	17.54	19.29	19	18.36	17.35	18.09	19.29	17.72	17.65	17.97	18.22	19.54	17.52	17.8	17.89	19.68
	485	O15354	GPR37	15.63	16.03	15.59	15.43	15.35	15.35	15.75	16.59	15.67	15.67	15.72	15.8	15.65	16.27	15.15	16.24	15.45	15.64	15.57	15.47	16.16	16.5	16.36	15.72	15.96	15.87	15.25	15.97	15.45	16.23	16.25	17.39	16.71	16.38	15.55	16.21	16.31	16.02	16.02	15.61	15.75	17.13	15.44	15.56	15.48	17.56
	486	A6NMY6	ANXA2P2	20.09	20.65	20.18	20.38	20.42	20.61	21.35	19.49	21.48	21.45	20.4	20.98	20.93	20.27	20.49	21.66	20.29	19.72	20.43	19.98	20.77	19.67	20.51	20.27	20.27	20.54	20.11	20	20.57	20.61	20.46	20.01	20.35	20.47	20.01	19.57	21.07	19.89	20.48	19.98	21.51	20.82	20.15	20.3	20.25	21.21
	487	Q8N3D4	EHBP1L1	16.44	16.34	16.5	16.3	16.39	15.28	16.5	16.27	16.5	16.45	16.27	16.38	16.4	16.59	16.37	16.41	16.32	16.11	15.6	16.53	16.55	16.56	16.38	16.33	16.36	16.29	16.38	16.26	16.19	16.17	16.24	16.32	16.36	16.03	16.4	16.29	16.37	16.3	15.85	15.47	16.39	16.31	15	16.29	16.38	16.53
	488	O43866	CD5L	17.49	16.52	17.08	17.01	17.2	15.71	17.04	16.53	16.65	17.17	16.7	17.39	17.18	17.09	15.85	17.33	16.88	19.03	15.54	17.06	17.4	16.57	17.23	17.08	16.59	16.64	16.84	17.03	17.03	18.02	16.63	17.36	17.42	16.88	17.02	16.66	16.53	16.37	18.18	16.81	16.62	16.44	16.69	16.99	16.98	18.62
	489	P30456	HLA-A	16.48	16.96	17.24	17.37	17.18	17.42	16.68	16.65	18.25	17.13	17.29	18.52	17.1	17.27	17.29	17.56	18.04	17.18	17.86	16.14	17.3	16.3	17.5	17.08	17.58	17.33	17.67	17.45	18.26	16.93	17.49	18.37	16.41	16.82	16.79	17.21	18.1	17.08	16.77	17.93	17.05	17.3	18.02	17.27	18.29	17.85
	490	P18136	NA	18.22	18.29	18.39	18.29	18.25	18.43	18.68	18.03	18.6	18.74	18.65	18.75	17.95	18.49	18.26	19.38	18.13	19.53	18.1	18.85	18.38	18.12	18.2	18.22	18.39	17.86	17.89	18.5	18.57	17.94	19.18	18.53	18.82	18	18.06	17.88	18.45	17.78	19.06	18.5	18.29	19.01	18.38	18.36	18.46	19.92
	491	M0R1K9	NDUFA7	17.65	17.22	17.59	17.36	17.63	17.56	17.02	17.24	17.23	17.58	17.65	17.1	17.73	17.78	17.56	17.37	17.32	17.74	17.19	17.43	17.04	15	17.83	17.61	17.49	17.66	17.69	17.41	17.6	17.7	17.83	17.14	17.37	17.16	17.62	17.58	17.29	17.56	18.23	17.48	17.49	17.15	17.39	16.98	17.41	17.51
	492	P61296	HAND2	16.78	17.45	17.4	17.83	16.79	17.33	17.7	17.08	16.88	18.78	17.28	17.56	17.24	16.71	17.67	17.25	17.07	16.4	16.8	16.99	17.55	15.4	16.99	18.31	17.42	17.32	15.81	17.46	16.53	17.04	16.46	17.06	16.79	17.59	17.68	17.24	16.79	16.79	17.95	17.58	19.06	17.72	17.85	17.53	17.42	17.28
	493	E5RIA2	ENPP2	17.25	17.88	17.09	17.2	17.15	17.67	17.55	17.44	17.68	17.36	17.67	17.64	16.61	17.91	17.12	18.38	16.93	16.43	17.32	16.76	18.45	17.95	18.06	17.27	17.27	16.89	17.34	17.77	16.95	17.15	17.49	18.63	18.04	17.47	16.89	17.51	18	17.36	16.82	18.2	17.05	19.17	17.59	16.66	16.83	19.45
	494	Q9NYP7	ELOVL5	15.67	14.31	14.62	14.93	14.45	14.7	15.29	14.91	15.21	14.77	14.99	14.99	13.98	15.08	14.94	15	14.89	14.12	15.02	14.97	15.47	15.52	15.18	14.97	14.43	14.86	14.85	15.02	16.06	14	15.93	15.94	16.14	14.82	15.03	15.71	16.06	15.38	14.64	15.11	14.56	15.49	15.24	14.73	14.7	16.82
	495	P61266	STX1B	25.65	25.5	25.64	25.54	25.51	25.61	25.47	25.44	25.4	25.6	25.73	25.57	25.64	25.43	25.51	25.33	25.63	25.7	25.53	25.66	25.2	25.35	25.41	25.57	25.43	25.48	25.71	25.68	25.57	25.6	25.64	25.29	25.14	25.55	25.48	25.45	25.11	25.53	25.75	25.67	25.55	24.64	25.43	25.63	25.44	24.72
	496	B4DKF8	PSD3	22.84	22.67	22.73	23.03	22.87	23.08	22.7	22.66	22.59	22.64	23.11	22.75	22.9	22.65	22.98	22.7	23.04	23	22.99	22.9	22.3	22.5	22.75	23.03	23.11	23.23	23.07	22.6	22.94	22.63	22.79	21.62	21.52	22.72	23.06	22.81	22.41	23.07	22.86	22.72	23.09	21.53	22.92	23.14	22.68	21.2
	497	P48050	KCNJ4	16.36	16.56	17.06	16.68	16.9	16.45	17.12	16.17	16.57	16.61	16.42	16.66	16.91	16.54	16.66	16.36	16.53	16.25	16.49	17.03	16.38	16.52	16.58	16.22	16.4	16.41	16.71	16.57	16.6	16.26	16.41	15.56	15.84	16.34	16.34	16.44	15.92	16.69	16.22	16.57	16.43	15.42	16.55	16.46	17.02	15.11
	498	P0C7X5	ZNF806	20.8	20.82	20.59	20.65	20.45	20.8	20.21	20.3	19.57	19.85	20.83	20.95	19.77	20.1	20.93	20.87	20.82	20.9	20.59	20.35	20.93	20.59	20.9	20.69	20.41	20.62	20.79	20.71	20.46	20.34	20.76	20.6	20.61	22.86	20.64	20.79	20.79	20.76	19.38	20.67	20.73	20.34	20.65	20.24	20.74	20.75
	499	Q8TBG9-2	SYNPR	20.35	20.34	20.37	20.53	20.43	20.5	20.05	19.44	19.86	20.07	20.38	20.19	20.16	19.82	20.6	20.23	20.62	20.07	20.75	20.22	19.78	19.9	20.9	20.31	20.77	20.95	20.16	19.9	20.43	19.87	20.17	19.15	19.45	20.01	20.6	20.01	19.57	20.67	20.34	20.42	20.3	18.49	20.43	20.62	20.63	18.1
	500	H7C0S6	ELMO1	17.99	18.29	17.96	17.68	17.75	17.96	18.18	18.76	18.5	18	18.4	18.15	17.38	18.87	17.5	18.71	17.96	17.79	18.03	17.86	19.15	18.95	18.66	18.02	18.07	17.81	17.86	18.33	17.66	18.26	18.22	19.41	19.09	18.2	17.94	18.54	19.29	17.86	17.74	18.02	18.28	19.98	17.88	17.56	17.73	20.17
	501	Q6NSJ0	KIAA1161	15.79	15.74	15.91	15.73	15.8	15.91	15.66	15.77	16.38	16.1	15.74	16.02	15.86	16.12	15.97	16.02	15.69	15.84	16.02	15.33	15.94	15.69	16.17	15.76	15.7	16.39	15.86	15.64	15.7	15.96	15.69	15.61	15.65	15.86	15.71	16.22	15.75	16.1	15.64	15.6	16.05	15.8	15.88	15.86	16.05	16.05
	502	Q15746-10	MYLK	16.89	17.01	17.06	16.82	16.66	17.07	17.31	17.72	18.24	17.18	17.29	17.28	16.79	17.65	17.44	17.58	16.69	16.9	17.32	16.71	18.07	17.6	17.11	16.84	17.11	16.65	17.15	17.53	17.11	17.47	17.26	18.33	18.44	17.7	16.89	17.14	17.69	16.4	16.64	16.67	17.19	18.58	17.14	16.59	17.28	19
	503	O95450	ADAMTS2	16.36	16.51	16.59	16.55	16.58	16.59	15.88	16.02	17.06	17.46	16.84	16.32	16.39	16.38	16.32	16.87	16.03	16.1	17.66	15.81	16.86	13.88	16.78	16.59	15.07	16.22	16.82	16.5	16.37	16.39	16.76	16.92	16.75	16.92	16.16	16.54	17.1	16.55	15.44	16.59	17.16	16.98	16.83	16.32	15.51	16.67
	504	Q15847	ADIRF	20.78	21.81	20.7	21.15	20.93	21.09	20.89	21.1	21	20.17	21.12	21.21	20.23	20.61	21.29	21.82	21.32	21.28	22.47	20.58	22.09	21.26	21.85	21.34	21.6	21.95	21.44	20.9	20.63	20.72	20.63	21.62	21.1	21.17	21.29	20.72	21.45	21.57	21.18	21.4	21.5	22.13	21.03	22.02	20.43	21.66
	505	Q96JM4	LRRIQ1	16.67	17.46	17.18	16.93	17.45	16.04	16.69	17.2	16.73	16.98	17.39	17.35	16.49	17.74	17.45	16.94	17.7	19.71	16.64	16.42	17.25	17.28	18.42	17.31	16.95	17.6	18.3	17.53	16.57	17.06	17.09	17.46	17.43	17.4	16.67	17.19	17.46	17.49	16.06	16.45	17.36	16.96	16.31	17.18	17.62	18.57
	506	A6ND36	FAM83G	16.07	16.1	16.54	16	15.8	16.36	15.97	15.67	16.4	15.85	14.92	15.96	15.99	15.72	15.6	16.04	15.7	16.04	15.75	15.68	16	15.67	16.19	15.51	16	16.17	16.36	16	16.56	15.81	16.3	15.79	15.74	16.66	15.79	15.74	16.02	15.55	15.52	16.09	15.78	16.07	16.03	16.07	16.41	16.87
	507	Q9Y2L9	LRCH1	16.82	16.37	16.23	16.67	16.61	17.07	16.76	16.53	16.76	16.67	16.55	16.51	16.81	16.62	16.7	16.48	16.34	16.84	17.19	16.41	16.78	17.17	16.34	16.4	16.41	16.53	16.51	16.78	16.69	16.81	16.75	16.63	16.59	16.55	16.59	16.37	16.42	16.34	16.24	16.56	16.57	16.71	16.97	16.51	16.44	16.69
	508	Q6PRD1	GPR179	16.14	16.42	16.37	16.44	16.54	16.91	15.24	16.6	16.44	16.56	16.56	16.27	15.66	16.9	16.65	16.2	16.36	16.49	16.61	15.54	16.78	14.35	16.62	16.38	16.15	16.13	15.82	16.88	15.1	16.25	16.46	16.59	16.34	16.24	15.32	16.76	16.81	16.66	16.71	16.63	16.67	17.34	16.72	15.86	16.36	16.66
	509	Q14147	DHX34	15.83	15.41	14.8	15.92	15.84	16.1	15.52	16.92	15.97	16	16.11	15.93	16.11	15.74	14.54	15.59	15.27	16.58	16.03	15.41	16.91	15.42	14.94	15.67	15.08	15.13	17.12	15.93	15.75	16.38	15.76	16.2	16.56	15.98	14.92	15.57	16.07	15.53	14.63	15.43	16.02	16.47	15.85	15.64	15.32	16.45
	510	D6R9T7	GPM6A	21.82	21.3	21.02	21.68	21.73	21.4	21.47	20.26	21.09	21.19	21.43	21.54	22.25	20.97	21.36	21.88	21.53	22.74	21.62	21.47	21.32	21.89	21.23	21.19	22.18	21.45	22.18	21.38	21.82	21.76	21.7	21.04	21.4	21.33	21.65	21.27	21.1	21.69	21.92	21.38	21.32	19.86	21.38	21.76	20.97	20.35
	511	Q9Y6R7	FCGBP	19.56	19.68	18.96	18.61	18.91	19.51	17.93	18.19	19.08	18.52	19.05	18.67	18.54	18.78	18.86	18.95	18.62	19.21	19	18.38	20.11	18.73	19.04	18.94	18.67	18.7	18.34	18.91	18.5	19.15	19.54	20.24	20.95	19.05	18.59	18.4	18.97	18.85	18.73	18.82	19.1	19.77	19.25	19.63	19.47	20.71
	512	Q9NS15	LTBP3	14.44	13.76	14.76	14.54	14.18	14.71	14.22	14.61	14.82	14.79	14.28	14.39	13.78	14.82	14.45	14.31	14.49	13.97	14.72	13.68	14.7	14.1	14.85	14.62	14.26	14.26	14.99	14.52	14.25	13.72	14.43	15.28	15.5	14.58	14.33	14.41	14.57	14.36	14.03	14.6	14.68	14.91	14.48	14.02	14.78	15.48
	513	O60664	PLIN3	22.19	22.48	22.27	22.08	21.98	22.02	22.09	22.28	22.42	22.17	22.13	22.01	21.76	22.37	21.77	22.95	22.1	22.28	22.17	21.99	22.98	22.83	22.59	22.16	22.4	22.19	22.14	22.43	22.16	22.33	22.31	23.57	23.64	22.66	22.04	22.21	23.65	22.01	22.05	22.33	22.55	23.92	21.92	22.14	22.15	24.35
	514	Q8WU68	U2AF1L4	15.09	16.47	16.18	15.29	16.22	15.86	15.76	15.8	15.98	15.62	15.77	15.53	15.31	15.81	14.34	16.56	16.45	15.97	16.48	15.67	15.89	15.56	16.29	15.63	16.51	15.31	15.7	15.77	15.32	15.65	14.83	15.43	15.2	15.62	15.98	15.42	15.8	15.62	16.51	16.35	15.76	15.36	16.2	14.94	15.91	16.31
	515	P05090	APOD	22.07	22.46	21.87	21.54	21.66	21.95	21.7	21.63	22.31	21.36	22.13	20.96	21.14	22.3	21.74	22.85	21.81	21.91	22.3	21.79	22.91	22.77	22.37	21.92	22.01	21.73	21.58	22.9	21.77	22.32	21.95	23.47	22.77	22.75	21.72	22.14	23.14	22.02	22.59	22.09	22.06	23.52	22.09	22.22	21.64	23.77
	516	O95865	DDAH2	23.5	23.63	23.49	23.52	23.4	23.47	23.52	23.61	23.84	23.29	23.61	23.52	23.37	23.61	23.43	24.06	23.58	23.52	23.88	23.25	24.1	23.95	23.71	23.54	23.82	23.7	23.57	23.3	23.43	23.63	23.66	24.16	24.39	23.64	23.65	23.57	24.15	23.66	23.72	23.48	23.74	23.95	23.57	23.58	23.43	24.16
	517	P02750	LRG1	16.78	16.81	16.4	16.56	16.55	16.66	16.28	16.1	15.77	16.33	16.9	15.95	15.6	15.57	15.95	17.14	16.58	17.04	16.49	17.02	17.12	15.91	16.48	16.55	16.03	16.82	15.98	15.95	15.47	17.13	17.17	15.85	16.2	16.87	15.82	15.91	16.56	16.46	17.13	16.48	16.34	16.64	16.93	16.76	16.51	17.53
	518	O95562	SFT2D2	15.62	16.28	15.09	15.77	15.13	15.05	15.84	16.21	15.11	15.62	15.38	15.25	16.22	16.11	15.62	16.48	15.79	16.04	13.88	15.87	16.69	16.71	16.14	16.13	16.45	16.23	16.23	16.17	15.25	16.21	16.05	15.94	15.38	15.26	15.84	16.21	17.12	15.73	15.81	15.97	16.15	16.2	15.37	16.78	15.17	17.46
	519	A0M8Q6	IGLC7	20.76	19.95	21.88	20.59	20.51	20.99	21.09	19.99	20.69	22.35	21.51	21.44	21.01	20.95	19.65	21.17	20.86	22.29	20.83	21.84	21.46	21.01	21.3	20.93	21.19	19.94	20.05	20.79	21.31	20.51	21.05	21.22	20.54	20.55	20.51	20.47	20.89	20.76	21.92	21.96	21.63	21.6	20.3	21.02	20.96	22.03
	520	P81605	DCD	18.79	18.28	17.06	17.59	17.53	17.81	17.73	17.49	17.34	17.41	18.05	17.66	18.43	17.12	18.19	17.78	17.71	17.59	18.25	17.94	18.29	17.75	17.86	17.55	17.19	16.59	17.3	17.74	16.84	18.5	17.82	17.99	18.73	18.72	16.59	17.91	18.67	17.35	17.13	17.71	17.79	17.15	17.81	18.14	17.05	16.29
	521	E7EUV6	SLC1A3	21.37	21.51	22.39	21.62	21.63	21.64	22.11	20.91	21.99	21.81	21.63	21.78	22.14	21.24	21.41	21.46	21.63	22.02	19.35	21.18	20.62	20.82	21.69	21.54	21.76	21.49	21.69	21.39	21.57	21.52	21.43	20.53	20.91	21.68	21.41	21.62	20.97	21.57	21.63	22.53	22.15	20.42	21.15	21.63	22.33	20.2
	522	P36956	SREBF1	14.43	14.96	14.6	14.61	14.79	14.71	14.53	13.82	14.82	14.82	14.66	14.7	14.01	15.29	14.45	14.73	14.84	14.18	14.66	14.43	14.87	14.73	14.96	14.41	14.76	14.53	13.94	14.79	14.43	13.71	14.41	15.07	15	14.72	14.48	14.67	14.55	14.86	14.58	14.75	14.87	14.66	14.79	14.29	14.86	14.47
	523	Q9P2U7	SLC17A7	22.89	22.82	22.73	23.14	22.84	23.01	22.87	22.67	22.76	22.89	23.05	22.94	22.99	22.69	23.05	22.59	23.04	22.9	23.13	22.95	22.5	22.67	22.58	23.08	23.12	23.23	23.08	22.84	22.93	22.69	22.98	21.82	21.95	22.63	23.23	22.88	22.48	23.1	22.99	22.89	22.9	21.33	23.01	23.3	22.68	20.69
	524	Q13822-3	ENPP2	17.08	17.64	16.85	17.05	17.15	17.05	17.39	17.36	17.59	17.32	17.31	17.5	17.02	17.88	16.95	17.98	16.95	16.97	17.31	16.82	18.21	17.81	17.77	17.09	17.12	16.74	16.62	17.63	16.84	17.5	17.19	18.67	18.14	17.46	17	17.5	18.3	16.91	16.92	17.22	17.05	18.38	17.15	17.01	16.62	19.01
	525	P06331	NA	15.93	15.44	16.33	16.25	15.52	15.78	15.87	16.05	15.99	16.52	16.29	16.63	15.87	15.98	14.61	16.94	15.79	17.77	15.33	16.7	17.41	16.53	16.04	15.56	16.12	16.02	16.15	16.42	15.45	15.72	16	16.02	16.22	15.89	15.41	15.92	16.07	15.77	16.48	16.48	16.32	17.93	15.83	15.89	16.16	17.47
	526	P00751	CFB	17.73	17.3	17.51	17.57	17.51	17.77	18.66	16.8	17.78	18.19	18.02	17.86	18.01	17.98	16.48	18.09	17.44	17.28	17.53	17.62	18.41	16.83	17.65	17.53	16.79	17.54	16.1	16.66	17.68	17.63	17.92	17.36	17.85	17.79	17.25	16.98	17.98	17.71	18.39	17.03	17.85	17.44	18.15	17.83	17.8	18.68
	527	E5RK37	CA2	20.96	21.37	21.49	20.64	20.95	20.53	21.76	21.89	21.68	21.13	20.64	21.27	21.01	22.15	20.46	21.67	21.07	20.74	20.68	20.86	21.82	21.71	21.44	20.98	20.52	20.63	21.05	21.3	20.76	21.48	20.89	22.16	21.9	21.29	20.65	21.29	21.78	20.78	21.05	21.21	21	22.13	20.78	21.21	21.39	22.49
	528	A0A087WX23	PEG10	15.75	15.99	15.74	15.98	15.94	15.76	15.58	15.94	15.74	15.65	16.1	15.69	15.64	15.64	15.64	16.11	16.05	15.87	15.68	16.04	16.2	16.16	16.01	15.98	16.26	16.15	15.96	15.95	15.84	15.95	16.27	15.97	15.77	15.75	16.04	16.19	16.06	16	15.96	15.39	15.99	15.94	15.49	16.24	16.13	16.19
	529	O95931	CBX7	15.53	15.19	15.3	15.16	15.15	15.13	15.37	15.44	15.21	15.39	15	15.4	15.33	15.12	15.14	15.28	15.14	15.3	15.2	15.07	15.13	15.4	14.95	15.23	15.19	15.16	15.72	15.02	15.21	15.18	15.11	15.14	14.97	15.21	15.33	15.34	15.23	15.2	15.26	15.39	15.39	14.95	15.39	15.05	15.34	15.24
	530	Q99828	CIB1	17.4	17.93	17.78	17.56	17.58	17.64	17.85	18.67	17.91	17.58	17.28	17.75	17.54	18.14	17.15	18.24	17.68	17.43	17.89	17.57	18.67	18.69	18.49	17.79	17.88	16.77	17.43	18.05	17.12	18.05	17.8	18.81	18.59	18.01	17.34	17.79	18.85	17.38	17.81	17.47	17.8	19.22	17.66	17.41	17.37	19.61
	531	P19652	ORM2	18.46	18.24	18.23	18	18.35	18.41	18.8	17.59	17.52	18.83	19.06	18.21	18.24	19	17.03	19	18.06	19.03	18.56	18.32	19.37	18.49	18.17	18.17	18.41	18.59	17.95	18.15	18.09	19.01	19.01	18.01	18.65	18.83	17.58	17.99	18.54	18.64	19.4	19.05	18.45	18.21	18.36	18.09	18.72	19.62
	532	P68366	TUBA4A	26.7	26.86	26.77	26.81	26.78	26.74	26.78	26.96	26.76	26.82	26.74	26.76	26.84	26.93	26.76	26.87	26.8	26.7	26.88	26.86	27.08	26.95	26.81	26.76	26.88	26.79	26.73	26.83	26.71	26.74	26.63	26.91	26.71	26.65	26.83	26.83	27	26.82	26.89	26.9	26.91	27.17	26.75	26.88	26.7	27.15
	533	Q96MF6-2	COQ10A	15.84	15.52	16.18	15.61	15.71	15.47	15.64	15.51	15.59	15.84	15.39	15.33	16.11	15.65	15.64	15.57	15.62	16.07	15.75	15.69	15.17	15.48	15.8	15.82	15.56	15.43	15.52	15.61	16	16.14	16.02	15.72	16.23	15.37	15.68	15.53	15.53	15.73	15.61	15.7	15.73	15.05	15.79	15.61	16	15.27
	534	P29400	COL4A5	17.6	17.53	17.47	17.2	17.21	18.6	17.12	17.49	18.71	17.04	17.33	17.64	17.39	17.47	16.97	17.91	17.8	17.5	18.83	17.02	17.61	17.84	17.69	17.21	15.8	17.23	16.47	17.3	17.76	17.37	17.88	17.99	17.7	17.5	17.84	17.57	17.98	17.36	15.77	17.12	17.18	18.34	18.33	17.15	17.48	18.53
	535	Q702N8	XIRP1	17.87	17.79	17.64	17.7	17.53	17.23	17.95	17.77	17.57	17.49	16.88	17.59	18.09	18.31	18.04	18.41	17.27	18.09	17.6	16.6	18	16.77	18.1	17.39	17.67	17.67	17.97	17.25	17.88	17.82	18	18.37	17.65	18.47	17.61	17.12	17.42	17.3	17.86	18.26	17.99	18.64	17.38	17.48	17.78	18.12
	536	Q14676	MDC1	16.3	16.46	16.47	16.23	16.41	16.26	16.48	16.42	16.45	16.36	16.17	16.22	16.39	16.38	16.31	16.51	16.19	16.39	16.15	16.47	16.31	16.51	16.37	16.32	16.28	16.28	16.43	16.3	16.32	16.33	16.31	16.58	16.76	16.47	16.29	16.44	16.48	16.25	16.51	16.22	16.41	16.6	16.38	16.16	16.45	16.6
	537	P25705	ATP5A1	26.52	26.18	26.59	26.23	26.46	26.33	26.45	26.06	26.3	26.38	26.32	25.9	26.42	26.22	26.37	26.09	26.31	26.36	26.19	26.52	25.89	25.92	26.15	26.34	26.23	26.2	26.37	26.35	26.45	26.58	26.67	25.81	26.14	26.38	26.27	26.33	26.07	26.33	26.36	26.31	26.17	25.5	26.43	26.18	26.28	25.58
	538	Q5JVS8	VIM	24.28	24.62	24.23	24.56	24.61	24.72	25.61	24.13	25.25	25.56	24.27	24.99	25.22	24.77	24.92	25.18	24.66	24.77	24.06	24.12	24.56	24.59	24.52	24.34	24.28	24.73	24.72	24.51	24.53	24.5	24.65	24.51	24.78	24.54	24.3	24.15	24.44	24.45	24.58	24.57	24.78	24.8	24.31	24.31	24.13	25.26
	539	P05023-4	ATP1A1	25.83	25.67	25.99	25.61	25.87	25.76	25.81	25.76	25.83	25.8	25.82	25.74	25.86	25.76	25.78	25.61	25.76	25.77	25.71	25.93	25.56	25.56	25.65	25.72	25.67	25.68	25.8	25.87	25.94	25.97	26	25.67	25.62	25.82	25.71	25.77	25.53	25.7	25.81	25.67	25.56	25.38	25.66	25.58	25.89	25.68
	540	J3QRH7	MARCH10	14.95	17.01	16.46	16.91	16.79	16.9	16.9	16.73	16.63	16.78	17	16.34	16.55	16.86	16.88	16.73	17.28	16.96	17.02	17.07	16.74	16.65	17	16.97	17.06	16.63	17.09	16.87	14.68	16.11	15.68	16.24	16.14	16.9	14.73	17.25	16.71	17.42	16.76	17.07	16.82	16.22	17.05	17.31	16.55	15.02
	541	Q9ULK6	RNF150	16.77	16.4	15.86	15.69	16.32	16.17	16.41	15.9	15.45	16.59	16.14	16.12	16.07	16.47	16.01	16.19	16.34	16.01	15.49	16.37	16.03	16.69	16.23	16.11	16.21	15.99	15.79	15.94	16.99	16.03	16.97	15.56	15.41	16.15	17.04	16.38	15.98	16.57	16.31	16.2	16.6	15.35	15.42	15.95	16.11	15.49
	542	O95990-3	FAM107A	19.49	19.57	19.49	19.57	19.17	19.56	18.31	19.56	17.83	19.11	19.37	18.24	18.54	17.93	19.24	19.57	19.36	19.8	19.41	19.05	19.14	19.15	19.05	19.29	19.54	19.67	20.05	19.42	19.12	18.89	19.82	18.81	19.41	19.56	19.53	19.62	18.79	19.44	19.24	19.41	20.12	18.71	19.53	19.26	19.13	18.58
	543	I3L4Z6	GOSR2	16.64	16.36	16.91	16.85	16.75	17.01	16.61	16.68	16.81	17.13	16.71	16.83	16.62	16.83	16.71	16.6	16.87	16.67	16.86	16.82	16.57	16.55	16.72	16.72	16.54	16.78	16.58	16.7	16.79	16.46	16.68	16.46	16.52	16.55	16.81	16.53	16.52	16.66	16.32	16.65	17.25	16.63	16.88	16.83	17	16.26
	544	O94911	ABCA8	17.83	18.1	18.02	17.78	18.03	17.45	18.18	18.39	18.15	18.08	17.57	18.13	17.74	18.05	17.55	18.69	17.79	17.83	17.35	17.76	18.91	18.93	18.53	17.91	18.04	17.59	17.71	18.24	17.35	18.18	17.51	19.29	19.02	18.34	17.31	18.05	19.25	17.7	17.62	17.94	18.19	19.5	17.49	17.77	17.86	19.72
	545	P14174	MIF	23.4	23.53	23.42	23.48	23.53	22.75	24.26	23.21	23.02	23.01	23.92	23.33	23.36	24	22.28	23.74	23.86	23.28	25.38	24.17	23.59	24.57	23.57	23.4	23.77	23.54	23.29	23.29	23.33	23.38	23.5	24.22	24.16	23.9	23.7	23.57	24.05	23.83	23.5	23.21	23.42	23.8	23.15	23.37	23.37	24.96
	546	P39059	COL15A1	15.65	15.21	15.4	15.54	15.38	15.69	15.43	15.16	15.59	15.65	15.54	15.5	15.66	15.35	16.07	15.62	15.3	16.01	15.29	15.98	15.43	15.22	15.6	15.21	14.28	15.35	15.14	15.44	15.25	15.35	15.51	15.55	15.69	15.56	15.27	15.23	15.49	15.21	14.83	15.51	15.27	15.63	15.15	15.15	15.46	15.14
	547	P24588	AKAP5	20.12	19.49	19.68	20.05	20.14	20.18	19.67	19.52	19.9	19.94	20.08	19.88	20	19.56	20.16	19.3	19.96	20.13	20.3	19.81	18.95	19.23	19.58	19.89	19.88	20.16	20.06	19.47	20.3	19.66	19.89	18.46	18.81	19.67	20.28	19.85	19.3	19.95	19.87	19.92	19.75	18.17	20.1	20.22	19.84	17.79
	548	P04731	MT1A	20.53	20.21	20.34	19.94	20.3	20.23	20.29	18	20.03	20.58	21.13	19.92	19.53	20.46	20.2	21.23	20.05	20.02	20.33	20.31	21.46	20.39	20.53	20.44	20.25	21.63	19.35	20.31	19.77	19.82	20.33	21.17	21.47	21.06	20.26	20.1	20.9	19.98	20.94	20.09	20.97	20.65	21	20.35	20.58	20.71
	549	Q9Y5V3	MAGED1	18.27	17.98	18.2	18.15	18.08	18.12	18.21	17.85	17.97	18.26	18.09	18.1	17.94	17.91	17.99	17.99	18	17.91	18.29	18.17	17.91	18.13	17.82	17.88	17.89	17.95	18.01	18.13	18.24	18.12	18.07	17.85	18.14	18.15	18.21	18.22	18.03	18.21	18.03	18.32	17.93	17.96	18.2	18.01	18.04	17.49
	550	P21554	CNR1	16.67	16.64	16.73	17.03	16.67	16.93	16.42	16.77	16.65	16.45	17.05	16.59	16.96	16.61	16.9	16.53	17.28	17.3	17.24	16.63	16.84	16.18	16.98	16.97	17.14	17.16	17.14	16.78	16.8	16.73	16.6	16.06	15.94	16.46	17.25	16.79	16.57	17.1	16.46	16.97	17	15.84	17.12	17.28	17.16	14.99
	551	Q8NDZ4	C3orf58	15.83	15.66	15.73	15.51	15.39	15.45	15.57	15.5	15.58	15.47	15.67	15.43	15.3	15.62	15.55	15.55	15.74	15.47	15.64	15.51	15.88	15.81	15.61	15.89	15.71	15.47	15.62	15.77	15.72	15.39	15.7	16.21	16.03	15.56	15.72	15.43	15.65	15.37	15.83	15.31	15.45	16.07	15.51	15.23	15.63	15.78
	552	P04271	S100B	21.39	21.52	20.84	21.21	20.98	21.07	21.23	21.33	21.77	21.24	21.12	21.14	21.06	21.58	20.83	21.95	21.04	21.37	21.31	20.8	22.16	22.31	21.74	21.02	21.42	21.52	21.54	21.41	21.32	21.5	21.68	22.23	22.19	21.67	21.2	21.15	22.15	20.95	21.33	21.62	21.87	22.62	20.25	21.3	21.09	22.67
	553	P16452-2	EPB42	17.43	17.37	17.66	17.49	17.54	17.27	18.87	17.6	18.34	18.57	17.05	18.22	18.77	18.37	16.76	17.7	17.22	17.82	17.58	17.62	17.92	17.46	17.66	17.59	17.76	17.09	17.75	17.59	17.64	18.07	16.72	17.73	18.1	17.8	16.77	17.29	17.65	17.35	18	17.69	17.36	17.67	17.41	17.56	17.42	18.14
	554	P80511	S100A12	17.55	17.82	17.87	17.67	17.18	18.55	17.65	16.85	16.3	16.65	17.81	17.01	17.44	17.59	17.2	17.35	17.73	16.29	17.48	17.03	16.57	15.97	17.51	17.55	17.05	18.01	16.1	16.8	17.81	17.41	16.61	16.22	17.27	17.49	17.97	17.79	16.77	18.07	17.99	16.36	17.73	17.58	17.22	16.91	17.32	16.17
	555	D6RF35	GC	19.38	18.95	19.72	19.58	19.75	19.28	20.54	18.81	19.76	20.4	19.71	19.74	19.77	20.2	18.52	20.03	19.58	19.9	19.52	19.81	20.39	19.57	19.57	19.54	19.62	19.32	18.41	18.81	19.69	19.43	19.75	19.39	19.55	19.79	18.99	19.47	19.73	19.52	20.42	18.83	19.82	19.58	19.58	19.58	19.78	20.28
	556	P04899-4	GNAI2	25.44	25.74	25.47	25.55	25.49	25.59	25.64	25.68	25.67	25.36	25.71	25.48	25.55	25.63	25.31	25.66	25.56	25.67	25.75	25.59	25.86	25.8	25.61	25.52	25.81	25.8	25.65	25.63	25.44	25.54	25.46	25.67	25.47	25.72	25.6	25.58	25.7	25.62	25.67	25.72	25.57	25.73	25.6	25.59	25.52	26.03
	557	P58005	SESN3	16.61	16.94	16.98	16.86	16.89	16.52	16.95	17.11	16.9	16.96	16.97	16.84	16.9	16.71	16.71	16.78	16.71	17.15	17.18	17.05	16.48	16.72	16.82	16.95	17.04	16.6	17.28	16.97	16.31	16.76	16.56	16.63	16.5	15.93	16.84	17.06	16.61	16.96	16.43	17.28	16.64	16.85	16.76	16.93	17.03	16.6
	558	Q9BVM2	DPCD	17.28	17.2	17.07	17.36	17.2	17.13	17.27	16.95	17.13	17.09	17.01	17.16	17.4	17.11	17.06	17.37	17.2	17.39	17.17	17.2	17.2	17.21	17.13	17.18	17.25	17.22	17.28	17.07	17.23	17.44	17.28	17	17.23	17.06	17.31	17.32	17.17	17.15	17.26	17.19	17.12	17.02	17.25	17.26	16.91	16.82
	559	P06727	APOA4	17.27	17.62	18	17.88	18.07	16.93	18.18	17.59	18.33	17.17	18.19	18	18.49	18.44	17.63	18.24	17.22	17.96	17.99	17.01	17.42	17.76	17.21	17.05	17.25	16.77	16.94	17.17	18.55	17.36	17.52	17.31	18.27	17.28	17.47	17.19	17.31	17.76	17.41	17.43	16.94	17.25	18.16	17.44	16.87	17.04
	560	Q16878	CDO1	16.65	15.18	16.74	16.63	16.88	16.85	17.48	16.41	16.83	18.79	17.05	14.79	17.79	16.33	16.48	16.63	17.36	17.51	16.9	17.35	15.71	17.02	16.72	16.98	17.11	16.85	16.41	15.8	16.86	17.44	16.88	17.15	16.97	16.78	16.55	16.98	17.08	17.07	16.87	16.63	19.05	17.04	17.02	16.72	16.71	15.28
	561	Q86UA6-8	RPAIN	16.23	15.85	16.18	16.22	15.51	16.06	16.29	16.45	16.26	16.03	16.35	16.17	16.14	16.03	13.6	15.74	16.32	16.26	16.13	15.54	15.96	16.06	15.64	16.23	15.83	15.66	16.57	16.08	16.42	16.54	16.43	16.44	16.59	16	16.21	15.93	15.62	15.93	16.05	16.19	16.21	16.38	16.29	16.04	16.04	15.47
	562	Q8IWB6	TEX14	13.53	14.66	15.05	15.05	15.33	14.69	14.92	14.96	15.31	14.91	15.38	16.32	15.28	14.87	14.87	15.08	13.46	14.95	14.85	15.1	14.5	13.68	16.66	15.04	14.85	15.25	14.78	14.69	13.59	14.84	13.55	15.43	15.76	14.62	14.77	14.96	14.82	14.65	14.95	15.18	14.74	14.36	14.8	14.63	16.58	15.24
	563	P61952	GNG11	15.57	15.81	15.97	15.98	16.03	15.82	16.03	15.33	16.32	15.89	15.86	16.13	16.11	15.73	15.39	16.05	15.97	16.29	15.7	15.78	15.77	15.57	15.67	15.62	15.76	15.92	15.72	15.96	15.89	15.8	15.88	15.89	16.05	15.3	15.96	15.64	15.65	15.74	15.89	15.51	15.6	15.47	15.88	15.74	16.16	15.41
	564	P61278	SST	19.85	19.8	19.78	20.53	19.83	20.15	19.78	19.04	19.78	19.45	19.97	19.93	19.7	19.46	20.22	19.62	19.96	19.57	20.05	19.9	19.09	19.69	19.59	19.8	19.81	20.13	19.77	19.3	19.94	19.43	19.77	19.01	19.03	19.35	20.58	19.91	19.32	20.14	19.89	19.43	19.33	18.36	20.37	20.17	20	18.17
	565	P40926	MDH2	26.27	26.23	26.47	26.27	26.38	26.39	26.37	26.02	26.18	26.38	26.49	26.35	26.33	26.17	26.36	26.02	26.34	26.37	26.33	26.46	25.97	26.09	26.06	26.36	26.38	26.43	26.36	26.24	26.31	26.42	26.41	25.7	25.96	26.27	26.28	26.32	26.12	26.43	26.32	26.36	26.19	25.45	26.4	26.31	26.36	25.4
	566	Q5U5Z8	AGBL2	15.16	14.53	14.66	14.54	14.25	14.65	13.97	15.06	14.61	14.68	15.29	14.31	15.06	14.63	14.93	14.58	14.43	15.05	14.52	13.96	15.21	12.69	14.72	14.8	13.71	15.19	14.8	14.88	15.27	15.48	15.26	14.18	14.61	14.55	15.01	14.88	14.79	14.68	14.96	14.68	14.67	14.49	14.58	15.06	14.69	15.07
	567	Q13509	TUBB3	26.15	26.14	26.23	26.1	26.15	26.09	26.11	26.31	26.1	26.04	26.1	26.07	26.13	26.12	26.05	26.19	26.14	26.01	26.18	26.18	26.35	26.18	26.3	26.18	26.16	26.13	26.09	26.15	26.16	26.04	26.12	26.11	26.08	26.13	26.16	26.19	26.29	26.18	26.16	26.24	26.13	26.45	26.17	26.12	26.22	26.41
	568	Q6P0N0	MIS18BP1	15.83	16.17	16.2	15.42	15.81	15.67	15.95	16.08	15.85	16.98	16.96	15.53	15.9	15.9	15.71	15.77	15.69	15.51	15.9	16.16	15.42	15.47	16.13	15.25	16.03	15.58	16.36	15.55	15.97	15.34	15.87	16.16	15.89	16.42	15.96	14.3	15.17	14.84	16.01	17.87	17.38	15.3	15.83	16.38	15.61	16.18
	569	Q70J99-3	UNC13D	16.98	17.03	15.73	17.03	16.44	17.14	16.43	17.67	17.79	16.55	16.69	16.45	17.09	16.97	16.48	17.48	16.59	17.12	16.45	16.42	17.02	17.34	17.22	16.42	16.71	17.26	16.68	16.61	16.79	17.33	16.77	17.47	17.3	16.85	16.91	16.78	17.04	16.68	16.49	16.81	17.58	17.87	16.22	17.05	15.98	17.12
	570	Q8N5B7	CERS5	19.8	21.23	19.08	19.32	19.16	19.06	18.65	18.88	18.86	18.99	18.75	19.11	19.19	18.44	18.95	19.33	19.2	19.25	18.89	18.4	18.76	17.04	18.88	18.98	19.4	19.83	18.74	19.04	19.74	19.5	19.57	18.18	18.58	18.78	19.13	18.96	18.9	18.85	19.33	18.99	18.87	18.38	18.9	19.26	19.04	17.98
	571	Q53TN4	CYBRD1	17.17	17.41	17.62	17.25	16.91	17.64	17.33	17.36	16.61	17.7	17.3	17.09	17.53	16.73	17	17.56	17.42	17.69	17.86	17.49	17.23	17.25	17.49	17.49	17.55	17.65	17.85	17.6	17.45	17.49	17.77	17.82	18.25	17.71	17.36	17.37	17.28	17.56	17.31	17.95	17.62	17.82	17.71	17.71	17.26	17.47
	572	Q8IY67-2	RAVER1	15.6	15.72	15.91	15.84	15.75	15.91	16.02	15.62	15.63	15.84	15.95	15.98	15.63	15.82	16.02	15.72	15.73	16.24	16.04	15.97	16.1	16.07	15.85	15.71	15.9	15.86	15.74	15.74	15.32	16.05	15.91	16.22	16.29	15.76	15.84	15.56	15.82	15.51	15.47	16.2	16.15	16.26	16	15.91	15.9	16.38
	573	M0QZD8	LOC400499	15.73	15.81	16.88	16.82	16.16	16.69	16.48	16.89	16.76	16.88	16.95	16.29	15.81	16.61	16.27	16.6	17.04	15.71	16.66	16.55	16.72	16.44	16.82	16.4	16.69	16.77	16.64	16.5	16.77	15.63	17	16.86	16.44	16.87	16.78	16.82	16.48	17.09	16.48	16.64	16.85	16.03	16.62	16.57	16.98	16.78
	574	Q9H159	CDH19	16.52	17.14	17.02	16.3	16.71	15.99	16.54	17.51	15.93	16.82	16.56	16.78	16.36	17.14	16.12	17.21	16.83	16.33	16.74	16.46	17.96	17.99	17.46	16.71	16.42	15.91	16.5	17.11	16.07	16.84	16.42	17.19	16.76	16.97	15.85	16.98	17.92	16.38	16.44	16.6	17.1	17.66	15.91	16.15	16.58	18.38
	575	Q8N5J2-3	FAM63A	17.68	17.7	17.79	17.7	17.45	17.41	18.09	18.32	18.21	17.59	17.51	17.78	17.28	18.16	17.46	18.14	17.6	17.28	17.72	17.75	18.65	18.5	18.28	17.68	17.64	17.34	17.51	18	17.41	18.15	17.95	18.66	18.63	17.96	17.5	18.03	18.81	17.46	17.34	17.8	17.69	18.99	17.58	17.05	17.54	19.4
	576	Q1MX18-5	INSC	15.9	16.37	16.16	16.09	16.37	15.85	15.39	15.94	15.98	15.53	15.8	16.3	16.33	16.14	16.25	16.26	16.03	16.08	15.97	15.67	15.11	15.07	16.27	14.21	14.55	16.05	16.36	16.49	15.87	16.1	15.91	16.53	16.98	15.89	15.73	16.36	16.15	16.08	14.48	16.29	15.36	15.32	15.97	16.09	16.42	15.35
	577	P0CG48	UBC	25.3	25.5	25.3	25.4	25.32	25.41	25.36	25.37	25.39	25.44	25.26	25.3	25.44	25.53	25.3	25.43	25.4	25.42	25.35	25.32	25.66	25.45	25.57	25.6	25.49	25.42	25.29	25.38	25.28	25.47	25.3	25.87	25.47	25.35	25.35	25.54	25.79	25.52	25.41	25.42	25.55	25.62	25.34	25.66	25.21	26.07
	578	Q68CQ7	GLT8D1	19.05	17.66	17.36	17.31	17.67	17.21	17.56	17.63	17.78	17.83	16.84	17.47	17.59	17.66	17.68	17.48	17.5	17.61	17.48	17.56	17.66	17.48	17.44	17.22	17.17	16.49	17.53	17.58	18.81	17.54	19.14	17.41	17.43	17.17	18	17.47	17.97	17.51	17.59	17.53	17.48	17.01	17.52	17.32	17.52	17.88
	579	P0CG38	POTEI	26.49	26.5	26.51	26.55	26.49	26.51	26.5	26.4	26.59	26.48	26.58	26.52	26.62	26.6	26.56	26.46	26.48	26.52	26.48	26.45	26.5	26.32	26.62	26.53	26.59	26.67	26.41	26.41	26.56	26.47	26.52	26.46	26.33	26.49	26.59	26.59	26.65	26.61	26.54	26.48	26.55	26.48	26.51	26.69	26.51	26.54
	580	H0YKC9	CERS4	14.9	15.29	15.24	15	14.84	15.27	15.1	15.22	15.27	15	15.1	15.24	15.87	15.19	14.88	15.19	15.34	15.76	15.1	15.14	15.49	15.58	15.47	15.01	15.07	15.27	15.13	15.16	14.82	15.78	14.96	15.65	15.68	15.64	15.24	15.17	15.43	15.14	15.08	14.45	14.9	15.67	15.26	15.23	15	15.49
	581	E9PQE7	MBP	19.56	20.11	19.86	19.38	19.65	19.76	19.93	20.26	20.3	19.83	19.55	19.66	19.68	20.34	19.55	20.22	19.52	19.63	19.91	19.67	20.7	20.32	20.08	19.83	19.76	19.61	19.36	19.98	19.34	20.07	19.93	21.46	21.21	20.13	19.35	20.2	20.99	19.72	19.36	19.78	19.91	21.07	19.88	19.67	19.73	21.44
	582	Q8NEV8	EXPH5	13.69	13.67	13.66	13.55	13.68	13.64	13.23	13.48	13.93	13.34	13.74	13.28	13.5	13.3	13.53	13.52	13.41	13.67	14.07	13.27	13	13.33	13.43	13.39	13.79	12.57	13.46	13.41	13.65	13.39	13.24	13.63	13.41	14.22	13.94	13.43	13.34	13.03	13.73	13.1	13.61	13.5	13.68	13.44	13.8	12.44
	583	Q01955	COL4A3	15.51	15.94	15.95	15.71	16.21	17.88	16.45	15.71	18.41	16.07	15.77	16.18	16.74	15.87	15.68	16.52	15.66	16.67	18.12	16.03	16.01	16.56	16.01	15.95	14.61	16.06	16.27	15.75	15.67	15.73	15.45	15.73	15.66	17.06	15.91	16	16.34	16.04	15.08	15.8	15.74	15.98	17.66	15.91	15.61	15.49
	584	E5RIR4	YWHAZ	26.57	26.61	26.59	26.81	26.72	26.67	26.7	26.73	26.6	26.61	26.65	26.72	26.62	26.67	26.77	26.63	26.77	26.65	26.68	26.68	26.72	26.62	26.71	26.86	26.83	26.86	26.6	26.64	26.59	26.52	26.55	26.5	26.48	26.43	26.77	26.74	26.77	26.77	26.76	26.66	26.71	26.53	26.66	26.89	26.64	26.35
	585	Q6DRA6	HIST2H2BD	24.01	23.84	23.97	23.41	23.77	23.56	23.69	23.75	23.38	24.3	23.71	23.12	23.19	23.89	24.15	24.32	23.69	23.39	23.07	23.62	24.55	24.29	24.12	24.15	23.66	23.44	23.75	23.84	23.87	23.77	24.06	24.44	24.42	24.12	23.37	23.97	24.4	23.92	23.58	23.4	24.51	25	23.66	23.26	23.46	25.05
	586	Q92831	KAT2B	17.02	16.52	16.5	16.31	16.36	15.47	16.4	18.33	16.45	16.35	16.84	16.36	16.37	15.32	16.29	16.52	16.96	17.01	16.29	15.97	16.36	16.7	16.45	16.52	16.3	16.62	17.86	16.39	16.87	18.04	16.71	18.04	17.12	16.91	16.83	16.21	17.11	16.34	17.44	16.17	16.95	16.87	15.52	16.94	16.55	16.56
	587	P31146	CORO1A	23.92	23.92	23.8	24.27	23.97	24.22	24.07	24.23	24.16	24.13	24.17	24.07	24.07	24.06	24.13	23.72	24.06	24.03	24.21	23.87	23.92	23.77	23.86	24.04	24	24.28	24.15	23.87	24	23.61	23.75	23.46	23.45	23.64	24.13	24.1	23.93	24.04	23.66	23.9	24.05	23.64	24.18	24.34	23.91	23.04
	588	Q9UDY2-6	TJP2	19.23	19.66	19.21	19.13	19.09	18.89	19.27	20.04	19.54	19.4	19.04	19.03	18.9	19.38	18.83	20.15	19.1	18.98	19.08	19.11	20.07	20.05	19.52	18.94	19.31	19.32	19.82	19.31	19.24	19.28	19.3	20.41	20.76	19.54	18.86	19.07	19.96	18.82	19.16	19.18	19.79	20.84	18.86	18.93	18.92	20.8
	589	A0A087WUZ3	SPTBN1	26.24	26.27	26.24	26.3	26.22	26.27	26.18	26.27	26.32	26.18	26.33	26.19	26.27	26.24	26.24	26.3	26.25	26.28	26.31	26.26	26.29	26.25	26.24	26.25	26.26	26.36	26.3	26.26	26.29	26.17	26.26	26.15	26.14	26.25	26.26	26.22	26.25	26.29	26.33	26.31	26.24	26.22	26.23	26.34	26.16	26.12
	590	Q9BSK4	FEM1A	16.3	16.03	16.12	16.1	16.11	16.12	16.72	16.75	16.29	16.1	16.14	16.2	16.18	15.87	16.06	16.04	15.96	15.99	16.08	16.55	16.23	17.1	15.94	16	16.03	15.97	16.69	16	16	15.96	16.09	16.16	16.03	16.09	16.15	16.19	16.27	16.27	16.42	15.93	16.32	16.46	16.03	15.68	16.23	16.2
	591	Q5T890	ERCC6L2	16.69	17.21	16.4	16.48	17.33	17.13	16.66	16.43	17.01	16.23	15.49	17.06	16.19	16.53	15.61	17.1	16.36	16.24	18.26	15.58	16.26	16.21	17.74	16.37	15.45	16.45	15.03	16.39	16.65	16.45	16.53	15.6	15.41	16.82	16.62	16.52	16.2	16.39	15.65	16.55	16.35	16.96	17.15	16.38	17.28	15.82
	592	Q96DB2	HDAC11	19.95	20.37	20.11	19.72	20.02	19.64	20.25	20.41	20.39	20.15	19.74	19.99	19.79	20.58	19.57	20.57	19.79	19.54	19.88	19.93	21.08	20.67	20.56	19.9	20.26	19.42	19.61	20.28	19.66	20.42	20.19	21.39	20.83	20.33	19.58	20.27	21.25	19.61	20.07	19.77	20.09	21.59	19.71	19.55	19.97	21.83
	593	A0A087WWZ5	SEPT5	24.15	23.87	23.96	24.01	24	23.91	23.9	23.78	23.75	24.06	24.02	23.9	23.91	23.95	24.13	23.53	23.94	23.96	23.72	23.78	23.46	23.4	23.88	24.02	23.88	23.98	24.12	23.91	24.21	23.5	24.04	23.29	23.27	23.92	24.09	24.04	23.41	24.16	24.01	23.95	23.97	22.9	23.85	23.97	24.05	22.67
	594	P16452	EPB42	17.42	17.34	17.65	17.46	17.54	17.26	18.95	17.61	18.34	18.6	17.04	18.24	18.77	18.4	16.76	17.69	17.2	17.82	17.58	17.58	17.92	17.41	17.66	17.58	17.75	17.04	17.76	17.58	17.63	18.07	16.72	17.71	18.07	17.8	16.77	17.29	17.64	17.35	17.99	17.69	17.33	17.67	17.41	17.55	17.41	18.14
	595	Q9H8P0	SRD5A3	15.92	16.56	15.98	16.6	16.51	16.05	16.09	16.46	16.14	16.34	15.89	16.67	17.8	16.16	16.44	16.73	15.93	17.52	15.81	16.3	16.24	16.44	16.16	15.92	16.42	15.57	16.19	16	15.9	18.09	15.58	16.16	16.05	16.84	16.23	16.06	16.61	15.96	16.51	16.27	16.27	16.43	15.75	16.63	15.64	16.02
	596	Q8WZA1	POMGNT1	16.96	16.94	16.89	16.79	16.77	16.88	16.87	16.95	17.18	17.16	16.72	17.02	16.86	16.67	16.52	16.9	16.71	16.72	17.04	16.88	16.99	16.56	17.09	16.69	16.93	16.93	16.71	17.04	16.94	16.91	16.9	17.08	17.07	16.9	16.66	16.89	17.27	16.96	16.98	16.76	16.97	17.24	16.93	16.85	17.41	17.02
	597	P00488	F13A1	18.94	18.72	18.48	18.6	18.83	19.51	19.94	18	19.11	20.14	18.67	19.49	19.88	18.71	18.35	19.07	18.48	18.93	17.79	18.27	18.46	18.32	18.68	18.48	18.32	18.75	18.5	18.34	18.57	18.71	18.75	18.62	18.95	18.85	18.41	18.28	18.54	18.8	18.93	18.6	18.26	18.69	19.04	18.57	18.47	18.76
	598	A0A087WX55	ANK3	17.08	16.99	17.17	16.83	17.13	16.96	17.03	17.38	16.9	17.55	17.16	16.97	17.01	17	17.05	17.36	17.04	17.06	17.33	17.05	17.39	17.19	17.47	17.27	17.03	16.64	16.84	17.38	16.94	17.28	17.19	17.44	16.94	17.22	16.93	17.22	17.46	16.86	17.24	18.11	17.59	17.81	17.01	17.02	17.42	17.53
	599	Q96C11	FGGY	16.87	16.73	17.39	17.05	16.88	16.72	16.91	17.1	18.12	16.92	16.86	17.03	16.71	16.87	17.14	17.01	17.04	16.76	17.73	17.36	17.2	16.81	17.39	16.73	16.78	17.18	17.18	16.99	16.66	16.99	16.74	17.03	16.97	16.72	16.02	16.61	17.05	16.86	17.05	16.91	17.18	17.43	17.61	16.96	17.29	17.07
	600	P10599	TXN	23.9	23.83	23.62	23.71	23.64	23.7	23.81	23.38	23.9	24.08	23.88	23.95	23.74	24.06	23.72	23.92	23.9	23.85	23.45	23.87	24.18	24.1	23.97	23.92	23.96	24.32	23.26	23.96	23.77	23.74	23.82	24.68	24.64	23.9	23.82	23.91	24.06	24.07	24.02	23.8	24.3	24.37	23.73	24.18	23.68	24.14
	601	Q9H7D0	DOCK5	18.11	18.72	18.26	18.12	18.08	18.12	18.46	18.99	18.75	18.24	17.99	18.4	18.26	18.88	17.52	18.92	18.34	18.21	18.19	18.25	19.39	18.98	18.82	18.27	18.39	17.7	17.99	18.63	17.74	18.86	18.41	19.57	19.36	18.68	18.02	18.77	19.54	18.1	18.05	18.03	18.35	19.86	18.21	18.28	18.11	20.07
	602	P43652	AFM	16.97	17.05	17.71	17.76	17.44	17	18.52	17.3	17.94	18.37	16.81	17.86	18.08	17.5	17	17.35	17.32	18	17.43	17.34	17.55	17.58	17.23	16.81	17.14	16.74	16.59	16.51	17.68	17.49	17.18	17.4	17.52	17.55	17.12	17.68	17.27	17.67	17.44	16.49	17.18	17.32	17.64	17.22	17.27	17.81
	603	P20336	RAB3A	23.93	23.66	23.88	24.05	23.96	23.58	23.97	23.47	23.56	23.79	23.95	23.82	23.95	23.67	23.91	23.38	24.04	24	23.5	23.97	23.24	23.64	23.58	23.87	23.94	24.05	24.15	23.78	24.06	23.7	23.85	22.73	22.93	23.62	24.05	24.08	23.29	24.32	23.81	23.75	23.68	22.24	23.63	24.2	23.87	21.65
	604	E9PFZ2	CP	18.2	18.65	18.56	18.45	18.7	18.72	19.12	18	18.4	19.04	18.88	18.53	18.7	18.74	17.17	19.54	18.86	19.33	18.24	18.8	19.42	18.97	18.82	18.58	18.49	18.93	18.83	18.67	18.22	19.06	19.21	18.9	19.22	18.84	17.72	18.17	19.25	18.6	19.55	18.67	19.07	19.37	18.78	18.65	18.53	20
	605	Q06033	ITIH3	15.34	15.38	15.64	15.08	14.9	14.98	15.11	14.84	15.31	15.12	15.37	15.16	14.7	15.41	15.04	15.54	15.17	15.52	15.42	15	15.49	14.7	15.25	15.08	15.1	15.57	14.92	14.83	14.94	15.68	16.04	15	14.94	15.52	14.87	15	15.36	15.45	15.74	15.63	15.1	15	15.22	15.93	15.31	15.45
	606	P08758	ANXA5	24.43	24.54	24.37	24.03	24.33	24.37	24.54	24.69	24.95	24.76	24.37	24.82	24.39	24.62	24	24.92	23.9	23.96	23.91	23.9	25.23	24.82	24.21	24.5	24.24	24.76	24.72	24.21	24.33	24.57	24.49	25.1	25.02	24.41	24.08	23.9	24.93	24.02	24.37	24.27	24.85	25.38	24.22	24.3	24.25	25.44
	607	Q8TCQ1	MARCH1	16.04	16.04	15.75	16.09	16	16.37	15.65	16.52	15.93	15.99	15.62	15.85	16.04	16.11	16.14	16.11	15.94	15.95	16.2	15.74	16.11	15.94	15.97	15.95	16.15	16.97	16.33	16	16.21	15.87	15.67	15.86	15.54	16.05	16.03	16.14	16.21	16.01	16.06	16.23	16.02	16.01	15.98	15.99	15.83	16.02
	608	R4GN32	USP54	17.54	17.56	17.69	17.29	17.25	17.48	17.54	18.12	17.87	17.53	17.32	17.53	17.21	17.7	16.88	17.81	17.52	17.27	18.08	17.57	18.28	18.44	18.12	17.59	17.86	17.28	17.23	18.04	17.17	18.11	17.85	18.97	18.46	17.85	17.36	17.86	18.61	17.04	17.29	18.19	17.66	18.92	17.77	17.23	17.47	19.3
	609	Q92523-4	CPT1B	18.67	19.54	18.48	18.59	19.13	18.2	18.83	18.91	18.11	18.62	18.29	18.43	18.59	19.06	18.74	19.2	18.71	18.54	17.59	18.75	19.02	19.24	19.61	18.71	18.78	19.33	19.19	18.54	18.29	18.53	18.41	18.83	19.01	18.22	18.29	18.7	19.08	18.82	20.16	19.44	18.64	18.89	17.97	18.52	19.45	17.53
	610	Q14849	STARD3	15.93	15.58	15.96	15.73	15.77	15.72	15.83	15.81	15.43	15.5	15.58	15.65	15.81	15.86	15.55	15.92	15.73	16.1	15.61	15.92	15.89	15.98	15.54	15.72	15.62	15.8	16.35	15.84	15.7	15.57	15.88	15.83	15.8	15.95	15.86	15.89	16.01	15.9	15.68	15.78	15.7	15.68	16.09	15.91	15.7	15.87
	611	P09471-2	GNAO1	25.86	25.96	25.96	25.95	25.89	26.03	25.82	25.96	25.79	25.77	26.1	25.9	25.9	25.95	25.91	25.75	25.99	26.01	26.03	25.91	25.84	25.79	25.97	25.96	26.04	26.02	26.04	26.02	25.86	25.73	25.82	25.6	25.34	25.93	25.92	25.91	25.67	25.99	25.93	26.04	25.98	25.3	26.04	26.07	26.02	25.46
	612	P14867	GABRA1	21.12	20.97	21.33	21.07	21.43	21.3	21.19	20.92	21.08	21.4	21.2	21.08	21.13	20.94	21.37	20.76	21.21	21.08	20.9	21.35	20.37	20.67	20.64	21.1	20.93	21.12	21.29	21.15	21.33	20.88	20.88	20.14	20.37	21.07	21.2	21.18	20.32	21.28	21.11	21	21.17	18.97	21.05	20.85	21.24	18.97
	613	Q9BQ15	NABP2	16.61	16.68	16.55	15.68	16.62	16.26	16.6	15.57	17.09	17.97	16.47	15.94	16.8	16.55	14.63	16.64	16.39	16.96	16.61	16.6	16.24	16.68	16.24	16.17	16.18	16.55	15.51	16.3	16.45	16.86	16.37	16.49	16.67	17.12	16.55	16.46	16.65	16.52	16.98	15.91	17.75	16.02	16.15	16.53	16.47	16.61
	614	Q5KU26	COLEC12	17.76	17.62	17.3	17.48	17.7	17.52	18.06	17.57	18.1	18.18	17.37	18.01	18.16	17.69	17.9	18.14	17.49	17.84	17.17	17.58	17.47	17.8	17.41	17.34	17.33	17.46	17.39	17.31	17.73	17.66	17.6	17.33	17.49	17.55	17.65	17.28	17.62	17.33	17.46	17.75	17.51	17.6	17.28	17.15	17.54	17.77
	615	A4D0S4	LAMB4	15.8	16.13	16.53	16.22	16.21	16.83	16.74	16.24	17.08	16.44	16.11	16.67	16.19	16.68	16.27	16.95	17.01	16.16	16.82	15.83	16.06	16.2	18.3	16.06	15.89	17.12	16.27	15.86	16.2	15.93	16.45	15.83	16.56	16.35	16.21	15.96	16.4	16.18	15.38	16.15	16.24	16.74	16.22	15.93	16.92	16.85
	616	P61626	LYZ	17.35	18.06	17.31	17.73	17.31	18.34	17.37	17.64	17.4	17.36	17.98	17.59	17.33	17.26	17.26	18.52	18.1	19.8	17.57	17.67	17.86	17.19	17.82	17.18	17.43	17.41	16.88	17.39	17.2	17.68	16.73	17.32	18.22	17.1	18.24	17.49	17.71	16.97	18.17	17.28	17.74	19.05	17.55	17.51	17.63	18.89
	617	P30453	HLA-A	15.08	16	16.36	15.97	15.22	16.03	16.37	16.15	16.86	15.67	16.03	16.52	15.51	16.05	16.55	16.46	16.65	15.76	16.47	15.84	15.91	15.76	15.73	15.69	15.07	15.68	16.2	16.06	16.87	15.38	16.1	16.02	15.66	15.27	15.4	15.65	17.08	16.06	15.98	16.19	15.5	15.39	16.63	15.62	16.5	15.3
	618	P00751-2	CFB	17.91	17.09	17.31	17.58	17.41	17.71	18.73	16.89	17.7	18.4	18.01	17.86	18.01	18.05	16.97	18.02	17.4	17.22	17.42	17.64	18.34	16.54	17.37	17.51	16.68	17.32	16	16.54	17.86	17.55	18.08	17.27	17.83	17.56	17.27	16.8	17.88	17.66	17.89	17.38	18.02	17.46	18.1	17.81	17.64	18.24
	619	O95990	FAM107A	19.45	19.57	19.54	19.53	19.16	19.52	18.27	19.52	17.79	19.02	19.44	18.2	18.5	17.89	19.2	19.56	19.35	19.76	19.37	19.01	18.76	19.11	19.01	19.25	19.5	19.63	20.02	19.53	19.08	18.85	19.78	18.79	19.33	19.52	19.49	19.58	18.75	19.4	19.2	19.37	20.08	18.4	19.5	19.22	19.2	18.5
	620	Q13451	FKBP5	20.04	20	20.29	19.44	19.49	19.78	19.3	19.38	19.69	19.71	19.96	19.53	19.31	19.28	19.26	20.07	19.66	20.1	20.02	20.06	20.31	19.91	20.08	19.78	19.74	19.77	20.29	20.47	19.26	20.27	20.24	20.41	20.01	20.38	19.4	19.9	20.16	19.78	19.72	20.08	19.96	19.93	20.2	19.76	19.68	20.77
	621	P16152	CBR1	23.94	24.21	23.81	23.36	23.78	23.66	23.76	24.61	24.2	23.83	23.49	22.93	23.67	24.71	23.73	24.4	23.74	23.72	23.76	23.97	24.96	24.14	24.27	23.82	23.86	22.96	23.64	24.22	23.47	24.23	24.02	24.82	24.59	24.27	23.26	24.06	25.1	23.67	23.54	23.85	24.02	25.15	23.88	23.5	23.89	25.32
	622	P35749-3	MYH11	21.31	21.45	21.65	21.76	21.92	21.48	22.73	21.31	22.8	22.71	21.53	23.45	22.4	22.85	21.78	21.65	21.5	22.4	21.66	21.54	21.77	21.46	22.09	21.76	20.97	21.67	22.87	21.65	21.66	21.98	21.75	21.7	21.73	22.3	21.61	21.73	21.37	21.61	20.79	21.45	21.45	21.56	21.61	21.73	21.85	21.67
	623	G3V105	IKBKB	17.09	17.05	17.02	17.07	16.99	17.12	17.09	17.04	17.3	17.1	16.86	16.91	16.87	17	16.94	17.14	16.94	16.91	17.46	16.98	17.2	17.06	17.43	16.96	17.07	16.98	17.02	17.02	16.91	16.77	17.01	16.99	16.81	16.94	17.1	16.9	17.08	17.08	16.98	17.02	17.35	17.03	17.24	16.93	17.05	17.13
	624	Q13480-2	GAB1	17.68	18.17	17.63	17.59	17.58	17.54	17.69	18.16	17.69	17.69	17.65	17.74	17.29	17.6	17.35	18.45	17.63	17.57	17.63	17.58	18.33	18.69	18.25	17.75	17.8	17.52	17.58	18.13	17.48	17.93	17.76	18.96	18.52	17.92	17.49	18.08	18.54	17.6	17.44	17.31	17.92	19.28	17.79	17.41	17.64	20
	625	P02774	GC	19.48	18.95	19.73	19.57	19.75	19.28	20.53	18.93	19.79	20.39	19.7	19.73	19.76	20.19	18.51	20.04	19.57	19.89	19.55	19.8	20.4	19.56	19.59	19.53	19.62	19.37	18.5	18.82	19.79	19.42	19.85	19.4	19.55	19.9	19.11	19.43	19.69	19.53	20.41	18.79	19.8	19.53	19.56	19.57	19.79	20.29
	626	P06703	S100A6	20.96	21.56	20.74	21.19	21.47	21.18	21.85	21.64	22	21.24	21.26	21.57	21.57	21.79	21.14	23.12	21.11	21.38	21.41	20.8	22.21	21.84	21.83	21.3	21.36	21.23	21.81	20.95	21.19	21.51	21.37	21.44	22.18	21.37	21.01	21.16	21.6	21.39	21.48	21.33	22.1	22.04	21.17	20.92	20.89	22.55
	627	Q75V66	ANO5	15.19	15.54	14.96	15.09	15.34	15.39	15.17	15.08	15.32	15.42	15.01	15.03	15.23	15.12	14.99	15.4	15.05	15.02	15.36	14.97	15.51	15.05	14.95	15.46	15.09	15.11	15.42	15.15	15.1	15.32	15.55	15.33	15.33	15.16	15.48	15.47	15.27	15.14	15.21	15.01	15.42	14.93	15.19	14.98	14.47	15.2
	628	P22303	ACHE	16.4	16.38	16.43	16.68	16.29	16.1	16.39	16.42	15.37	16.65	16.25	16.68	16.5	16.4	16.57	16.2	16.27	16.46	15.78	16.08	16.09	16.31	16.19	16.32	16.09	16.36	16.8	16.09	16.49	16.66	16.43	16.16	16.22	16.04	16.21	16.13	16.19	16.14	16.07	16.66	16.41	16.59	15.81	16.33	16.29	15.75
	629	P05230	FGF1	17.42	18.08	17.83	17.79	17.71	17.82	17.71	18.21	17.86	17.57	17.67	17.65	17.06	18.17	17.41	18.74	17.55	17.45	17.98	17.5	18.77	18.46	18.17	17.47	18	17.46	17.86	18.1	17.43	17.93	17.95	19.16	18.9	18.03	17.7	18.33	19.01	17.9	17.54	17.68	18.17	19.35	17.7	17.47	17.94	19.59
	630	Q6ZN54	DEF8	16.94	16.95	16.85	16.97	16.96	17.04	17.1	16.8	16.98	16.8	16.78	16.76	16.92	16.9	16.81	16.82	16.92	16.94	16.93	16.89	16.88	17.02	16.99	16.81	16.88	17.31	17.04	16.94	16.69	16.87	17.04	16.54	16.68	16.97	17.01	17.02	16.88	17.1	17.01	17.03	16.57	16.83	17.2	17.21	16.84	16.74
	631	Q13491	GPM6B	21.5	22.38	21.51	21.83	22.35	21.79	22.54	22.27	22.11	21.51	22.72	21.58	21.52	22.5	21.57	23.02	22.15	21.95	22.27	22.53	22.87	23.19	22.18	21.95	22.89	22.03	22.45	22.12	21.51	21.67	21.53	22.96	22.88	22.27	21.89	22.13	22.59	22.34	22.59	22.09	21.79	22.91	22.08	21.55	21.51	23.04
	632	Q6ZMI3	GLDN	16.64	17.31	17.16	16.88	16.92	16.55	16.47	17.97	17.54	17.05	16.78	17.04	16.59	17.84	16.81	17.43	16.81	16.63	16.9	16.33	17.93	17.09	17.22	16.61	17.14	15.86	16.35	16.96	16.47	16.81	16.75	18.19	17.69	17.03	16.69	16.85	18.34	16.24	17.09	17.12	16.92	17.84	16.69	16.77	16.38	18.86
	633	P06396-3	GSN	23.27	24.08	23.55	23.38	23.4	23.4	23.61	24.09	24.12	23.55	23.5	23.81	23.5	24.3	23.31	24.34	23.57	23.59	23.65	23.43	24.71	24.47	24.28	23.51	23.91	23.76	23.54	23.8	23.15	23.92	23.62	24.73	24.6	23.92	23.57	24.05	24.98	23.62	23.35	23.44	23.95	25.24	23.61	23.54	23.49	25.47
	634	Q13480	GAB1	17.65	18.14	17.61	17.56	17.53	17.51	17.69	18.14	17.66	17.63	17.63	17.7	17.25	17.57	17.31	18.42	17.58	17.54	17.6	17.55	18.33	18.65	18.21	17.73	17.8	17.49	17.55	18.07	17.45	17.89	17.72	18.87	18.37	17.88	17.45	18.02	18.5	17.58	17.37	17.69	17.9	19.24	17.76	17.38	17.62	19.94
	635	P24311	COX7B	22.24	21.78	22.36	22	22.28	22.05	21.9	22.3	21.58	22.29	22.28	21.99	22.62	22.58	22.2	21.64	22.19	22.34	21.6	22.13	21.45	21.39	21.87	21.99	20.49	21.94	22.62	21.98	22.44	22.37	22.36	21.3	22	23.67	22.22	22.77	21.5	22.74	20.71	22.05	22.08	20.71	21.68	21.67	22.03	20.78
	636	Q9Y2J8	PADI2	20.68	22.06	21.5	21.61	21.48	21.5	21.66	22.14	22.38	21.56	21.66	21.47	21.23	22.26	21.74	21.99	21.62	21.32	21.8	21.51	22.7	22.31	22.04	21.61	21.9	21.67	21.98	21.94	21.28	22.09	21.41	22.87	22.57	22.01	21.54	21.72	22.82	21.37	21.67	21.74	21.98	23.25	21.42	21.08	21.71	23.36
	637	P00505	GOT2	24.94	24.39	25.02	24.77	24.78	24.79	24.4	24.6	25.08	24.79	25.09	24.88	25.04	24.44	25.23	24.77	24.59	24.57	24.76	24.63	24.44	24.02	24.84	24.67	24.61	24.23	23.94	24.85	24.34	25.09	25.14	24.03	24.58	24.59	24.64	24.53	24.5	24.92	24.86	24.64	24.86	23.97	25.1	24.92	24.58	23.86
	638	Q04695	KRT17	19.03	18.62	18.09	18.42	18.37	19.5	18.82	17.76	17.99	18.59	17.72	18.19	18.87	18.09	19.06	19.26	18.9	18.58	18.71	18.72	19.08	19.01	18.97	18.26	17.58	18.31	17.08	18.43	18.67	19.28	18.77	18.58	18.35	18.07	18.67	18.48	18.75	18.48	17.7	18.36	18.7	18.75	19.64	18.86	17.76	20.25
	639	P99999	CYCS	23.59	23.45	24.05	23.35	23.85	23.6	23.65	23.43	23.68	23.63	23.67	23.35	23.72	23.57	23.56	23.29	23.58	23.63	23.62	23.71	23.13	23.1	23.61	23.67	23.56	23.42	23.59	23.65	23.53	23.92	23.79	23.12	23.33	23.63	23.65	23.56	23.21	23.6	23.48	23.72	23.4	22.74	23.84	23.33	23.89	22.79
	640	Q92466	DDB2	14.23	14.23	14.11	14.23	14.24	14.93	14.31	13.87	14.64	14.73	14.27	14.27	14.48	14.23	14.31	14.58	14.43	14.46	15.06	14.59	13.92	14.56	13.82	14.2	14.65	14.26	14.2	14.3	14.75	15.02	14.43	14.32	14.8	14.49	14.46	14.04	14.78	14.54	14.89	13.65	14.71	13.34	15.14	14.12	11.16	14.45
	641	Q14956	GPNMB	16.9	17.77	16.64	16.46	16.97	16.86	16.81	15.82	16.88	17.75	15.89	16.6	17.2	16.46	17.57	18.36	17.31	14.74	16.69	16.11	17.29	16.36	16.76	16.07	16.95	16.31	16.78	15.36	16.54	15.91	16.05	16.59	16.38	17.14	15.68	16.71	17.22	16.3	16.53	14.65	17.5	17.03	16.85	16.64	17.12	17.83
	642	Q6P9H5	GIMAP6	17.55	18.27	17.99	17.45	17.56	17.87	17.95	17.6	17.94	17.78	17.44	17.79	17.2	17.08	17.4	17.74	17.17	17.39	17.27	17.46	18	18.3	17.49	17.51	17.18	17.49	17.02	17.03	17.7	17.31	17.46	17.52	17.26	17.36	17.4	17.5	17.51	17.31	17.37	17.04	17.55	17.01	17.69	17.39	17.3	17.53
	643	Q99962	SH3GL2	23.98	23.99	23.95	24.02	23.96	24.11	23.96	23.85	23.73	23.9	24.16	23.93	23.98	23.87	24.05	23.74	24.13	24.09	24	23.96	23.75	23.79	23.81	24.19	24.15	24.12	24.19	24.01	23.95	23.81	23.89	23.44	23.51	23.97	24.1	23.94	23.72	24.17	24.05	24.05	23.96	23.03	24.1	24.27	23.92	23.08
	644	D6RD95	GPM6A	21.8	21.27	21.02	21.67	21.72	21.4	21.47	20.26	21.09	21.19	21.43	21.54	22.38	20.28	21.36	21.9	21.53	22.92	21.62	21.47	21.32	21.89	21.23	21.19	22.18	21.39	22.18	21.38	21.86	21.89	21.66	21.04	21.4	21.47	21.52	21.24	21.07	21.58	21.92	21.38	21.32	19.86	21.38	21.76	20.97	20.35
	645	Q5TFM2	CFH	17.09	16.47	16.99	16.97	17.01	17	17.75	16.77	17.3	17.22	17.15	17.21	17.13	17.27	16.2	17.46	16.87	16.99	16.99	17.1	17.67	16.69	17.14	16.9	17.14	17.05	16.76	16.79	17.27	17.12	17.39	17.04	17.25	17.33	16.67	16.65	17.11	17.01	17.58	16.79	16.93	17.23	17.04	16.84	17.28	17.73
	646	P0C0S8	HIST1H2AG	23.83	23.56	23.5	22.89	23.16	23.16	23.03	22.63	23.09	23.24	22.84	22.63	23.3	23.43	23.86	23.8	23.26	23.68	22.89	23.3	23.94	23.7	23.82	23.85	23.15	22.92	22.85	23.39	23.2	23.6	23.72	23.92	24.49	23.31	22.62	23.67	23.69	23.64	23.18	23.26	23.62	24.08	23.56	23.21	22.78	24.22
	647	Q9H7M9	C10orf54	15.43	15.77	15.84	15.59	15.53	16.13	15.74	15.6	15.44	15.24	15.55	15.44	15.17	15.32	15.62	15.46	15.23	16.15	15.56	15.66	15.46	15.72	15.7	15.59	15.47	16.3	16.03	15.7	15.22	15.31	15.48	15.21	15.27	15.28	15.41	15.68	15.54	15.5	15.24	15.86	15.41	15.52	16.02	15.51	15.82	15.63
	648	P03951	F11	15.56	16.13	16.12	16.23	16.16	15.77	15.45	16.22	16.47	17.12	15.34	16.48	15.62	15.21	16.31	16.27	15.8	15.76	16.36	15.61	16.32	16.73	15.73	15.9	16.21	15.59	16.16	16.24	15.63	15.69	15.44	15.48	15.23	15.39	15.66	16.12	16.29	16.22	16.05	15.71	17.6	16.09	16.58	16.2	15.51	16.23
	649	P07602	PSAP	23.9	24.42	24.47	23.93	23.91	24.49	23.82	23.45	23.82	23.48	24.05	23.84	23.67	23.87	23.68	24.31	24.12	24.35	24.68	24.11	24.39	24.58	24.37	23.97	24.39	24	24.09	24.07	23.97	24.25	24.07	24.47	24.18	24.05	24.11	23.71	24.38	24.06	23.88	24.16	23.69	24.22	24.25	23.85	23.95	24.16
	650	B4E171	NA	22.9	22.34	22.82	22.52	22.66	22.68	22.76	22.55	22.54	22.7	22.8	22.8	22.62	22.36	22.74	22.28	22.56	22.42	22.74	22.58	21.98	22.2	22.4	22.68	22.53	22.51	22.64	22.73	22.93	22.45	22.68	21.92	21.74	22.32	22.81	22.66	22.18	22.6	22.46	22.73	22.47	21.32	22.59	22.72	23.2	21.78
	651	P54922	ADPRH	15.85	15.32	15.8	15.48	15.26	14.37	15.5	15.85	14.17	16.08	14.51	15.62	15.52	15.75	15.74	15.68	15.49	16.03	13.9	15.54	15.25	15.25	16.5	15.67	16.17	15.58	16.09	15.38	15.34	15.76	15.85	16.13	16.14	16.13	15.63	15.41	16.18	15.44	15.01	14.51	15.72	16.31	15.17	15.66	17.11	16.32
	652	Q9UDY2-2	TJP2	19.23	19.65	19.2	19.14	19.12	18.92	19.29	20	19.56	19.39	19.06	19.07	18.89	19.42	18.88	20.11	19.11	18.97	19.07	19.11	20.07	20.04	19.52	18.94	19.34	19.32	19.8	19.34	19.24	19.29	19.33	20.41	20.7	19.53	18.86	19.06	19.98	18.8	19.24	19.2	19.73	20.85	18.87	18.93	18.92	20.81
	653	Q6PJI9	WDR59	19.01	19.05	18.98	19.02	18.94	17.63	19.06	18.82	18.86	19	19.11	18.99	18.6	19.33	17.44	19.04	18.78	18.81	18.57	19.14	19.52	19.48	19.34	18.58	18.9	18.07	19.16	18.96	19.01	19.13	19.09	18.95	19.09	19.18	19.03	18.96	19.68	18.43	18.81	18.14	19.04	19.52	17.85	18.55	18.87	19.12
	654	P11137	MAP2	24.54	24.43	24.42	24.83	24.55	24.61	24.46	24.51	24.3	24.61	24.53	24.55	24.63	24.28	24.79	24.31	24.56	24.55	24.48	24.68	24.06	24.18	24.39	24.61	24.53	24.63	24.49	24.48	24.69	24.52	24.59	23.78	23.88	24.32	24.75	24.72	24.15	24.68	24.5	24.65	24.42	23.27	24.69	24.71	24.63	22.89
	655	Q9UDY2	TJP2	19.24	19.67	19.23	19.15	19.11	18.91	19.28	20.01	19.52	19.41	19.06	19.05	18.9	19.4	18.85	20.15	19.12	18.99	19.09	19.12	20.08	20.03	19.54	18.95	19.33	19.33	19.82	19.33	19.25	19.28	19.32	20.41	20.71	19.54	18.86	19.07	19.96	18.81	19.17	19.2	19.8	20.81	18.88	18.94	18.93	20.8
	656	Q13488	TCIRG1	17.18	17.34	17.38	17.43	17.31	17.35	17.51	17.33	17.2	17.29	17.52	17.41	17.61	17.18	17.26	17.33	17.5	17.39	17.29	17.49	17.26	17.27	18.08	17.34	17.17	17.34	17.63	17.29	17.23	17.33	16.91	16.8	17	17.29	17.4	17.41	17.36	17.69	17.21	17.23	17.22	16.98	17.33	17.32	17.84	17.36
	657	I6L894	ANK2	25.05	25.04	25.07	25.14	25.07	25.11	25	24.92	25.05	24.98	25.1	24.96	25.12	24.96	25.16	24.91	25.15	25.13	25.05	25.13	24.85	24.83	24.99	25.1	25.12	25.18	25.13	24.97	25.11	24.94	24.98	24.58	24.55	25.02	25.16	25	24.79	25.12	25.14	25.11	25.1	24.28	25.1	25.18	25.07	24
	658	P48058-2	GRIA4	18	17.81	17.86	18.05	18.07	18.34	18.17	17.54	18.16	18.2	18.13	18.1	18.26	18.08	18.09	17.54	17.96	18.28	18.1	18.19	17.59	17.5	17.61	18	17.91	18.25	18.12	17.71	18.16	18.2	18.16	17.51	17.8	17.52	18.03	18.09	17.69	18.19	18.11	18.18	18.14	17.03	18.1	18.21	17.98	16.77
	659	J3KT65	ACTG1	26.61	26.62	26.62	26.72	26.6	26.65	26.64	26.66	26.69	26.65	26.69	26.7	26.73	26.79	26.66	26.6	26.62	26.69	26.58	26.57	26.68	26.44	26.71	26.7	26.66	26.85	26.71	26.55	26.64	26.6	26.59	26.6	26.45	26.48	26.67	26.69	26.77	26.7	26.6	26.58	26.69	26.69	26.63	26.81	26.68	26.77
	660	Q70HW3	SLC25A26	15.33	16.1	16.11	16.01	16.77	16.34	16.21	16.65	15.37	14.62	16.22	16.25	16.86	16.5	15.44	16.3	16.27	16.23	16.17	15.55	16.23	15.99	16	16.29	16.62	16.16	14.98	15.67	15.35	16.19	14.99	16.05	16.22	17.74	16.94	16.06	16.14	16.6	16.72	16.31	14.48	16.15	16.81	15.94	16.1	15.66
	661	P07864	LDHC	22.32	23	22.72	22.08	22.76	22.06	23.07	23.34	22.87	22.54	22.56	22.25	22.44	22.81	21.71	22.92	22.33	22.55	22.64	23.05	22.94	22.89	23.04	22.48	23.37	22.25	23.39	22.87	21.92	22.76	22.53	23.28	22.86	22.74	22.79	22.62	22.97	22.67	23.41	22.91	22.45	22.9	22.67	21.97	23.11	23.06
	662	Q9UJQ1	LAMP5	18.9	18.92	18.37	19.11	18.96	18.86	18.6	18.25	18.56	18.69	19.09	18.6	19.01	18.6	18.46	18.61	18.84	18.8	18.66	18.99	18.53	18.57	18.64	18.88	18.97	19.5	19.05	18.84	18.9	19.06	18.99	17.54	17.85	18.78	18.91	19.05	18.6	19.4	18.69	18.22	18.83	17.12	18.65	19.74	18.39	17.37
	663	E9PCR7	OGDH	23.1	22.96	23.19	22.86	23.1	23.07	23.07	22.81	23.08	23	23.04	22.98	23.13	22.94	23.02	22.82	23.01	23.05	23.13	23.12	22.71	22.75	22.88	23.03	22.94	22.93	23.04	22.93	23.06	23.28	23.19	22.59	22.84	23.09	23.01	23	22.67	23.01	22.99	23.08	22.84	22.24	23.21	22.94	23.09	22.24
	664	Q9NUX5	POT1	14.53	14.52	14.05	14.29	14.37	13.71	14.89	14.41	13.84	14.14	14.39	14.22	14.27	14.78	14.07	14.59	14.07	14.5	14.01	15.03	14.05	15.14	14.7	14.66	13.82	13.98	14.39	14.41	14.18	14.54	14.41	14.01	13.76	14.41	14.5	14.6	14.57	14.95	14.07	14.1	14.11	14.56	13.45	14.17	14.04	14.82
	665	Q8N5J2	FAM63A	17.68	17.7	17.79	17.65	17.45	17.41	17.93	18.32	18.21	17.59	17.51	17.75	17.28	18.16	17.51	18.14	17.62	17.28	17.72	17.8	18.65	18.58	18.28	17.7	17.64	17.34	17.51	18	17.41	18.15	17.95	18.66	18.63	17.96	17.5	18.05	18.99	17.46	17.34	17.8	17.69	18.65	17.58	17.05	17.54	19.4
	666	Q8NHP6	MOSPD2	18.52	19.09	18.41	18.56	18.45	18.18	18.79	19.34	19.08	18.58	18.29	18.85	18.33	19.31	18.35	19.31	18.63	18.47	18.42	18.46	19.6	19.32	19.07	18.61	18.79	18.49	18.23	18.85	18.44	19.16	18.87	19.98	19.8	18.98	18.44	18.85	20.02	18.04	18.4	18.28	18.83	20.15	18.27	18.49	18.52	20.44
	667	O00499	BIN1	23.51	23.92	23.54	23.52	23.56	23.62	23.73	24.08	23.6	23.68	23.58	23.62	23.47	24.18	23.48	23.88	23.54	23.41	23.77	23.51	24.43	24.27	24.01	23.68	23.8	23.53	23.5	23.82	23.41	23.59	23.5	24.56	23.98	23.89	23.52	23.85	24.52	23.54	23.52	23.63	23.79	24.76	23.71	23.63	23.43	25
	668	P35749	MYH11	21.28	21.45	21.65	21.76	21.92	21.47	22.73	21.29	22.81	22.69	21.53	23.46	22.39	22.84	21.77	21.64	21.49	22.39	21.65	21.53	21.76	21.44	22.08	21.76	20.98	21.67	22.84	21.64	21.65	21.97	21.74	21.7	21.72	22.31	21.6	21.72	21.36	21.61	20.8	21.44	21.45	21.57	21.6	21.74	21.84	21.65
	669	D6RGH6	MCIDAS	20.69	21.27	20.8	20.91	20.94	21.09	21.47	21.15	21.42	20.7	20.76	21.17	21.13	21.39	20.64	21.56	21.3	20.68	21.81	21.66	21.66	22.27	21.31	20.99	20.97	21.47	21.23	21.21	20.62	21.39	20.79	21.41	21.35	21.44	20.97	20.9	20.93	21.22	19.86	21.83	20.75	20.74	20.94	21.12	20.66	20.68
	670	F5H2X7	CIZ1	16.04	16.45	16.41	15.8	16.08	15.88	15.86	16.01	15.77	15.9	15.29	16.38	16.06	16.12	15.7	16.05	15.83	15.88	15.71	15.89	15.99	16.04	16.14	16.1	15.78	15.87	16.1	15.96	15.92	15.91	15.94	16.04	16.19	15.81	16.12	16.11	16.08	16.21	15.88	16.12	15.99	16.23	16.06	15.93	15.89	15.99
	671	A0A096LNX0	ZNF638	14.61	14.61	14.14	14.27	14.78	14.36	14.61	14.34	14.27	14.67	14.61	14.45	14.48	13.9	14.71	14.66	14.5	14.64	14.59	13.98	14.18	14.21	14.2	14.58	14.43	14.46	14.06	14.16	14.45	14.55	14.63	14.13	13.76	14.67	14.61	14.46	14.31	14.57	14.6	14.3	14.59	14.27	14.27	14.14	13.89	14.05
	672	Q9C093	SPEF2	16.99	16.54	16.66	16.89	16.71	16.16	16.73	16.76	15.02	16.88	16.47	16.9	14.59	16.45	16.38	16.27	16.94	16.06	14.77	16.69	16.71	16.94	17.1	16.75	16.57	17.22	16.8	16.65	16.96	15.42	16.8	16.32	16.12	16.18	16.73	16.38	16.27	16.25	16.61	16.96	16.86	16.42	15.25	15.83	16.43	17.1
	673	Q96PY5-3	FMNL2	20.93	21.41	21.07	20.78	20.94	20.83	21.07	21.62	21.18	21.08	20.96	20.98	20.77	21.29	20.74	21.71	20.94	20.86	20.9	20.92	22.05	21.64	21.48	20.97	21.13	20.87	20.78	21.26	20.8	21.41	21.24	22.44	22.03	21.27	20.99	21.27	22.02	20.67	20.92	20.85	21.24	22.57	20.86	20.89	20.95	22.83
	674	H0YKL6	FAM81A	18.88	18.62	18.73	18.9	19	19.24	18.76	18.6	18.74	19.14	18.87	18.58	18.55	18.79	19.24	18.47	18.94	18.7	19.18	18.74	18.35	18.72	18.9	19.04	18.89	18.81	18.75	18.74	18.75	18.23	18.72	17.62	17.85	18.8	18.81	18.64	18.18	19.17	18.93	19.02	19.23	17.34	18.93	18.78	19.14	17.25
	675	J3QLR2	SEPT4	19.58	20.03	19.87	19.54	19.67	19.77	19.8	20.08	20.16	19.73	19.62	19.89	19.34	20.36	19.61	20.1	19.72	19.55	19.96	19.71	20.57	20.13	20.2	19.76	19.77	19.55	19.68	19.97	19.6	20.2	19.85	20.85	20.75	19.94	19.67	20.05	20.8	19.42	19.39	19.75	19.82	21.04	19.55	19.5	19.52	21.66
	676	P57723	PCBP4	16.26	16.73	16.41	16.16	16.06	16.59	16.37	16.99	16.28	15.92	15.77	16.28	15.92	16.87	16.11	16.96	16.09	16.19	16.32	16.18	16.81	17.14	16.72	16.12	16.21	15.8	15.75	16.29	15.96	16.53	16.38	17.71	17.26	16.26	16.3	16.62	17.75	15.94	16.05	16.51	15.84	17.97	16.67	16.16	16.3	18.32
	677	Q8TD08	MAPK15	19.34	20.49	19.04	19.5	19.21	19.51	19.12	19.65	19.79	19.16	19.64	19.26	18.91	18.84	18.51	19.7	19.81	19.37	19.83	19.15	19.82	19.33	19.68	19.64	20.27	19.47	20.19	19.34	18.93	18.91	19.29	19.52	19.87	18.36	19.62	19.85	19.75	20.1	20.06	19.92	19.69	23.44	19.65	19.52	19.61	19.1
	678	Q9P2U8	SLC17A6	18.09	17.87	17.97	17.87	17.94	17.81	17.68	17.2	17.54	17.71	17.69	17.84	17.71	17.53	17.71	17.03	17.95	17.99	17.7	18.04	17.25	17.38	17.32	17.71	17.6	17.77	18.31	17.71	17.95	18.37	18.07	16.9	17.71	17.89	17.61	17.55	16.93	17.86	17.79	17.69	17.45	16.09	17.9	18.83	17.74	15.48
	679	Q13489	BIRC3	16.37	16.64	16.45	16.63	16.66	15.99	16.54	16.6	16.34	16.29	16.76	16.56	16.33	16.5	16.1	16.73	16.5	16.31	16.15	16.5	16.63	16.51	16.82	16.51	16.32	16.61	16.39	16.37	16.43	16.1	16.33	16.67	16.69	16.59	16.5	16.75	16.73	16.87	16.44	16.43	16.35	16.79	16.16	16.66	16.52	16.9
	680	P12271	RLBP1	17.82	18.1	17.97	17.96	18.43	18.2	18.06	17.35	17.93	18.56	18.18	17.39	18.33	17.53	17.98	17.72	18.08	18.25	17.48	17.75	17.53	17.68	17.42	18.24	17.7	17.82	18.59	18.42	18.33	18.32	17.88	17.54	17.89	18.29	18.86	18.01	17.52	17.91	18.42	17.99	18.13	17.17	17.96	18.33	18.15	17.15
	681	Q9UHV5	RAPGEFL1	16.35	15.64	15.73	16.1	15.84	16.08	16.21	16.19	16.22	16.18	16.25	15.84	16.26	15.36	16.06	15.77	15.63	15.92	15.91	16.1	15.73	15.94	15.87	15.93	16.01	16.28	16.24	15.79	16.06	15.92	16.19	15.7	15.6	15.97	16.24	16.16	15.74	16.11	16.11	16.01	16.28	16.3	16.25	16.29	15.85	16.13
	682	Q8TED0	UTP15	16.52	16.51	16.44	16.49	16.55	16.57	16.76	15.94	16.55	16.84	17.07	16.87	16.97	18.73	16.53	16.59	16.69	16.86	16.36	16.19	16.55	16.3	17.06	16.48	16.51	16.62	16.08	16.46	16.56	16.66	16.39	16.22	16.03	17.15	16.63	16.67	16.54	16.66	16.68	16.71	16.48	16.6	16.34	16.69	16.64	16.37
	683	P58397	ADAMTS12	13.3	14.18	13.7	13.6	13.74	13.81	13.63	13.56	13.81	13.62	12.58	13.15	13.89	13.77	13.7	14.19	13.22	13.73	14.04	13.31	13.62	13.17	13.99	13.13	13.82	13.39	13.14	13.69	13.29	13.69	13.22	13.22	13.82	13.59	13.45	13.57	13.61	13.45	13.42	13.72	13.68	14.01	14.21	13.64	13.72	13.92
	684	Q8TCU4	ALMS1	18.55	18.65	18.62	18.47	18.43	16.56	18.44	18.49	18.44	18.58	18.51	18.49	18.43	18.88	18.63	18.69	18.38	18.2	17.41	18.54	18.38	18.52	18.61	18.22	18.36	18.49	18.64	18.28	18.53	18.59	18.63	18.34	18.41	18.23	18.51	18.25	18.29	18.34	18.49	16.8	18.89	18.93	16.9	18.69	18.27	18.99
	685	P35542	SAA4	15.19	14.76	16	15.69	15.5	15.27	16.07	14.23	15.06	15.85	14.73	15.19	15	14.99	13.67	15.77	15.53	15.72	16.02	15.65	16.54	15.33	15.25	15.11	15.46	14.74	14.37	14.63	15.4	15.98	16.05	14.9	15.43	15.88	15.1	15.45	15.51	15.66	15.73	14.82	15.34	15.53	16.73	15.65	14.82	16.63
	686	H0YNP5	ANXA2	20.16	20.56	20.31	20.47	20.41	20.71	21.28	19.62	21.47	21.55	20.49	21	20.95	20.32	20.69	21.5	20.31	19.92	20.51	20.08	20.81	19.8	20.64	20.34	20.38	20.57	20.26	20.1	20.63	20.68	20.51	20.13	20.55	20.5	20.11	19.63	21.09	20	20.5	20.29	21.6	21.04	20.3	20.27	20.38	21.33
	687	Q13733	ATP1A4	25.39	25.34	25.49	25.17	25.49	25.33	25.38	25.37	25.44	25.29	25.34	25.34	25.42	25.29	25.32	25.23	25.29	25.31	25.42	25.49	25.23	25.08	25.2	25.28	25.3	25.22	25.37	25.5	25.44	25.53	25.56	25.26	25.28	25.43	25.27	25.37	25.22	25.3	25.42	25.2	25.06	25.05	25.29	25.17	25.37	25.25
	688	Q9H091	ZMYND15	15.65	15.59	15.77	15.64	15.64	16.34	15.71	16.54	16.27	15.15	14.78	15.59	15.8	15.3	15.17	15.82	15.66	15.84	16.3	15.94	16.08	15.88	15.95	15.57	15.64	15.17	16.11	15.6	16.04	15.95	15.94	15.75	15.69	16.02	16.05	15.64	15.52	15.61	15.94	16.17	15.24	15.74	16.64	15.64	15.19	17.74
	689	P63267	ACTG2	26.22	26.34	26.37	26.54	26.37	26.46	26.42	26.52	26.5	26.44	26.47	26.45	26.51	26.57	26.43	26.35	26.41	26.52	26.41	26.34	26.49	26.36	26.46	26.51	26.45	26.66	26.59	26.35	26.25	26.37	26.16	26.4	26.27	26.32	26.4	26.52	26.61	26.55	26.42	26.36	26.45	26.44	26.44	26.59	26.39	26.61
	690	Q9Y6U3	SCIN	19.47	18.66	17.72	18.15	18.21	19.75	18.43	17.77	17.13	17.32	18.83	17.89	17.2	18.4	18	19.14	18.69	19.55	18.64	17.98	18.82	18.4	18.97	18.51	17.9	18.55	18.78	18.43	17.93	17.57	18.15	18.35	18.4	18.58	18.38	17.66	18.3	18.04	18.7	18.42	18.04	18.44	18.34	18.06	18.08	19.92
	691	P49356	FNTB	17.31	17.22	17.33	16.83	17.01	15.96	17.07	17.38	16.36	16.89	16.99	17.06	16.69	17.41	17.01	17.22	17	16.74	14.23	16.78	17.54	17.23	17.52	16.92	16.49	16.29	16.37	16.82	17.31	16.91	17.39	17.92	17.91	16.92	16.98	17.32	17.77	17.02	15.7	16.89	16.98	18.16	15.78	16.74	17.3	18.34
	692	Q9H4M7	PLEKHA4	15.74	16	16.14	16.3	16.15	15.11	16.04	16.31	15.61	15.52	16.56	15.79	14.9	16.23	16.28	15.74	16.01	15.16	15.51	15.85	16.26	16.32	17.39	15.96	15.8	16.04	15.57	16.22	15.77	15.89	16.06	14.3	15.33	16.37	15.94	15.77	16.08	15.98	15.4	15.98	15.96	17.42	15.51	15.65	17.4	16.62
	693	P61421	ATP6V0D1	23.07	23.03	23.15	23.41	23.24	23.31	22.94	22.99	22.84	23.11	23.42	23.27	23.26	23	23.3	22.86	23.46	23.24	23.1	23	22.68	22.76	22.97	23.46	23.5	23.53	23.59	23.09	23.18	22.99	23.02	22.21	22.35	22.97	23.44	23.21	22.61	23.37	23.7	23.1	23.12	21.63	23.18	23.45	23.35	21.14
	694	Q9TNN7	HLA-C	14.83	16.51	16.37	16.21	16.5	16.78	17.36	16.3	16.17	15.99	16.42	16.64	16.2	16.54	16.5	16.48	16.03	16.4	16.8	17.21	15.95	17.49	16.73	16.24	15.01	16.86	15.96	16.32	15.54	16.32	15.73	16.4	16.23	16.42	14.78	15.12	15.88	15.66	15.11	16.53	14.71	16.15	16.79	16.34	17.02	16.05
	695	Q5JTD7	LRRC73	17.19	16.6	17.22	16.99	17.23	17.15	17.58	16.43	16.73	17.06	16.46	16.33	16.69	16.9	16.71	16.45	16.86	17.12	16.53	17.62	16.09	16.95	16.94	16.78	16.9	16.69	16.87	16.94	17.42	16.58	16.83	15.93	15.78	16.59	16.58	17.03	16.35	16.94	16.69	16.87	16.68	15.35	17.02	16.53	16.53	15.9
	696	Q9NTJ3	SMC4	15.42	16.07	14.95	15.66	15.32	13.98	15.83	14.89	15.43	15.15	14.85	15.87	14.83	15.65	13.49	15.7	15.34	14.87	14.49	15.49	15.98	16.15	16.03	15.28	15.79	15.93	14.47	15.58	14.94	14.9	15.09	15.78	15.81	15.57	15.28	15.24	15.52	14.84	16.2	15.85	15.22	16.26	14.06	15.13	15.23	15.78
	697	Q14678	KANK1	17.09	17.15	17.16	17.1	17.02	16.84	17.19	17.3	17.03	17.28	17.05	17.04	16.91	17.11	16.95	17.28	17.05	16.98	17.18	17.24	17.42	17.47	17.27	17.02	16.86	17.3	17.38	17.17	17.06	17.19	17.15	17.41	17.39	17.21	17.03	17.05	17.25	17	16.87	16.99	17.41	17.44	16.99	16.94	17.09	17.55
	698	Q8NBS9	TXNDC5	18.49	18.68	18.57	18.5	18.44	18.47	18.83	18.57	18.6	18.8	18.58	18.72	18.7	18.53	18.43	18.62	18.45	18.73	18.37	18.54	18.78	18.84	18.72	18.53	18.47	18.67	18.33	18.51	18.53	18.66	18.51	18.81	18.88	18.47	18.53	18.61	18.92	18.63	18.5	18.53	18.71	18.57	18.48	18.53	18.54	18.83
	699	H7C114	PCLO	16.18	16.01	16.26	16.45	16.39	16.22	16.31	16.01	15.9	16.57	16.25	16.62	15.89	16.1	16.65	15.71	16.16	16.09	15.44	16.25	15.49	15.89	15.88	16.18	16.16	16.35	16.34	16.12	16.54	15.72	15.89	17.3	17.85	16.23	16.48	16.15	16.26	16.3	15.42	15.95	16.47	14.17	16.06	16.35	16.28	15.04
	700	Q86SZ2	TRAPPC6B	19.1	18.75	18.45	18.42	18.53	18.39	18.06	17.89	17.75	18.05	18.65	17.45	18.02	18.64	18.67	18.58	18.62	18.65	18.32	18.67	18.6	18.56	18.32	18.79	18.28	18.37	18.48	18.7	18.76	18.38	18.95	18.52	18.66	18.53	18.41	18.49	18.7	18.54	18.43	18.51	18.37	18.88	18.59	18.16	18.13	18.64
	701	P04004	VTN	16.08	16.05	16.4	16.62	16.04	16.45	16.99	16.28	16.87	17.04	16.59	16.85	16.92	16.28	16.27	16.57	16.25	16.59	16.74	15.95	16.67	16.14	16.09	16.3	15.64	16.06	16.22	15.68	16.25	16.68	16.35	16.44	16.37	16.39	15.85	16.35	16.45	16.39	16.53	15.64	16.1	16.54	16.24	16.46	16.8	16.46
	702	P01042-2	KNG1	18.36	18.34	18.87	18.82	18.62	18.16	19.35	17.79	18.73	19.18	18.7	18.88	19.14	19.11	17.71	19.09	18.17	18.82	18.6	18.41	18.82	18.42	18.31	18.12	18.73	17.97	17.38	17.76	18.65	19.05	18.77	18.15	19.03	18.55	17.69	18.14	18.34	18.45	19.18	18.42	18.51	18.35	18.97	18.59	18.64	19.22
	703	Q8NCB2-3	CAMKV	22.3	22.35	22.21	22.73	22.46	22.63	22.35	22.21	22.22	22.43	22.51	22.59	22.34	22.22	22.55	22.25	22.53	22.46	22.52	22.33	22.02	22.19	22.33	22.56	22.59	22.67	22.43	22.28	22.43	21.9	22.03	21.73	21.63	22.29	22.66	22.41	22.01	22.53	22.57	22.31	22.5	21.28	22.62	22.69	22.36	20.51
	704	Q96EM0	L3HYPDH	17.46	17.74	17.13	17.67	17.61	17.51	17.39	18.04	17.87	17.9	17.29	17.82	17.36	17.96	17.31	18.24	17.59	16.48	17.58	17.26	18.77	18.26	18.12	17.56	16.86	17.71	17.52	18.05	16.9	17.58	17.03	18.6	18.4	17.94	17.15	17.84	18.76	17.51	17.24	17.73	17.95	19.01	17.78	17.55	17.31	19.45
	705	Q6P6B1	ERICH5	16.92	16.66	16.74	16.79	16.89	16.98	16.72	16.53	17.1	16.53	16.63	16.73	16.71	16.6	17.18	16.67	16.74	16.79	16.78	16.75	16.68	16.87	16.1	16.87	17.06	17.45	17.2	16.76	16.96	16.59	16.79	16.59	16.52	16.68	16.7	16.48	16.47	16.9	17.08	16.79	16.85	15.95	17.14	16.82	16.73	15.88
	706	Q8N5J4	SPIC	17.78	16.31	17.71	15.87	16.32	15.98	16.6	16.56	16.63	17.35	16.27	16.89	15.78	16.71	17.55	16.35	16.3	17.12	16.09	17.47	16.45	17.06	17.45	16.77	17.01	16.75	16.7	16.32	17.22	17.03	17.64	16.1	16.24	16.12	16.31	16.9	16.71	16.5	17.04	16.39	16.13	16.2	16.27	16.46	16.55	16.11
	707	P09417	QDPR	22.58	23.15	22.65	22.42	22.58	22.39	22.79	23.34	22.81	22.71	22.58	22.95	22.41	23.4	22.3	23.38	22.65	22.4	22.62	22.73	23.84	23.41	23.27	22.58	22.63	22.31	22.4	22.92	22.48	23.03	23.08	24.16	23.41	23.05	22.64	22.98	23.98	22.52	22.55	22.68	22.96	24.04	22.62	22.54	22.71	24.14
	708	Q5HY98	ZNF766	17.6	19.19	17.12	17.39	16.72	17.41	17.1	17.84	17.39	17.74	17.61	17.32	18.2	18.34	17.23	17.2	17.49	17.68	18	16.84	17.67	16.73	17.41	17.29	17.22	16.76	17.59	17.04	16.97	18.12	17.56	17.73	17.49	17.71	17.42	17.39	17.4	17.2	17.45	17.32	17.8	17.98	17.74	17.78	16.99	17.75
	709	Q6ZN54-6	DEF8	17.17	17.09	17.1	17.05	17.18	17.11	17.06	16.95	17.15	16.87	16.99	16.81	17.13	17.04	16.82	16.93	16.94	16.83	17.14	17.07	17.02	17.03	17.14	16.92	16.98	17.43	17.16	17.08	17.16	17.04	17.32	16.75	17.02	17.22	17.22	17.08	16.88	17.21	17.17	17.17	16.7	17.06	17.35	17.21	17.18	16.79
	710	B5MCF4	FGF1	17.43	18.04	17.62	17.76	17.69	17.64	17.58	18.01	17.75	17.58	17.66	17.63	16.89	18.11	17.4	18.7	17.53	17.34	17.84	17.43	18.73	18.39	18.18	17.68	17.96	17.39	17.66	17.96	17.55	17.89	18.01	19.07	18.83	18.02	17.68	18	18.74	17.46	17.64	17.61	18.16	19.25	17.48	17.39	17.66	19.56
	711	P16118	PFKFB1	17.4	17.39	17.37	17.31	17.28	17.39	17.68	17.31	17.77	17.54	17.35	17.27	17.49	18.26	17.12	17.41	17.4	16.57	17.81	17.51	17.67	17.38	17.76	17.35	17.23	17.2	17.45	17.34	17.78	17.3	17.63	17.58	17.9	18.01	17.54	17.1	17.64	17.27	17.28	17.67	17.33	18.11	17.42	17.1	17.29	17.25
	712	Q7Z2K8	GPRIN1	22.56	22.56	22.41	22.91	22.63	22.78	22.43	22.37	22.32	22.56	22.79	22.61	22.58	22.34	22.8	22.4	22.74	22.68	22.7	22.52	22.23	22.39	22.55	22.74	22.84	22.99	22.7	22.34	22.69	22.26	22.53	21.73	21.71	22.39	22.86	22.66	22.21	22.8	22.74	22.69	22.75	21.34	22.72	22.95	22.64	20.7
	713	Q6SPF0	SAMD1	16.13	16.19	16.18	16.55	16.22	16.23	15.81	16.54	15.88	17.05	15.86	16.75	16.01	16.67	16.12	16.31	16.1	16.01	15.62	16.19	16.1	16	16.43	16.73	15.79	16.36	16.36	16.28	15.79	16.06	15.92	16.49	16.4	16.36	15.94	16.02	16.21	16.28	16.09	16.36	16.47	16.59	15.91	16.22	16.22	17.05
	714	Q9NQW1	SEC31B	17.8	18.57	18.73	18.89	18.7	18.76	18.42	18.75	19.32	18.93	18.75	18.85	18.83	18.93	18.6	18.83	18.3	18.42	19.02	18.56	19.19	18.69	18.79	18.78	18.96	19.3	18.74	18.94	18.11	18.49	17.01	18.59	18.32	18.69	18.74	18.89	19.84	17.97	18.56	19.1	18.92	19.28	18.53	19.1	19.18	19.27
	715	Q13621	SLC12A1	17.65	17.13	16.83	17.59	17.25	16.49	17.73	18.01	17.31	17.37	17	16.91	16.68	17.11	17.28	17.76	17.44	16.35	16.27	17.65	18.24	18.08	17.11	17.09	16.79	17.22	17.18	17.44	17.19	16.63	17.53	18.3	17.72	18.23	17.15	18	18.6	17.85	17.05	17.42	17.43	18.3	16.49	17.57	17.28	18.25
	716	P11137-3	MAP2	24.54	24.44	24.42	24.83	24.55	24.61	24.46	24.51	24.31	24.61	24.53	24.55	24.63	24.28	24.79	24.31	24.56	24.55	24.48	24.68	24.06	24.18	24.39	24.61	24.53	24.63	24.49	24.48	24.7	24.52	24.59	23.78	23.88	24.32	24.75	24.72	24.15	24.68	24.5	24.65	24.42	23.27	24.69	24.71	24.63	22.89
	717	Q8N257	HIST3H2BB	23.74	23.69	23.76	23.29	23.59	23.39	23.52	23.63	23.32	23.59	23.52	23.11	23.37	23.8	23.7	24.06	23.65	23.67	23.13	23.46	24.32	23.96	23.9	23.84	23.53	23.31	23.48	23.74	23.6	23.63	23.76	24.11	23.89	23.83	23.26	23.82	24.17	23.7	23.58	23.41	23.81	24.42	23.53	23.39	23.42	24.7
	718	P07355	ANXA2	20.32	20.84	20.35	20.53	20.55	20.77	21.42	19.66	21.63	21.58	20.55	21.07	20.91	20.35	20.66	21.73	20.43	19.82	20.59	20.15	20.91	19.9	20.65	20.41	20.44	20.7	20.28	20.18	20.78	20.65	20.68	20.21	20.57	20.61	20.22	19.73	21.21	20.07	20.62	20.17	21.62	21	20.31	20.35	20.41	21.35
	719	P06733	ENO1	25.29	25.39	25.36	25.42	25.31	25.49	25.48	25.35	25.56	25.49	25.4	25.26	25.31	25.46	25.34	25.57	25.37	25.29	25.41	25.33	25.49	25.37	25.53	25.4	25.4	25.55	25.45	25.37	25.27	25.31	25.45	25.44	25.6	25.44	25.44	25.38	25.63	25.46	25.26	25.37	25.66	25.59	25.42	25.49	25.47	25.63
	720	H0Y9G3	CALCOCO2	16.3	16.64	16.5	16.62	16.62	16.49	16.98	16.67	17.16	17.06	16.9	16.98	16.31	17.4	16.45	17.13	17.06	16.94	16.8	16.81	17.3	16.41	16.94	17.06	17.14	17.46	16.84	17.12	15.92	16.73	16.22	17.28	17.38	17.45	16.53	16.79	16.64	16.44	16.61	16.5	16.7	17.29	16.93	16.69	16.64	18.74
	721	E7EV27	CPNE1	18.15	17.92	17.72	18.13	18.31	18.09	18.25	18.19	18.51	18.3	17.23	18.44	18.43	18.51	17.64	18.2	18.19	18.38	18.47	18.11	17.5	17.99	18.56	18.1	16.92	18.44	18.18	18.27	18.3	18.58	18.29	18.34	18.42	17.64	18.14	18.12	18.34	17.42	18.44	17.82	18.18	17.66	18.57	18.16	18.03	18.61
	722	E9PND2	CSRP1	22.56	23.15	22.68	22.64	22.67	22.62	22.87	23.27	23.21	22.68	22.7	22.77	22.43	23.04	22.92	23.36	22.76	22.61	22.82	22.4	23.56	23.51	23.24	22.72	22.77	22.54	22.95	22.99	22.59	22.73	22.66	23.84	23.7	23.21	22.52	22.92	23.87	22.48	22.62	22.76	22.93	23.96	22.68	22.43	22.71	24.31
	723	P04075	ALDOA	25.94	26.18	26.06	26.08	26.02	26.08	26.01	25.99	25.99	25.91	26.08	25.85	26.01	26.07	26.04	26.03	26.14	26.02	26.08	26.05	26.12	26.07	26.07	26.08	26.15	26.1	26.02	26.11	25.89	26.06	26.03	26.15	26.01	25.99	26.1	26.02	26.08	26.05	26.05	26.2	25.98	25.99	26.14	26.13	26.03	25.98
	724	Q7L1I2	SV2B	23.82	23.78	23.77	24.06	23.89	23.96	23.8	23.54	23.67	24.03	23.94	23.84	23.94	23.7	24.1	23.51	23.99	24.03	23.89	23.94	23.32	23.58	23.78	24.04	23.95	24.13	24.07	23.72	23.88	23.68	23.84	22.78	22.94	23.7	24.06	23.76	23.34	23.98	23.9	24.08	23.97	22.27	23.87	24.11	23.8	21.77
	725	Q8IWT1	SCN4B	18.4	18.14	18.45	17.76	18.65	17.78	18.01	18.25	18.12	18.03	18.03	18.25	18.76	18.31	17.79	18.17	17.97	18.25	17.67	19.1	17.8	17.63	17.67	18.13	17.57	17.38	18.23	19	18.22	20.45	19.8	19.27	19.28	18.77	17.68	18.47	17.14	17.74	17.64	18.26	17.45	17.72	17.79	17.78	17.98	18.61
	726	Q96QE5	TEFM	16.36	15.92	15.98	15.8	15.88	15.41	15.54	15.12	15.71	16.13	15.46	15.92	15.9	15.59	15.53	15.7	15.47	15.76	15.1	15.66	15.65	15.71	16.45	15.69	15.68	15.99	15.34	15.59	16.12	15.73	16.17	15.89	15.82	15.88	16.47	15.81	16.06	15.86	16.11	16.01	16.1	15.74	15.5	15.87	16.46	15.29
	727	P62834	RAP1A	23.6	24.02	23.63	23.54	23.63	23.47	23.82	24.24	23.86	23.54	23.54	23.9	23.57	24.22	23.37	24.17	23.79	23.58	23.82	23.52	24.64	24.22	24.17	23.66	24.11	23.53	23.62	23.9	23.46	23.88	23.75	24.72	24.42	24	23.49	23.82	24.69	23.39	23.86	23.79	23.72	24.82	23.56	23.72	23.55	25.23
	728	Q13003	GRIK3	17.15	17.38	17.2	17.43	17.13	17.27	17.35	17.71	17.4	17.29	17	17.45	17.4	17.23	17.5	17.48	17.4	17.37	17.17	17.27	17.22	17.33	17.3	17.36	17.28	17.12	16.76	17.35	17.16	17.4	17.01	17.22	17.12	17.3	17.51	17.41	17.24	17.18	17.28	17.56	17.22	16.67	17.53	17.27	17.34	16.35
	729	P51965	UBE2E1	18.84	18.16	18	17.59	18.51	18.13	18.09	18.19	18.06	17.98	17.84	17.45	17.97	18.67	18.18	18.27	17.79	18.15	17.62	18.23	18.86	18.19	18.75	18.97	18.14	18.14	18.22	18.68	18.38	17.89	18.75	18.03	18.11	18.66	18.4	18.14	18.27	18.01	18.04	17.9	17.95	19.16	17.94	17.88	18.72	17.77
	730	P20337	RAB3B	23.42	23.43	23.6	23.96	23.53	24.11	23.48	23.14	23.49	23.67	23.43	23.65	23.6	23.45	23.73	23.3	23.75	23.77	24.13	23.48	23.09	23.32	23.3	23.75	23.85	23.72	23.1	23.38	23.62	23.58	23.39	22.75	22.74	23.18	23.87	23.54	23.11	23.77	23.63	23.49	23.72	22.27	24.15	24.07	23.57	21.71
	731	P04083	ANXA1	20.41	20.44	19.81	20.5	20	20.49	20.41	19.98	20.71	20.68	20.1	19.74	20.32	20.51	20.38	21.73	20.42	21.03	20.02	19.86	20.6	20.79	20.69	20.08	20.37	20.67	20.98	19.9	20.47	20.21	20.47	20.88	21.48	20.44	20.13	19.93	20.61	20.06	20.75	20.38	21.61	21.58	20.24	19.86	19.82	21.48
	732	P21246	PTN	17.37	17.4	17.56	17.63	17.84	17.74	18.7	17.42	18.03	18.25	18.19	18.19	18.16	17.99	18.87	17.6	17.66	17.78	17.19	17.82	16.89	17.92	17.4	18.04	16.89	17.88	17.37	17.38	17.72	18.1	17.64	17.06	16.61	17.65	17.82	17.31	17.28	17.28	17.23	17.08	17.03	16.45	17.34	17.55	17.93	17.01
	733	Q9ULU8	CADPS	23.58	23.42	23.62	23.58	23.51	23.59	23.53	23.32	23.41	23.42	23.57	23.52	23.66	23.36	23.47	23.29	23.55	23.58	23.59	23.69	23.23	23.31	23.3	23.51	23.5	23.55	23.61	23.65	23.48	23.68	23.53	22.97	23.21	23.4	23.52	23.5	23.08	23.57	23.63	23.6	23.35	22.5	23.61	23.65	23.6	22.46
	734	A6PVI2	PLG	16.8	16.81	17.32	17.25	17.1	16.69	18.04	16.93	17.05	17.82	17.3	17.03	17.18	17.34	16.28	17.78	16.97	16.88	16.86	17.11	17.56	17.1	16.91	16.7	17.19	16.7	16.05	16.24	17.27	17.33	16.99	16.91	17.72	17.16	16.57	17.03	16.96	17.05	17.85	15.77	17.27	17.2	17.08	16.91	16.71	17.35
	735	P28340	POLD1	16.77	16.99	16.75	16.58	15.94	16.7	16.53	16.46	16.48	16.54	16.19	16.57	16.57	16.67	16.72	16.57	16.5	16.49	16.54	16.58	16.64	16.56	17.02	16.48	16.14	16.78	16.79	16.72	16.46	16.36	16.64	16.49	16.47	16.54	16.77	16.41	16.6	16.68	16.21	16.52	16.57	16.77	16.5	16.56	16.98	16.87
	736	P24752	ACAT1	22.88	22.69	23.04	22.89	22.95	22.95	23.02	22.8	22.85	22.97	22.97	22.91	22.89	22.77	22.92	22.79	23.04	23.06	22.79	23.07	22.75	22.77	22.77	22.93	23.09	22.9	23	22.73	22.98	22.97	22.99	22.62	22.81	22.86	22.95	22.85	22.72	22.89	23.14	22.75	22.87	22.34	22.95	22.83	23	22.31
	737	O95785	WIZ	15.97	15.97	16.27	15.98	15.8	15.72	16.11	15.93	16.19	16.11	16.09	16.13	15.97	16.22	15.77	15.86	16.32	16.03	16.1	15.93	16.16	15.98	15.95	16.2	15.85	16.27	16.12	16.02	15.94	16.2	15.97	16.56	16.82	16.13	15.63	15.93	16.1	15.98	15.81	15.96	16.49	16.01	15.97	16.02	16.05	15.89
	738	Q8IUC6	TICAM1	14.68	14.41	14.39	14.52	14.55	14.48	14.4	15.1	14.7	14.72	14.25	14.4	14.68	14.31	14.4	14.54	14.51	14.18	14.86	14.55	14.32	14.4	14.53	14.63	14.27	14.39	15.23	14.35	14.85	14.13	14.56	15.04	14.82	14.65	14.51	14.48	14.2	14.42	13.82	13.74	14.68	15.9	14.21	14.53	14.22	14.09
	739	P02795	MT2A	21.07	20.7	21.08	20.49	20.86	20.81	20.98	20.31	20.57	20.54	21.84	20.58	20.56	21	20.59	21.78	20.95	21.9	20.73	20.93	21.56	21.44	21.36	21.04	20.72	21.85	22.8	21.09	20.51	21.16	21.15	21.62	22.59	21.65	20.96	20.75	21.6	20.8	20.85	20.83	21.01	20.96	21.29	20.89	21.71	21.03
	740	Q5XG99-2	LYSMD4	19.71	19.82	19.65	19.77	19.86	20.02	19.6	19.6	19.81	19.81	19.38	18.69	20.14	20.5	19.33	19.86	19.81	19.94	20.94	20	19.77	19.96	20.15	19.48	20.29	20.43	19.83	19.43	19.57	19.72	19.72	19.46	19.24	18.88	19.64	19.77	19.58	19.7	20.68	19.85	20.1	17.57	19.54	19.93	21.43	19.45
	741	P31947	SFN	26.57	26.49	26.6	26.75	26.63	26.59	26.6	26.65	26.57	26.49	26.68	26.7	26.66	26.7	26.72	26.52	26.67	26.58	26.55	26.63	26.62	26.61	26.59	26.85	26.67	26.72	26.62	26.63	26.57	26.55	26.56	26.49	26.5	26.41	26.61	26.82	26.78	26.86	26.71	26.51	26.55	26.49	26.61	26.86	26.65	26.5
	742	Q8NDV3	SMC1B	17.58	16.87	17.38	16.97	16.84	17.7	16.98	17.25	17.02	17.19	16.98	17.08	17	17.36	17.27	17.2	17.05	17.06	17.37	16.87	17.44	17.11	17.66	17.6	17.25	17.21	17.22	17.12	17.16	17.01	17.42	17.25	17.37	17.2	17.91	17	17.54	16.83	17.07	16.97	17.23	17.05	17.78	16.98	18.21	17.26
	743	Q9BPZ3	PAIP2	15.65	14.03	15.79	15.48	15.44	15.64	15.09	15.2	15.36	15.72	15.03	15.65	15.04	14.64	15.48	15.63	15.3	15.69	16.65	15.48	15.77	15.23	15.93	15.78	15.43	15.52	15.2	15.92	15.37	15.45	15.48	15.87	17.23	14.89	15.29	15.15	15.27	15.01	15.25	15.89	15.67	15.99	16.16	15.58	15.73	15.71
	744	Q6U841	SLC4A10	21.62	21.06	21.35	21.24	21.79	21.36	21.53	21.22	21.23	21.53	21.38	21.77	21.64	21.18	21.6	20.86	21.25	21.14	21.46	21.65	20.54	21.14	21.09	21.31	21.25	21.22	21.38	21.53	21.65	21.38	21.43	20.41	20.85	21.08	21.44	21.31	20.72	21.45	21.29	21.08	20.85	19.83	21.63	21.2	21.4	19.16
	745	E9PDV3	DPF1	16.41	16.1	16.63	16.35	16.23	16.17	16.49	16.21	16.08	16.33	16.01	16.26	16.27	16.41	16.24	16.21	16.28	16.41	16.11	16.48	16	16.23	15.85	16.25	16.55	16.26	16.41	16.14	16.3	16.03	16.29	16.47	16.53	16.02	16.5	16.01	16.06	16.01	16.44	16.03	16.3	16.23	16.34	16.08	16.35	15.87
	746	Q8NDV7	TNRC6A	16.75	16.64	16.57	16.62	16.55	16.76	16.81	16.69	16.47	16.78	16.73	16.47	16.62	16.39	16.74	16.91	16.43	16.71	16.77	16.47	17.07	16.65	16.81	16.6	16.75	16.12	16.98	16.31	16.4	16.76	16.57	16.71	16.8	17.02	16.97	16.47	16.55	16.63	16.58	16.73	16.83	16.66	16.8	16.64	16.72	16.66
	747	Q96PY5	FMNL2	20.93	21.39	21.08	20.79	20.93	20.84	21.07	21.62	21.25	21.04	20.96	20.98	20.79	21.29	20.75	21.7	20.95	20.86	20.91	20.91	22.05	21.6	21.48	20.96	21.13	20.86	20.79	21.25	20.81	21.4	21.24	22.4	22.01	21.27	20.99	21.26	22.04	20.65	20.93	20.85	21.21	22.51	20.88	20.9	20.97	22.79
	748	P36222	CHI3L1	16.56	17.07	16.4	16.56	17.22	16.87	16.38	17.66	16.37	16.21	16.12	16.62	16.07	16.88	17.03	17.65	16.29	16	16.21	16.59	16.68	16.25	17.79	16.52	16.08	16.48	15.95	16.52	15.91	16.84	17.25	17.04	16.85	17.12	16.16	16.34	17.81	16.49	16.45	15.57	16.26	17.19	17.18	17.04	16.84	19.2
	749	Q9P2W3	GNG13	20.29	20.48	20.69	20.66	20.83	20.84	20.37	20.06	20.54	20.67	20.41	20.93	20.86	20.74	20.39	20.18	20.77	21.05	21.22	20.76	20.26	20.09	20.36	20.71	20.52	20.75	20.83	20.48	20.68	20.1	20	19.2	19.3	20.78	20.43	20.32	19.78	20.71	20.94	20.91	20.93	19.09	20.61	20.21	20.55	18.41
	750	P21796	VDAC1	25.07	24.82	25.21	24.96	25.05	25.05	25.12	24.8	24.92	24.9	25.16	24.91	24.99	24.85	25.04	24.78	24.99	25.01	24.86	25.17	24.68	24.8	24.87	25.12	24.95	25.08	25.03	24.94	25.14	25.08	25.15	24.52	24.65	24.95	24.97	24.99	24.67	25.11	24.9	24.9	24.76	24.24	25.05	25.01	25.1	24.17
	751	H3BR99	SNAP23	17	17.44	16.6	17.09	17.25	17.24	17.33	17.3	17.24	18.04	17	17.29	17.08	17.61	16.71	17.84	16.89	17.05	16.79	16.99	17.86	17.38	17.86	17.18	16.87	16.73	17.31	17.39	16.96	17.4	17.22	18.45	18.26	17.22	17.2	17.57	18.16	17.13	16.95	16.89	17.97	18.32	17.23	17.13	17.18	18.55
	752	P04196	HRG	15.89	15.53	15.92	16.74	16.22	15.37	16.08	15.56	16.38	17.04	16.06	16.35	16.26	16.58	15.26	16.23	15.72	15.78	15.68	16.03	15.9	15.34	15.99	15.89	15.89	15.65	15.39	15.35	16.23	15.71	16.08	15.88	16.1	15.9	15.91	15.74	15.78	15.79	15.92	15.22	16.31	15.96	15.49	16.16	16.03	16.51
	753	Q12805-5	EFEMP1	18.05	18.74	17.91	18.16	18	17.76	17.9	18.2	18.86	18.11	18.19	18.13	17.77	18.28	17.92	19.39	18.07	18.17	17.83	18.04	19.23	18.89	18.45	17.79	18.06	18.44	18.19	18.19	17.74	18.24	18.08	19.67	19.48	18.28	17.97	18.14	19.29	17.98	18.1	18.61	18.18	19.72	18.82	18.17	17.72	19.28
	754	O43567	RNF13	15.69	16.15	15.25	15.46	15.88	14.53	15.41	15.82	15.55	15.63	15.41	15.66	15.52	16.37	15.59	16.5	15.56	15.4	14.79	15.09	17.41	15.65	16.16	15.56	15.81	15.68	14.43	16.06	15.42	15.95	15.76	17.45	16.62	15.7	15.31	15.84	15.92	15.54	15.23	16.04	15.61	16.33	14.64	15.52	15.91	16.84
	755	Q9UKM7	MAN1B1	16.27	15.98	16.15	16.02	15.99	15.91	16.11	15.92	16.14	16.02	16.39	16.06	16	16.04	16.42	15.89	16.07	15.81	16.19	15.86	16.07	16	16.17	16.03	15.88	15.94	15.91	16.17	16.23	16.17	16.15	15.95	16.11	16.1	16.26	16.12	16.19	16.33	15.8	16.42	15.92	16.09	16.18	16.21	16.28	15.81
	756	A0A087WZE4	SPTA1	18.99	18.66	19.18	18.88	18.86	18.75	20.07	18.84	19.61	20.03	18.31	19.36	19.88	19.68	18.48	18.95	18.78	19.1	19.01	18.63	19.22	18.51	19	19.03	19.2	18.59	18.98	18.95	19.09	19.2	18.32	19.14	19.38	19.05	18.39	18.77	18.93	18.91	19.48	19.05	18.77	19.11	18.9	18.79	18.77	19.42
	757	Q96LR2	LURAP1	17.44	17.43	17.53	17.45	17.63	17.55	17.48	17.54	17.56	17.37	17.66	17.58	17.55	17.36	17.54	17.33	17.49	17.25	17.73	17.47	17.31	17.46	17.32	17.39	17.32	17.44	17.23	17.46	17.69	17.29	17.55	17.26	17.36	17.47	17.59	17.76	17.45	17.62	17.19	17.58	17.21	17.45	17.62	17.67	17.46	17
	758	H7C223	GRM5	16.41	16.3	16.23	16.72	16.42	16.61	16.18	16.07	16.27	16.21	16.45	17.24	16.39	16.11	16.68	16.07	16.52	16.42	16.68	16.36	15.54	15.96	16.32	16.49	16.4	16.77	16.51	16.15	16.31	15.76	16.28	15.61	15.67	15.9	16.45	16.23	15.38	16.38	16.36	16.4	16.27	14.61	16.56	16.4	16.53	14.9
	759	O60336	MAPKBP1	15.42	15.97	15.91	15.64	15.81	15.69	15.82	15.96	15.47	16.07	15.95	16.65	16.05	15.89	15.69	15.85	15.85	16.1	15.78	15.85	16.14	15.59	15.93	15.55	16.2	15.65	15.86	15.96	15.59	16.2	15.41	15.8	15.97	15.73	15.22	16.01	16.47	15.96	15.85	15.71	16.01	16.67	15.75	16	15.97	15.37
	760	Q8IZC6	COL27A1	13.92	13.84	14.03	13.85	13.8	14.94	14.48	13.77	12.35	14.49	14	13.52	14.65	14.35	13.57	13.73	14.04	14.26	13.36	14.56	13.13	14.51	13.81	14.02	13.47	14.03	13.93	14.11	13.95	14.36	13.91	13.52	14.13	14.58	14.06	13.63	13.84	13.25	13.96	12.3	14.02	12.46	13.48	14.33	14.31	12.53
	761	P02549	SPTA1	18.99	18.66	19.18	18.88	18.86	18.75	20.08	18.83	19.61	20.03	18.3	19.36	19.88	19.68	18.48	18.95	18.78	19.1	19.01	18.62	19.22	18.5	19	19.03	19.2	18.59	18.98	18.95	19.09	19.2	18.32	19.14	19.38	19.05	18.39	18.77	18.93	18.9	19.48	19.05	18.77	19.11	18.9	18.79	18.77	19.42
	762	Q8NGA1	OR1M1	18.52	18.55	18.49	18.08	18.49	18.65	18.88	18.86	19.18	18.77	18.31	18.85	18.71	19.07	18.08	19.01	17.84	18.11	17.96	18.23	18.96	18.86	17.71	18.58	18.4	18.58	18.81	17.84	18.32	18.78	18.38	19.15	19.22	18.47	18.28	17.66	18.98	17.92	17.84	18.58	18.88	19.42	18.27	18.39	18.92	19.56
	763	Q86W28	NLRP8	16.4	16.3	16.34	16.38	16.37	16.35	15.98	16.76	16.01	16.34	16.45	16.48	16.29	16.18	16.05	16.16	16.28	16.14	16.33	15.94	16.09	14.93	16.21	16.28	17.1	17.74	16.97	16.24	16.36	16.31	16.1	16.43	16.48	16.2	16.39	16.07	16.46	15.83	17.35	16.5	16.82	16.32	16.33	16.53	15.9	17.91
	764	P13804	ETFA	23.57	23.54	23.81	23.36	23.71	23.1	23.77	23.43	23.48	23.59	23.79	23.58	23.84	23.49	23.63	23.4	23.6	23.88	23.76	23.68	23.49	23.44	23.35	23.58	23.62	23.38	23.67	23.65	23.49	24.18	23.73	23.34	23.35	23.58	23.56	23.67	23.47	23.68	23.58	23.62	23.63	23.37	23.81	23.57	23.62	23.12
	765	P22612	PRKACG	20.61	20.96	20.14	20.91	20.99	21.7	20.85	19.83	20.99	22.16	21.09	20.59	20.47	20.88	21.55	20.89	20.81	20.01	19.77	21.11	20.79	19.86	20.25	20.89	20.77	20.87	19.67	20.82	20.65	20.31	20.6	20.07	20.02	20.82	20.78	20.82	20.69	20.93	20.8	21.53	22.35	20.2	21.19	20.97	20.58	20.4
	766	P23515	OMG	21.8	22.37	22.11	21.86	21.95	21.85	22.09	22.57	22.21	22.03	22.03	22.06	21.82	22.88	21.83	22.48	22.13	21.83	21.91	22.03	23.36	22.72	22.88	22.24	22.5	22.03	21.96	22.49	21.74	22.31	22.01	23.13	22.44	22.09	22.13	22.37	23.11	22.07	22.18	22.15	22.17	23.25	21.74	22.1	22.09	23.68
	767	Q13822	ENPP2	17.03	17.58	16.9	17.03	17.16	17.39	17.34	17.38	17.68	17.35	17.36	17.43	16.99	17.78	17.02	17.93	16.95	16.86	17.4	16.77	18.17	17.77	17.83	17.08	17.26	17.06	16.77	17.6	16.79	17.44	17.14	18.86	18.28	17.36	16.95	17.3	18.34	16.81	17.08	17.5	17.06	18.4	17.39	16.96	16.86	18.95
	768	Q969H0	FBXW7	15.36	15.62	15.39	15.6	15.59	16.14	16.03	15.66	15.8	15.35	15.12	15.64	15.75	15.46	15.33	15.63	15.71	15.46	16.15	15.62	16.03	15.85	15.65	15.19	16.03	15.06	15.09	15.42	15.58	15.63	15.7	16.19	15.96	15.88	15.57	15.7	16.47	14.64	17.39	15.04	15.28	17.09	16.22	15.71	15.38	16.07
	769	B7Z4M1	RTN3	22.63	22.89	22.58	22.72	22.66	22.68	22.76	22.61	22.8	22.65	22.96	22.46	22.82	22.42	22.23	22.69	22.8	22.88	22.89	22.6	22.85	23.02	22.89	22.59	22.83	22.6	22.73	22.67	22.76	22.61	22.57	22.1	22.89	22.33	22.7	22.83	22.87	22.86	22.77	22.91	22.61	22.84	22.59	22.76	22.26	22.28
	770	P58340-3	MLF1	16.57	16.63	16.26	16.6	16.63	16.4	16.37	16.31	17.03	16.63	16.2	16.51	16.15	16.74	16.1	16.7	16.43	16.39	16.44	16.75	16.56	16.27	16.61	16.51	16.68	16.04	15.71	16.42	16.7	16.11	16.58	16.66	16.62	16.25	16.61	16.79	16.87	16.46	16.21	16.36	16.63	16.58	16.81	16.88	16.6	17.01
	771	Q9NRX3	NDUFA4L2	15.51	14.78	15.19	15.18	15.84	15.8	15.57	14.88	14.96	15.84	15.46	15.48	15.12	15.9	15.96	15.29	15.44	15.23	15.51	15.41	15.15	15.3	15	15.42	14.96	15.28	15.69	15.41	15.44	15.36	15.51	15.84	15.34	16.02	15.14	15.41	15.36	15.65	14.99	15.16	14.96	14.96	15.79	14.52	15.47	15.3
	772	P48426	PIP4K2A	20.86	21.66	21.24	20.87	21.17	21.13	21.44	21.96	21.48	21.14	21.23	21.04	21.17	21.88	20.81	21.69	21.43	21.24	21.3	21.31	22.32	22.07	21.89	21.25	21.36	21.05	21.41	21.59	20.6	21.67	20.88	22.11	21.73	21.43	20.92	21.48	22.29	21.16	21.33	21.09	21.29	22.56	21.31	21.13	21.01	22.69
	773	Q5SW96	LDLRAP1	15.07	15.5	15.81	15.22	15.05	14.68	15.42	15.1	15.06	15.39	14.33	14.96	14.62	15.22	14.05	15.73	15.09	15.18	14.12	14.98	15.58	15.64	16	15.07	15.3	15.13	14.38	15.1	15.18	15.12	15.19	17.24	16.86	15.52	14.9	15.8	16.12	15.39	15.32	15.57	15.46	16.55	14.83	14.65	15.32	16.73
	774	Q86VE9	SERINC5	15.94	16.3	16.37	16.05	16.16	15.22	16.59	16.49	16.49	16.39	16.25	15.88	16.06	16.59	16.51	16.57	16.26	16.12	16.57	16.37	16.84	17.44	16.86	16.25	16.23	16.55	16.52	16.42	16.17	16.16	15.99	16.58	17	16.65	16.24	16.53	17.36	16.51	15.57	16.28	16.33	17.97	15.91	16.29	16.53	18.02
	775	Q9NP66	HMG20A	16.42	16.39	16.4	16.35	16.35	16.9	16.42	16.04	16.91	16.43	16.56	16.49	16.47	16.5	16.62	16.28	16.26	16.52	16.83	16.39	16.2	16.53	16.24	16.38	16.36	16.27	16.23	16.27	16.52	16.43	16.3	16.2	15.93	16.27	16.67	16.22	16.17	16.24	16.47	16.26	16.35	15.8	16.86	16.32	16.51	16.26
	776	P58549	FXYD7	17.07	17.51	17.03	17.05	17.79	16.94	18.15	16.56	17.03	17.38	16.8	17.36	18.1	15.87	17.15	17.75	17.59	17.96	17.12	18.74	18.27	18.54	16.95	16.78	16.76	17.25	16.69	17.13	16.9	17.87	16.89	18.55	18.05	18.11	16.95	17.73	17.82	17.86	16.69	17.5	16.48	17.88	17.05	17	17.26	17.79
	777	P22695	UQCRC2	25.13	25.03	25.51	24.99	25.29	25.32	25.34	24.94	25.29	25.25	25	24.74	25.37	25.19	25.24	24.93	25.12	25.36	25.21	25.37	24.8	24.83	24.89	25.2	24.97	24.85	25.19	25.21	25.22	25.48	25.26	24.77	25.12	25.39	24.93	25.27	24.82	25.26	25.11	25.34	25.05	24.4	25.32	24.94	25.35	24.51
	778	Q5JXL7	DKFZp586I031	24.86	24.56	24.76	24.77	24.73	24.72	24.68	24.65	24.76	24.61	24.78	24.65	24.82	24.98	24.8	24.67	24.72	24.78	24.33	24.58	24.76	24.46	24.75	24.77	24.7	24.82	24.77	24.66	24.9	24.73	24.93	24.76	24.77	24.59	24.78	24.84	24.77	24.83	24.74	24.82	24.7	24.72	24.51	24.72	24.83	24.62
	779	P09417-2	QDPR	22.53	23.09	22.59	22.37	22.56	22.32	22.76	23.31	22.75	22.67	22.55	22.89	22.35	23.32	22.26	23.32	22.63	22.33	22.56	22.7	23.74	23.37	23.21	22.54	22.6	22.27	22.4	22.86	22.43	22.96	23.03	24.04	23.32	23	22.59	22.94	23.9	22.49	22.58	22.61	22.91	23.97	22.55	22.49	22.67	24.02
	780	P09669	COX6C	24.77	24.38	24.79	24.38	24.68	24.62	24.49	24.62	24.42	24.1	24.65	24.44	24.45	24.44	24.66	24.18	24.58	24.33	24.28	24.62	23.96	23.67	24.35	24.47	24.38	24.48	24.69	24.43	24.82	24.69	24.84	23.67	23.42	24.15	24.52	24.38	23.78	24.37	24.6	24.14	23.95	23.66	24.48	24.23	24.58	23.64
	781	Q13555	CAMK2G	26.76	26.78	26.81	26.76	26.85	26.69	26.71	26.7	26.79	26.63	26.78	26.73	26.71	26.54	26.73	26.59	26.71	26.8	27.03	26.86	26.62	26.67	26.65	26.75	26.78	26.74	26.85	26.82	26.76	26.66	26.7	26.41	26.39	26.73	26.7	26.63	26.41	26.68	26.83	26.93	26.69	26.28	26.76	26.73	26.7	26.23
	782	G8JLJ2	SOD2	23.24	23.37	22.78	23.16	23.39	23.8	23.31	24.25	23.89	23.55	24.08	23.03	23.35	22.81	23.49	23.72	24.28	24.21	23.87	23.84	22.27	23.16	23.11	23.83	23.33	23.1	23.31	23.68	23.53	24	23.74	22.78	23.2	22.74	23.18	23.48	23.38	23.24	23.52	23.11	24.14	21.91	23.99	23.19	23.26	22.81
	783	O43505	B3GNT1	17.07	17.23	17.13	17.19	17.1	17.13	17.15	17.03	17.36	17.24	17.1	17.2	17.05	17.29	17.17	17.3	17.28	17.12	17.52	17.1	17.63	17.19	17.46	17.26	17.63	17.29	17.19	17.34	17.14	17.03	17.02	17.22	17.33	17.21	17.1	17.23	17.47	17.2	17.37	17.26	17.36	16.68	17.38	17.36	17.08	17.07
	784	Q9H3G5	CPVL	17.69	18.39	18.37	18.12	17.93	18.22	18.02	17.36	18.49	18.35	17.92	18.16	17.78	17.94	17.99	18.33	17.79	18.05	18.08	17.95	19.16	18.41	18.52	17.83	18.4	17.9	18.2	17.8	17.78	17.52	17.76	17.83	17.99	18.16	18.06	17.65	19.13	17.24	17.95	17.99	16.99	18.55	17.47	17.92	17.95	19.16
	785	P0C0L4	C4A	19.01	19.61	19.13	19.31	18.88	19.7	19.97	18.81	20.06	19.34	19.43	19.06	19.19	19.86	19.63	20.74	19.62	19.18	19.34	19.21	20.9	19.67	20.03	19.49	18.73	19.88	19.51	18.62	18.92	19.59	19.38	20.28	20.5	20.08	18.91	19	20.41	19.52	19.88	19.56	19.83	20.55	19.82	19.35	19.59	21.04
	786	O15488	GYG2	15.59	16.04	15.82	15.64	15.41	15.87	15.64	15.84	16.58	15.95	15.23	15.42	15.38	15.22	15.23	16.27	15.63	15.66	15.71	15.46	15.84	16.04	16.18	15.69	15.61	14.05	16.18	15.79	15.46	15.82	15.86	15.71	16.05	15.99	15.57	15.52	15.92	15.85	15.52	15.64	16.42	16.91	15.6	15.93	15.81	16.42
	787	Q04912	MST1R	15.09	15.39	15.31	15.36	15.5	15.65	15.38	15.69	16.05	14.47	15.58	15.09	15.29	15.69	15.03	15.2	15.62	15.55	16.39	15.37	14.89	15.22	14.97	15.45	15.05	15.49	13.98	15.42	15.47	15.47	15.25	15.93	16.11	15.75	15.32	15.55	16.01	15.38	13.55	15.75	14.72	17.96	15.72	15.35	15.17	14.67
	788	P20671	HIST1H2AD	23.83	23.75	23.55	22.95	23.23	23.16	22.94	22.79	23.09	23.23	22.85	22.77	23.28	23.43	24	23.85	23.25	23.67	22.89	23.22	23.84	23.68	23.85	23.85	23.15	22.92	22.87	23.38	23.2	23.58	23.71	23.88	24.49	23.33	22.64	23.71	23.69	23.67	23.18	23.39	23.6	24.08	23.56	23.19	22.72	24.19
	789	P19367	HK1	25.45	25.35	25.56	25.39	25.46	25.46	25.5	25.28	25.36	25.38	25.63	25.39	25.41	25.32	25.41	25.24	25.58	25.38	25.55	25.59	25.16	25.2	25.33	25.47	25.6	25.5	25.66	25.4	25.49	25.37	25.51	24.94	24.99	25.44	25.5	25.3	25.1	25.54	25.56	25.4	25.36	24.4	25.55	25.49	25.51	24.27
	790	P48436	SOX9	16.62	16.69	16.15	16.62	16.64	16.35	16.37	17.4	16.19	16.48	16.76	16.51	16.46	16.55	16.7	16.83	16.71	16.82	15.79	16.66	16.67	17.08	17.95	16.61	16.99	16.47	16.99	16.6	16.91	16.66	16.73	17.24	17.24	16.72	16.75	16.91	16.64	16.74	16.52	17.07	16.73	17.24	16.13	16.54	17.38	16.93
	791	P47869	GABRA2	20.66	20.58	20.69	20.79	20.8	20.82	20.51	20.36	20.48	20.85	20.73	20.6	20.9	20.53	20.89	20.29	20.77	20.87	20.77	20.66	20.02	20.07	20.37	20.71	20.51	20.75	20.79	20.58	20.82	20.61	20.61	19.82	20.02	20.61	20.78	20.57	19.84	20.78	20.4	20.41	20.77	19.21	20.59	20.76	20.87	18.82
	792	P08571	CD14	17.22	17.73	16.84	17.05	17.57	18.07	17.09	17.35	17.65	16.52	17.19	16.89	17.04	16.89	16.6	18.25	17.1	17.51	18.25	16.76	17.52	16.8	17.51	17.09	16.58	17.23	17.15	16.59	16.51	17.32	17.2	17.42	17.64	17.39	16.48	16.81	17.24	16.97	16.91	17.35	16.53	17.87	18.09	16.87	17.3	17.98
	793	P30273	FCER1G	20.21	20.03	18.66	18.98	19.07	20.17	18.67	18.77	19.17	18.28	19.34	18.72	18.71	18.52	19.49	19.89	19.15	19.75	18.83	18.92	19.47	19.26	19.44	19.43	18.68	19.19	19.16	18.83	19.07	18.97	19.4	19.52	19.98	19.13	19.01	18.52	19.05	18.87	19.4	18.97	19.26	20.9	19.4	18.9	19.38	19.87
	794	O75112-2	LDB3	16.24	16.83	16.68	16.18	16.34	16.1	16.88	17.28	17.73	16.77	15.81	17.1	16.53	17.29	16.05	16.97	16.48	16.27	16.59	16.15	17.08	17.12	17.18	16.54	16.66	16.14	16.69	16.79	16.04	16.79	16.08	18.39	17.77	16.63	16.33	16.58	17.02	16.21	15.87	16.57	16.01	17.68	16.04	16.07	16.58	18.19
	795	A8MVM8	NDUFA3	19.53	19.06	19.42	19.28	19.4	18.7	19.09	19.04	18.45	19.12	19.19	19.48	19.21	19.26	19.54	18.73	19.33	19.15	17.8	19.28	18.89	17.91	19.07	19.37	18.94	19.19	19.42	19.21	19.55	19.44	19.56	18.7	18.83	18.85	19.16	19.34	18.82	19.28	19.17	19.06	18.82	18.48	18.9	19.12	19.69	17.47
	796	Q27J81	INF2	19.29	19.65	19.59	19.49	19.55	19.22	19.83	20.14	19.84	19.83	19.48	19.84	19.65	20.08	19.39	19.83	19.53	19.41	19.43	19.59	20.32	20.35	19.94	19.49	19.45	19.03	19.09	19.84	19.34	19.78	19.44	20.71	20.48	19.74	19.39	19.85	20.6	19.4	19.4	19.32	19.47	21.07	19.36	19.33	19.58	21.2
	797	Q8N339	MT1M	19.86	19.01	19.92	19.12	19.4	19.62	19.54	18.97	19.36	19.55	20.23	19.3	19.49	19.87	19.39	20.27	19.08	20.48	19.51	19.53	20.62	19.6	20.26	19.67	19.51	20.1	20.98	19.7	19.27	19.88	19.98	20.73	20.77	20.32	19.71	19.36	20.17	19.7	19.41	19.9	20.15	19.88	19.96	19.49	21.06	19.75
	798	P51825	AFF1	16.1	16.07	16.34	16.61	16.12	15.21	17.19	16.3	16.77	16.36	15.6	16.49	15.19	16.25	15.57	16.04	15.31	15.85	15.34	17.75	16.91	17.63	16.34	16.41	14.64	16.18	16.64	17	15.79	15.39	15.74	15.85	16.19	16.5	16.16	16.33	16.71	16.37	14.59	16.03	16.06	17.04	15.21	15.59	14.62	15.42
	799	O15540	FABP7	22.09	22.4	22.09	22.85	21.97	22.56	22.08	21.85	22.56	22.17	22.4	22.3	21.81	21.91	22.45	22.38	22.34	22.27	22.05	21.81	21.85	21.72	22.16	22.37	22.51	22.91	23.28	21.76	22.09	21.58	22.14	21.52	21.87	22.27	22.08	22.2	22.12	22.36	22.55	22.34	22.42	21.48	22.03	22.4	21.86	21.71
	800	O75112-4	LDB3	17.65	17.62	17.54	17.18	16.92	16.92	17.67	18.26	18.54	17.45	16.61	17.9	17.5	18.04	17.29	17.8	16.91	17.32	17.41	16.88	17.89	17.88	18.18	17.4	17.09	16.76	17.56	17.58	17.46	17.84	17.57	19.08	18.48	17.52	17.45	17.5	17.98	16.94	16.77	17.27	16.86	18.57	16.85	17.13	17.59	19.29
	801	P05023	ATP1A1	25.83	25.67	25.99	25.61	25.87	25.76	25.81	25.76	25.83	25.8	25.82	25.74	25.86	25.76	25.78	25.61	25.76	25.77	25.71	25.93	25.56	25.56	25.65	25.72	25.66	25.68	25.8	25.87	25.94	25.97	26	25.67	25.62	25.82	25.71	25.77	25.53	25.7	25.81	25.67	25.56	25.38	25.66	25.58	25.89	25.67
	802	P11678	EPX	12.48	12.74	12.65	13.04	12.81	12.54	12.85	12.8	12.8	12.63	12.61	13.75	12.21	12.47	13.08	12.6	12.37	12.2	12.48	12.91	13.05	11.8	12.53	12.17	12.73	13.01	12.8	12.39	12.57	12.25	12.63	13.84	13.64	13.92	12.74	12.57	12.97	12.72	13.33	11.52	13.15	12.57	12.64	12.62	12.54	12.25
	803	P48047	ATP5O	24.18	23.94	24.32	23.84	24.08	24.1	24.12	24.04	23.99	23.94	23.97	22.52	23.87	23.96	23.96	23.78	23.97	23.91	23.81	24.13	23.57	23.54	23.5	23.92	23.77	23.66	24.31	24.03	24.11	24.14	24.28	23.51	23.89	24.1	23.67	24.01	23.66	24.02	23.82	23.9	23.69	22.97	24.17	23.74	23.98	23.18
	804	O95716	RAB3D	23.67	23.46	23.61	23.59	23.64	23.39	23.64	23.13	23.27	23.49	23.71	23.31	23.63	23.35	23.83	23.26	23.71	23.67	22.92	23.84	23.08	23.5	23.32	23.71	23.83	23.97	23.81	23.47	23.85	23.62	23.69	22.56	22.59	23.68	23.78	23.83	23.13	23.97	23.84	23.55	23.5	22.36	23.51	24.08	23.65	22.13
	805	A6NCE0	FOXO6	17.71	16.92	17.22	17.32	17.68	17.82	17.46	18.16	17.6	17.4	17.79	17.18	17.52	18.16	17.3	17.48	17.2	17.88	18.39	17.56	17.45	17.56	17.33	17.64	17.19	17.21	18.35	17.3	17.59	17.77	17.6	17.21	16.97	17.45	17.64	17.09	18.68	17.15	17.84	17.32	16.98	17.82	17.74	17.21	17.38	17.43
	806	P19823	ITIH2	18.29	18.49	19.52	19.28	18.86	18.88	19.94	18.72	19.64	20.22	18.5	19.63	19.65	19.54	18.68	19.3	19.03	19.34	19.26	18.73	19.13	18.76	18.81	18.69	18.92	18.52	17.97	18.1	19.29	19.09	18.88	18.42	19.18	18.95	18.76	18.91	19.02	19	19.04	18.15	19.2	18.81	19.24	18.66	18.53	19.75
	807	P30499	HLA-C	17.95	17.47	17.13	16.76	17.23	16.46	16.71	17.07	17.19	16.4	17.04	17.1	17.05	17.07	17.19	16.93	16.81	17.22	16.75	17.16	16.81	17.27	17.41	16.85	17.3	17.04	16.99	16.07	17.46	16.98	16.67	17	17.47	17.54	16.34	16.9	17.22	17.07	17.73	17.07	16.91	17.75	16.18	16.98	17.11	17.07
	808	Q8N9I0	SYT2	24.32	23.96	24.52	24.24	24.39	24.4	24.17	24.08	24.12	24.2	24.38	24.35	24.16	24	24.41	23.84	24.31	24.11	24.22	24.35	23.51	23.44	23.79	24.33	23.98	24.23	24.59	24.22	24.44	23.89	24.29	23.59	23.94	24.14	24.45	24.14	23.54	24.14	23.91	24.26	24.02	22.53	24.23	24.38	24.37	22.09
	809	A6NKB5	PCNXL2	14.77	14.97	14.96	14.89	15.26	14.51	14.87	15.22	14.91	15.06	14.52	14.98	15.05	14.88	14.98	15.22	14.94	15.18	14.42	14.9	14.94	14.73	15.6	15.14	15.1	14.86	15.1	14.99	14.93	15.41	14.86	15.4	15.44	14.9	14.87	15.11	15.11	14.86	15.06	15.56	14.89	15.36	14.6	14.75	15.36	15.41
	810	P16402	HIST1H1D	25.13	24.78	24.72	24.65	24.74	24.75	24.96	25.03	24.88	24.88	25.06	25.33	25	25.1	24.9	25.36	24.72	24.84	25	24.65	25.69	25.05	24.91	25.02	24.37	25.25	25.3	25.02	24.92	24.96	25.15	24.99	24.73	24.98	24.69	24.91	25.29	24.97	24.46	24.87	24.9	25.08	24.87	24.81	24.76	26
	811	E7ESK7	YWHAZ	26.58	26.62	26.59	26.83	26.7	26.67	26.67	26.69	26.6	26.57	26.66	26.61	26.63	26.69	26.75	26.62	26.76	26.65	26.68	26.66	26.71	26.58	26.7	26.86	26.83	26.82	26.55	26.63	26.59	26.51	26.54	26.49	26.47	26.47	26.77	26.75	26.76	26.79	26.73	26.64	26.68	26.51	26.66	26.89	26.62	26.44
	812	P12235	SLC25A4	24.96	24.86	25.01	24.85	25.17	24.99	25.21	25.02	25.06	24.97	25.19	24.89	25.33	24.77	24.85	24.74	25.15	25.2	24.95	25.11	24.63	24.62	24.55	24.94	25.16	25	25.41	25.03	25.03	25.4	25.12	24.56	24.94	25.02	25.01	24.91	24.65	24.97	25.18	25.05	24.69	23.98	25.12	24.82	25.04	24.16
	813	Q92556	ELMO1	18.71	19.3	18.76	18.59	18.72	18.52	19.08	19.61	19.3	18.88	18.85	18.95	18.52	19.53	18.25	19.44	18.82	18.73	18.75	18.78	19.96	19.65	19.3	18.8	18.89	18.52	18.75	19.12	18.44	19.16	18.85	20.03	19.8	19.04	18.66	19.31	20.14	18.61	18.68	18.78	19.05	20.3	18.64	18.63	18.52	20.67
	814	P13535	MYH8	16.91	16.64	17.17	16.87	17.05	15.83	18.05	17.08	18.55	16.59	17.13	17.17	17.22	17.17	16.59	16.73	17.4	17.93	16.76	17.59	18.19	17.79	18.15	17.11	17.36	16.99	18.24	17.54	17.03	17.29	16.88	18.56	18.54	17.45	17.01	16.83	17.37	17.08	17.9	16.57	16.44	16.97	16.12	16.58	17.12	17.85
	815	E9PN89	HSPA8	26.35	26.34	26.42	26.34	26.32	26.21	26.37	26.47	26.28	26.43	26.27	26.26	26.34	26.31	26.36	26.26	26.31	26.33	26.17	26.33	26.24	26.2	26.28	26.36	26.36	26.33	26.36	26.31	26.39	26.39	26.42	26.34	26.31	26.29	26.3	26.38	26.37	26.28	26.36	26.36	26.42	26.23	26.26	26.32	26.4	26.35
	816	E7ETN3	NA	17.56	17.37	17.52	17.63	17.53	17.77	18.7	17.08	17.74	18.17	17.93	17.87	17.98	17.89	16.52	18.09	17.49	17.35	17.45	17.66	18.39	16.87	17.64	17.59	17.1	17.65	16.34	16.76	17.52	17.64	17.82	17.4	17.81	17.84	17.21	17.04	17.89	17.66	18.44	17.14	17.86	17.55	18.14	17.84	17.74	18.84
	817	P23142	FBLN1	17.22	17.61	16.87	17.4	17.4	16.96	17.9	17.69	18.2	17.45	17.06	17.57	17.34	18.03	17.1	19.06	17.52	17.33	17.44	17.29	18.24	17.9	18.04	17.54	17.47	17.84	17.61	17.72	17.28	17.13	17.46	18.16	19.72	18.12	17.12	17.3	17.84	17.31	17.41	17.16	18.21	18.68	17.34	17.1	17.57	18.48
	818	Q8N3V7	SYNPO	23.56	23.42	23.5	23.67	23.48	23.63	23.4	23.23	23.06	23.51	23.58	23.55	23.4	23.25	23.7	23.13	23.5	23.48	23.51	23.58	22.96	23.19	23.39	23.49	23.41	23.54	23.6	23.36	23.74	23.22	23.44	22.59	22.7	23.24	23.64	23.53	22.98	23.58	23.5	23.27	23.32	22.2	23.53	23.57	23.73	21.91
	819	Q02846	GUCY2D	16.31	15.39	16.21	15.57	15.97	16.16	15.83	16.02	15.92	15.98	15.96	16.21	16.26	15.25	16.05	15.8	15.33	16.4	15.33	16.04	15.67	15.08	15.33	16.21	15.79	15.57	16.03	15.78	15.87	16.38	16.2	16.66	16.81	15.9	16.2	16.24	15.95	16.32	15.95	18.75	15.94	14.55	15.97	15.74	15.92	16.01
	820	P61981	YWHAG	26.73	26.73	26.79	26.83	26.78	26.86	26.71	26.7	26.75	26.73	26.84	26.81	26.69	26.75	26.91	26.63	26.79	26.72	26.74	26.74	26.63	26.6	26.53	26.87	26.75	26.84	26.65	26.78	26.77	26.62	26.73	26.54	26.5	26.49	26.78	26.87	26.71	26.87	26.7	26.88	26.76	26.51	26.84	26.93	26.8	26.51
	821	Q9Y316	MEMO1	15.99	15.93	15.98	15.92	15.96	16.04	16.19	16.17	16.12	15.8	15.96	15.86	16.01	16.15	16.04	16.09	15.9	16.03	15.81	16.06	15.91	16.33	16.24	15.95	15.93	15.91	16.14	15.92	15.86	16.14	15.91	16.23	16.33	15.92	16.07	16.13	16.25	15.91	15.97	15.74	15.9	16.55	16.23	16.17	15.97	16.87
	822	O00445-2	SYT5	22.27	22.08	22.19	22.34	22.31	22.38	22.06	22.12	22.07	22.21	22.38	22.21	22.06	22.2	22.4	21.87	22.38	22.16	22.24	22.19	21.63	21.56	22.09	22.42	22.39	22.63	22.53	22.08	22.41	21.81	22.2	21.4	21.4	22	22.46	21.9	21.66	22.02	22.26	22.25	22.27	20.59	22.23	22.51	22.35	20.11
	823	Q16706	MAN2A1	17.54	17.73	17.64	17.58	17.6	17.56	17.73	17.72	17.46	17.83	17.33	17.62	17.5	17.75	17.69	17.79	17.49	17.59	17.39	17.6	17.93	17.7	17.88	17.48	17.59	17.96	17.42	17.57	17.42	17.55	17.59	17.7	17.54	17.77	17.53	17.53	17.86	17.3	17.64	17.54	17.82	18.05	17.42	17.62	17.74	18.29
	824	Q52WX2	SBK1	15.82	14.93	14.98	15.21	15.2	14.11	16.04	15.55	15.01	16.1	13.73	15.19	15.7	15.88	15.54	15.27	15.45	16.02	14.03	15.35	15.66	15.24	15.32	15.76	15.54	15.72	15.02	15.6	15.73	15.95	16.25	15.54	15.41	16.01	16.07	15.23	15.5	15.04	15.2	14.87	16.49	15.25	14.04	15.56	15.98	15.8
	825	O43761	SYNGR3	19.62	19.46	19.49	20.03	19.68	19.97	19.84	19.38	19.77	19.85	19.71	19.71	19.79	19.47	20.04	19.4	19.75	19.58	19.96	19.91	19.49	19.92	19.43	19.74	19.86	20.22	20.01	19.52	19.88	19.34	19.55	18.66	18.65	19.71	19.75	19.8	19.43	19.92	19.78	19.84	19.79	18.42	19.8	20.11	19.57	17.44
	826	Q13002	GRIK2	17.52	17.45	17.59	17.68	17.64	17.72	17.5	17.43	17.61	17.46	17.4	17.67	17.68	17.46	17.69	17.53	17.53	17.56	17.66	17.54	17.27	17.32	17.59	17.62	17.73	17.64	17.43	17.46	17.67	17.36	17.47	17.05	17.04	17.46	17.61	17.57	17.29	17.55	17.68	17.83	17.37	16.56	17.71	17.66	17.79	16.44
	827	P80723	BASP1	26.43	26.32	26.49	26.49	26.36	26.46	26.27	26.24	26.21	26.28	26.46	26.35	26.21	26.29	26.34	26.14	26.41	26.46	26.44	26.31	26.12	26.25	26.43	26.45	26.48	26.57	26.21	26.35	26.45	25.91	26.18	25.68	25.43	26.31	26.42	26.34	26.07	26.43	26.37	26.38	26.39	25.47	26.36	26.54	26.43	25.1
	828	P04733	MT1F	20.86	21.08	20.72	20.27	20.45	20.9	20.95	19.97	20.43	20.24	21.89	20.18	20.54	20.38	20.61	21.66	20.49	21.67	21.09	20.84	21.72	21.41	21.07	20.61	21.07	21.12	22.23	20.71	20.35	20.64	20.85	22.04	22.33	21.18	20.87	20.39	21.3	20.31	21.17	21.04	20.8	21.12	21.49	20.4	20.93	21.7
	829	P51828	ADCY7	16.46	16.61	16.97	16.59	16.64	16.72	16.49	16.42	16.64	16.57	16.64	16.43	16.74	17.51	17.01	16.65	16.77	16.7	16.77	16.64	16.63	16.47	16.94	15.93	16.63	16.64	15.68	16.58	16.62	16.74	16.44	16.47	16.38	16.78	16.52	16.52	16.68	16.14	16.5	15.6	16.48	16.41	16.62	16.72	17.38	16.7
	830	P61769	B2M	18.14	17.96	17.85	17.22	17.61	17.87	17.82	17.83	18.35	17.74	17.84	17.96	18.69	18.36	17.77	18.3	17.6	18.56	17.55	17.05	18.33	17.19	18.2	17.42	17.49	17.84	17.45	17.74	17.74	18.55	18	18.47	18.42	19.08	17.44	18.57	18.62	18.57	17.91	18	17.96	18.5	17.84	17.9	18.39	19.06
	831	P13797-2	PLS3	21.94	22.22	21.95	21.83	21.97	22.01	22.22	22.58	22.4	21.99	21.78	22.05	21.84	22.67	21.89	22.22	21.99	21.82	21.85	21.93	22.59	22.41	22.27	21.79	21.83	21.69	21.8	22.1	21.95	22.11	21.76	23.01	22.56	22.22	21.75	22.14	22.97	21.93	21.77	22.01	21.81	23.03	21.76	21.71	21.87	23.25
	832	Q5R211	CPS1	17.34	17.2	17.65	16.96	17.37	17.31	17.12	16.81	18.15	17.14	16.77	17.47	16.99	17.53	17.56	17.33	17.3	17.01	17.4	17.29	17.11	16.64	17.37	17.22	17.53	16.95	17.1	17.22	17.26	17.06	17.15	18.16	17.42	17.47	17.17	17.11	17.28	17.01	17.26	17.43	17.32	17.11	17.39	16.67	17.07	17
	833	P23527	HIST1H2BO	24.29	24.25	24.34	23.84	24.1	23.86	24.11	24.22	23.93	24.06	24.08	23.56	23.93	24.28	24.21	24.62	24.16	24.15	23.96	24.03	24.84	24.68	24.55	24.44	24.03	23.81	24.21	24.15	24.13	24.16	24.29	24.63	24.43	24.32	23.8	24.35	24.67	24.27	24.04	24.06	24.26	24.96	24.07	23.96	24.04	25.13
	834	Q9BRF8	CPPED1	19.17	19.44	19.36	18.69	19.15	19.28	19.55	19.59	19.55	19.05	19.11	19.48	19.17	19.8	19.26	19.95	19.17	19.14	19.82	19.36	20.11	19.94	19.89	19.12	19.44	18.98	19.26	19.44	19.27	19.42	19.66	20.53	19.46	19.51	19.17	19.5	19.98	19.63	19.65	19.16	19.06	20.58	19.17	19.11	19.38	21.29
	835	Q9Y2Q0	ATP8A1	22.09	22.23	21.82	22.52	21.99	22.09	22.01	21.98	21.91	21.93	22.27	22	22.08	21.99	22.15	22.26	22.51	22.21	22.4	22.15	22.19	22.14	22.32	22.38	22.77	22.73	22.36	22.05	21.95	21.92	22.08	21.81	21.39	22.05	22.5	22.02	22.15	22.48	22.39	22.24	22.53	21.52	22.48	22.89	22.02	21.29
	836	P30613	PKLR	24.76	24.42	24.71	24.76	24.71	25.47	24.91	24.92	25.1	24.85	24.78	24.47	24.51	24.77	24.68	24.75	24.8	24.42	25.51	24.69	24.8	24.72	24.69	24.82	24.75	24.69	24.88	24.74	24.58	24.63	24.74	24.92	24.83	24.82	24.59	24.76	24.79	24.83	24.68	24.74	24.6	24.6	25.39	24.71	24.6	24.79
	837	B4DJ62	SEPT5	24.1	23.88	24.04	24.08	24.14	24.16	24.05	23.99	24.02	23.82	24.35	24.07	24.14	23.86	24.12	23.68	24.12	24.16	24.15	23.98	23.64	23.59	23.9	24.1	24.05	24.36	24.17	24.01	24.21	23.78	24.06	23.41	23.5	23.89	24.11	23.94	23.54	24	24.07	24.05	23.83	22.83	24.07	24.15	23.81	22.57
	838	Q6U841-2	SLC4A10	21.59	21.05	21.35	21.24	21.8	21.36	21.54	21.21	21.2	21.54	21.36	21.75	21.64	21.14	21.61	20.84	21.25	21.13	21.42	21.65	20.51	21.15	21.09	21.3	21.25	21.23	21.37	21.53	21.64	21.38	21.4	20.39	20.87	21.08	21.43	21.26	20.69	21.43	21.29	21.09	20.85	19.83	21.61	21.19	21.39	19.17
	839	F5H1L9	JPH4	15.82	15.61	15.7	15.92	15.76	16.23	15.76	15.88	16.11	15.77	15.76	15.86	15.9	15.61	15.69	15.59	15.54	15.97	16.04	15.83	15.59	15.71	15.39	15.86	15.68	15.43	16.21	15.76	16.08	15.68	15.65	15.4	15.24	15.68	16.03	15.91	15.43	15.79	15.2	15.99	15.91	15.32	16.11	16.18	15.73	14.35
	840	O94972	TRIM37	15	15.07	14.67	14.91	14.89	15.25	14.81	14.8	14.85	14.88	14.88	14.87	14.95	14.94	14.37	14.9	14.39	14.91	14.61	14.73	14.78	15.09	14.6	14.79	15.09	14.56	14.82	14.93	14.85	15.01	14.89	14.79	15.14	14.74	15	14.59	14.89	14.67	15.1	14.83	14.78	14.67	14.9	14.97	14.65	14.41
	841	P42263	GRIA3	21.97	21.78	22.06	22.07	22.05	22.13	21.95	21.84	21.93	22.09	22.14	22.09	22.24	21.79	22.02	21.58	21.93	22.21	21.95	22.01	21.22	21.53	21.8	22.06	21.82	22.1	22.18	21.89	22.1	22.04	21.89	20.95	21.16	21.77	22.04	21.9	21.37	21.95	21.96	21.82	21.92	20.61	21.92	21.99	22.18	20.17
	842	O94760	DDAH1	24.83	24.99	24.78	24.89	24.79	24.86	24.8	24.97	24.94	24.79	24.89	24.82	24.81	24.83	24.73	25.08	24.94	24.81	24.92	24.87	24.97	24.9	24.99	24.85	24.93	25.04	25.03	24.95	24.88	24.85	24.93	24.92	25.04	25	24.93	24.9	24.9	24.91	24.95	24.93	24.97	24.87	24.94	24.85	24.91	24.81
	843	Q96EX1	SMIM12	18.44	17.67	18.57	17.66	17.85	18.2	17.48	17.01	17.03	17.17	17.9	16.75	17.36	17.39	18.32	17.8	17.99	18.18	17.64	17.87	17.2	17.55	17.78	17.87	17.91	18.08	17.86	18.15	18.48	18.16	18.66	17.49	17.93	17.53	17.36	17.86	17.1	17.75	17.83	18.18	17.39	17.09	18.23	17.65	17.39	16.71
	844	Q6P9A2	GALNT18	15.45	15.32	16.07	15.36	15.11	14.93	16.85	14.78	15.21	15.58	15.75	15.42	14.9	15.26	15.3	15.36	15.08	15.26	15.09	16.85	15.59	16.61	16.36	15.62	15.17	15.32	14.63	15.38	15.22	14.97	15.39	15.42	15.58	15.91	15.76	15.43	15.45	15.42	15.06	15.48	15.76	15.43	15.02	15.01	16.32	15.26
	845	Q9NVA1	UQCC1	16.87	16.72	16.84	16.5	16.87	15.3	18.25	17.03	16.31	16.72	16.99	16.69	17.31	17.16	16.32	16.76	16.88	17.2	15.66	18.39	16.71	18.42	16.75	16.88	16.67	16.66	17.53	16.73	16.87	17.37	16.69	16.52	16.64	16.86	16.75	16.78	16.45	16.85	16.19	16.66	16.78	16.4	15.34	16.84	16.76	16.35
	846	O43491-4	EPB41L2	23.69	23.83	23.76	23.61	23.69	23.66	23.51	24.04	23.6	23.65	23.75	23.43	23.27	23.59	23.57	24.01	23.59	23.64	23.67	23.65	24.18	23.78	23.89	23.67	23.71	23.71	23.94	23.77	23.68	23.9	23.9	24.39	24.44	23.85	23.62	23.83	24.08	23.57	23.47	23.49	23.73	24.38	23.65	23.54	23.86	24.68
	847	E9PKE3	HSPA8	27.02	26.98	27.14	27.03	27.04	27.02	27.08	27.08	27.04	27.08	27.03	26.95	26.98	27.04	27.03	26.98	27.06	27.02	27	27.05	27.01	26.98	27.02	27.1	27.06	27.08	27.02	27.08	27.07	27.05	27.1	27.1	27.09	27.02	26.99	27.11	27.13	27.04	26.98	26.98	27.11	26.97	27.04	27.04	27.08	27.13
	848	P15924	DSP	18.35	18.24	18.16	18.27	18.24	18.6	19.28	17.87	18.7	19.58	17.99	18.5	19.09	17.96	18.4	18.31	18.32	18.63	18.43	17.97	18.49	18.44	18.51	18.03	17.2	18.17	18	18.2	18.18	18.61	18.06	18.19	18.22	18.09	17.99	18.16	18.19	18.09	17.33	18.07	18.12	18.15	18.47	18.57	18.15	19.18
	849	Q13822-2	ENPP2	17.15	17.68	16.93	17.1	17.08	17.42	17.39	17.32	17.71	17.3	17.39	17.45	16.87	17.72	17.05	18.15	16.94	16.73	17.43	16.87	17.68	17.71	17.86	17.15	17.29	16.88	16.91	17.4	16.9	17.35	17.24	18.7	18.19	17.38	17.09	17.45	17.93	17.1	17.11	17.53	16.99	18.37	17.42	16.87	16.88	18.96
	850	O43251-6	RBFOX2	17.5	17.22	17.59	17.32	17.48	17.8	17.06	17.1	17.57	17.62	17.49	17.51	17.47	17.35	17.51	17.35	17.37	17.37	17.77	17.13	16.99	16.75	17.02	17.09	17.13	17.21	17.34	17.45	17.58	17.37	17.37	16.85	17.07	18.15	17.3	17.45	17.19	17.49	17.33	16.5	17.52	16.74	17.65	17.34	17.5	16.15
	851	P98160	HSPG2	19.76	20.24	20.49	20.07	20.52	20.68	20.97	19.91	20.92	20.91	20.25	21.52	20.69	20.77	21.05	20.94	20.62	20.78	20.77	20.23	20.23	20.38	20.69	20.28	18.84	20.4	20.74	20.08	20.31	20.19	20.45	20.04	20.07	20.78	20.33	20.23	20.34	20.36	18.78	20.05	20.11	19.92	20.32	20.2	20.42	20.42
	852	P23142-4	FBLN1	16.02	16.52	15.77	16.3	16.29	15.85	16.75	16.62	17.08	16.39	15.92	16.45	16.35	16.96	16.21	17.94	16.53	16.25	16.33	16.03	17.13	16.71	16.94	16.47	16.47	16.72	16.67	16.61	16.04	16.18	16.23	17.24	18.56	17.05	15.9	16.24	16.72	16.21	16.45	16.12	17.06	17.48	16.22	16.07	16.42	17.34
	853	O60671	RAD1	15.21	16.71	16.7	15.68	15.96	15.29	15.96	17.73	16.01	15.7	15.23	15.9	15.65	15.96	15.35	16.48	15.98	15.92	15.44	15.86	16.4	15.27	16.54	16	15.92	15.64	17.03	16.06	15.47	15.94	15.35	15.93	15.89	15.8	15.75	15.43	16.52	15.13	16.02	15.98	15.95	16.65	15.01	15.77	16.54	16.28
	854	O14994	SYN3	23.26	23.16	23.26	23.17	23.08	23.29	22.96	23.07	22.9	23.25	23.4	23	23.11	23.03	23.34	22.96	23.31	23.2	23.56	23.24	22.81	22.77	23.03	23.36	23.13	23.38	23.58	23.36	23.28	23	23.26	22.53	22.43	23.07	23.27	22.89	22.72	23.26	23.25	23.2	23.14	21.93	23.39	23.47	23.21	21.91
	855	Q9Y2D0	CA5B	17.31	17.74	17.07	17.38	17.25	17.77	18.37	18.22	17.91	17.51	17.17	17.62	17.16	17.82	16.93	17.53	17.69	17.01	17.99	17.24	18.47	17.82	18.64	17.08	17.84	17.17	17.7	17.21	16.76	16.99	17.35	18.69	18.65	17.45	17.48	17.03	18.21	17.06	17.32	17.37	16.81	18.36	17.77	16.83	17.22	18.45
	856	P33778	HIST1H2BB	24.29	24.25	24.34	23.84	24.1	23.86	24.11	24.22	23.93	24.06	24.08	23.56	23.93	24.28	24.21	24.62	24.16	24.15	23.96	24.03	24.84	24.68	24.55	24.44	24.03	23.81	24.21	24.15	24.13	24.16	24.29	24.63	24.43	24.32	23.8	24.35	24.67	24.27	24.04	24.06	24.26	24.96	24.07	23.96	24.04	25.13
	857	E5RJF8	CETN3	15.33	15.58	14.96	15.35	15.42	15.12	16.11	15.31	15.55	15.19	15.35	15.57	15.64	15.45	15.44	15.66	15.54	15.43	15.35	16.2	15.7	16.06	15.08	15.12	15.23	15.37	15.53	15.53	15.32	15.5	15.52	15.39	15.51	15.35	15.21	15.21	15.45	15.27	15.15	14.87	15.08	16.04	15.46	15.78	15.08	15.72
	858	Q5T7N3	KANK4	15.14	15.96	15.56	16.18	15.77	15.96	15.98	16.08	16.63	15.9	15.46	16.02	15.78	15.92	16.29	15.86	15.71	16.04	16.24	16.24	15.74	15.82	15.89	16.14	15.88	15.66	16.27	15.71	15.2	16.46	14.85	16.59	16.82	16.02	15.47	16.11	16.21	16.21	15.9	16.44	16.01	16.3	16.22	16.1	15.42	16.72
	859	P07951-3	TPM2	20.79	20.76	21.27	21	21.15	20.75	21.48	20.44	22.66	21.48	20.79	22.25	21.65	22.09	20.85	20.89	20.72	21.36	21.03	21.11	20.89	21.07	21.4	21.11	20.84	21.16	22.48	20.68	21.01	20.9	21.16	20.78	20.88	21.36	20.84	20.84	20.58	20.89	20.81	20.77	20.45	20.48	20.73	20.83	21.23	21.1
	860	Q08380	LGALS3BP	20.55	21.29	20.93	20.55	20.78	20.54	21.04	21.18	21.27	20.97	20.66	20.88	20.8	21.33	20.61	21.27	20.84	20.75	20.99	20.57	21.67	21.36	21.15	20.75	20.89	20.09	20.17	21.24	20.46	21.36	21.16	22.13	21.99	21.12	20.62	21.1	21.75	20.71	20.62	20.55	20.93	21.99	20.81	20.66	20.95	22.61
	861	P54652	HSPA2	25.91	26.24	26.07	25.69	25.74	25.75	26.03	26.39	26.2	26.04	25.77	25.94	25.74	26.4	25.64	26.41	25.79	25.82	25.85	25.75	26.81	26.5	26.31	25.97	26.09	25.83	25.73	26.19	25.84	26.08	26.05	27.05	26.64	26.18	25.81	26.27	26.81	25.89	25.71	26.02	26.18	27.02	25.76	25.78	25.85	27.48
	862	P05546	SERPIND1	17.1	17.6	17.74	17.77	17.68	17.31	18.68	16.86	18.04	18.94	17.44	17.75	18.13	18.23	16.62	17.92	16.8	17.81	17.53	17.25	17.93	17.35	17.46	17.17	17.83	16.97	16.54	17	17.84	18.03	17.32	17.27	17.55	17.64	17.04	17.47	17.85	17.74	18.42	16.56	17.82	17.57	17.57	17.58	17.4	17.64
	863	P15104	GLUL	24.4	23.69	24.22	24.44	24.25	24.53	24.24	23.88	24.35	24.25	24.04	24.31	24.61	24.33	24.36	23.59	24.22	24.37	24.05	23.92	23.57	23.52	24.07	24.13	23.7	24.18	24.17	24.09	24.58	24.49	24.22	23.25	23.89	24.2	24.29	24.13	23.43	24.22	24.1	24.1	24.02	22.85	24.23	23.76	24.44	23.17
	864	P23528	CFL1	25.27	25.47	25.31	25.46	25.35	25.37	25.45	25.5	25.35	25.39	25.33	25.37	25.19	25.59	25.43	25.46	25.41	25.2	25.3	25.35	25.57	25.46	25.19	25.43	25.3	25.36	25.21	25.38	25.25	25.25	25.3	25.68	25.35	25.29	25.37	25.4	25.68	25.39	25.13	25.29	25.54	25.69	25.29	25.46	25.35	26.11
	865	Q6ZUS6-2	CCDC149	15.74	16.19	15.84	15.62	15.8	15.47	15.52	15.48	12.5	15.62	15.84	15.6	15.61	16.16	15.7	16.04	15.77	15.7	13.11	15.6	15.54	15.51	15.91	15.65	15.55	15.57	15.91	15.67	15.62	15.56	15.72	15.68	15.75	15.46	15.83	15.76	15.64	15.78	15.8	15.45	15.74	15.17	12.92	15.6	15.98	15.35
	866	Q4KWH8	PLCH1	17.56	17.2	18.11	17.61	17.3	17.59	17.48	17.61	17.59	17.15	17.35	17.4	17.31	17.6	17.39	17.14	17.38	17.67	17.31	17.39	17.63	17.65	18.48	17.4	17.44	17.35	17.49	17.35	17.62	17.33	17.61	17.13	17.27	17.86	17.71	17.21	17.34	17.39	17.62	17.41	17.4	17.34	17.61	17.35	16.77	17.32
	867	P60174	TPI1	25.82	25.89	25.86	25.78	25.86	25.9	25.85	25.7	25.79	25.89	25.85	25.68	25.77	25.84	25.72	25.83	25.81	25.07	25.86	25.69	25.92	24.73	25.89	25.97	25.9	25.97	24.79	25.85	25.66	25.84	25.85	25.88	25.88	25.76	25.86	25.79	25.89	25.75	25.77	25.75	26	25.87	25.87	25.88	25.78	25.9
	868	Q9HCU0	CD248	15.7	15.76	15.64	15.48	15.54	15.62	16.46	15.69	16.29	15.96	15.58	15.55	15.69	15.76	15.54	15.74	15.13	15.59	16.62	15.66	15.6	15.77	15.67	15.5	15.71	15.35	15.42	15.72	15.95	15.59	15.35	15.8	16.4	16.38	15.67	16.13	15.93	15.55	16.06	16.23	15.84	15.96	16.33	15.4	15.87	15.86
	869	Q5TGI0	FAXC	15.21	15.05	14.78	15.17	14.94	15.56	15.43	15.07	15.12	15.36	15.49	15.16	14.86	15.06	15.4	15.04	14.99	15.31	14.87	15.42	14.71	14.92	15.07	15.01	15.02	15.06	14.98	14.95	15.43	15.09	15.23	14.37	14.47	14.88	14.76	14.95	14.78	15.12	15.25	13.88	15.54	14.49	15.28	15.03	15.03	14.4
	870	Q9BYX7	POTEKP	24.59	24.62	24.41	24.54	24.5	24.65	24.45	24.59	24.59	24.57	24.47	24.54	24.59	24.59	24.59	24.55	24.49	24.5	24.54	24.42	24.59	24.44	24.49	24.5	24.64	24.53	24.57	24.5	24.62	24.42	24.59	24.52	24.4	24.52	24.59	24.51	24.69	24.6	24.61	24.59	24.65	24.58	24.51	24.65	24.44	24.74
	871	P80297	MT1X	21.32	20.8	21.29	20.73	21.02	21.06	21.04	20.24	20.82	20.75	21.96	20.82	20.77	21.32	20.84	21.96	20.78	22.08	20.98	20.99	21.89	21.32	21.61	21.19	20.97	22.07	22.61	21.2	20.76	21.37	21.4	22.17	22.35	21.94	21.21	20.98	21.86	21.08	21.1	21.08	21.25	21.32	21.54	21.05	21.96	21.45
	872	Q13748-2	TUBA3C	26.74	26.91	26.76	26.83	26.78	26.82	26.74	27.01	26.97	26.79	26.72	26.76	26.9	26.9	26.71	26.9	26.78	26.68	27.21	26.82	27.1	26.87	26.8	26.79	26.94	26.75	26.77	26.84	26.76	26.77	26.68	26.9	26.67	26.79	26.86	26.85	27.03	26.84	26.9	26.93	26.89	27.24	26.89	26.89	26.68	27.12
	873	Q9Y6M7-11	SLC4A7	19.83	19.7	19.88	19.81	20.33	19.95	20.19	19.84	19.73	20.2	19.92	20.63	19.96	19.69	20.33	19.53	19.83	19.59	19.98	20.34	19.2	19.64	19.51	19.93	19.85	19.95	20.01	19.97	19.88	19.83	19.74	19.11	19.36	19.64	19.96	19.84	19.4	19.97	19.94	19.78	19.51	18.5	20.21	19.82	19.52	18.45
	874	Q9Y3B2	EXOSC1	15.76	15.22	15.85	15.72	15.82	15.62	16.01	16.2	15.75	16.02	15.81	15.62	15.46	16.1	15.99	15.72	15.86	16.02	15.44	15.91	15.93	16.11	15.98	15.75	15.93	15.63	16.06	15.87	15.58	15.78	15.48	16.23	16.16	15.62	15.72	15.89	16.33	15.88	16.37	16.2	15.88	16.6	15.65	15.5	15.44	16.46
	875	P42262-2	GRIA2	22.81	22.64	22.75	22.97	22.88	22.91	22.71	22.56	22.79	22.94	22.9	22.99	22.85	22.66	22.91	22.41	22.71	22.69	22.81	22.79	22.13	22.3	22.56	22.87	22.69	22.98	22.82	22.63	22.89	22.58	22.74	21.79	22	22.6	22.9	22.9	22.21	22.93	22.77	22.78	22.82	21.34	22.79	22.96	22.85	21
	876	Q8TAC9	SCAMP5	21.24	21.15	21	21.32	21.21	21.37	21.16	20.9	21.04	21.17	21.46	21.15	21.3	20.96	21.31	20.99	21.3	21.28	21.13	21.24	20.73	20.88	20.69	21.45	21.29	21.44	21.37	21.28	21.32	20.98	21.32	20.32	20.48	21.12	21.32	21.2	20.64	21.32	21.3	21.3	21.16	19.79	21.21	21.53	21.09	19.55
	877	P42262	GRIA2	22.83	22.64	22.77	22.96	22.9	22.93	22.75	22.62	22.84	22.95	22.94	23.05	22.89	22.67	22.94	22.42	22.73	22.73	22.84	22.8	22.13	22.34	22.57	22.88	22.68	22.96	22.88	22.67	22.92	22.61	22.77	21.81	22.01	22.58	22.91	22.91	22.21	22.94	22.78	22.78	22.8	21.33	22.82	22.9	22.87	20.96
	878	Q9NY35	CLDND1	19.29	19.33	19.29	19.01	19.23	18.91	19.57	19.88	19.56	18.99	19.18	19.26	19.09	19.82	18.84	19.6	19.13	18.98	19.43	19.48	20.11	20.04	19.8	19.28	19.33	18.87	19.22	19.7	19.15	19.42	19.5	20.7	20.16	19.7	19.08	19.62	20.41	19.01	19.41	19.37	18.93	20.42	19.15	18.98	18.93	21.65
	879	P0C0L5	C4B	18.96	19.49	19.03	19.22	18.79	19.58	19.89	18.76	19.95	19.27	19.34	18.96	19.07	19.74	19.52	20.68	19.52	19.06	19.18	19.12	20.86	19.58	19.92	19.37	18.71	19.78	19.42	18.56	18.79	19.5	19.35	20.2	20.39	19.98	18.76	18.9	20.34	19.43	19.82	19.45	19.73	20.45	19.69	19.25	19.47	20.98
	880	P02747	C1QC	19.15	18.22	17.63	18.06	17.73	18.7	17.71	17.52	17.99	17.79	18.32	17.58	17.65	17.76	17.74	19.3	18.13	18.93	17.34	17.54	18.71	17.7	19.25	18.21	18.35	18.21	18.25	18.12	17.73	17.75	18.63	18.33	18	18.54	17.93	17.32	18.11	17.75	18.61	18.36	18.18	18.34	18.22	18.38	18.61	18.26
	881	P04440	HLA-DPB1	16.93	16.65	15.72	16.82	16.36	16.32	16.75	16.63	16.78	16.25	16.47	16.26	16.22	16.47	13.82	17.16	16.77	16.7	15.95	16	16.56	16.55	16.79	16.7	16.02	16.51	16.41	15.97	16.59	16.37	17.05	16.06	16.44	16.48	16.3	15.82	16.97	16.23	16.15	16.83	16.12	16.46	16.07	16.38	15.94	17.23
	882	P33991	MCM4	17.29	17.19	17.23	16.9	17.19	16.9	17.32	17.53	17.03	17.24	17.52	16.86	17.52	16.71	17.6	17.38	17.44	18.02	17.5	17.41	17.06	17.47	17.48	16.65	17.13	16.65	17.84	17.17	17.15	17.45	17.03	17.2	17.23	16.94	17.56	17.43	17.28	17.45	17.37	17.39	17.17	17.89	17.03	17.21	17.23	17.5
	883	H0YI37	ATP5B	23.87	23.71	23.9	23.72	23.91	23.36	23.88	23.68	23.85	23.84	23.91	23.89	23.91	23.82	23.85	23.61	23.77	23.83	24.08	23.89	23.47	23.59	23.66	23.76	23.71	23.86	23.98	23.79	23.87	23.93	23.96	23.38	23.59	23.85	23.76	23.76	23.58	23.75	23.78	23.88	23.68	23.06	23.95	23.75	23.79	23.21
	884	Q8NDY3	ADPRHL1	16.72	17.72	17.53	17.41	17.67	17.71	17.53	17.53	17.16	17.4	17.66	17.37	17.29	16.74	17.08	17.68	17.43	16.65	18.06	17.74	17.23	18	17.44	17.53	17.38	17.88	17.79	17.59	17.28	17.27	17.42	17.42	17.48	17.59	17.33	17.37	17.48	18.21	17.71	18.25	17.7	17.11	17.55	17.14	17.24	17.53
	885	O75417	POLQ	16.89	17.2	17.17	17.08	17.2	17.22	17.3	17.05	17.31	16.64	16.26	17.69	17.55	17.23	17.72	17.19	17.22	17.18	16.02	17.13	17.07	17.04	17.11	17.08	16.38	17.04	17.59	16.95	16.88	17.51	17.01	17.49	17.63	17.02	16.79	16.22	16.68	16.3	15.83	16.16	16.55	16.65	17.53	17.11	17.34	16.55
	886	A0A087WWD4	NCAM1	24.65	24.82	24.52	24.74	24.6	24.64	24.59	24.7	24.57	24.5	24.74	24.64	24.54	24.71	24.69	24.77	24.79	24.65	24.75	24.6	24.91	24.75	24.9	24.78	24.99	25.08	24.69	24.69	24.7	24.44	24.68	24.51	24.25	24.51	24.82	24.75	24.85	24.81	24.82	24.71	24.69	24.63	24.72	24.91	24.58	24.77
	887	Q8IVF6	ANKRD18A	16.75	17.75	17.87	17.26	17.79	18.15	17.42	16.59	17.98	17.28	17.24	17.37	17.71	17.21	17.02	17.73	16.98	18.54	19.2	17.2	17.92	17.98	18.36	17.02	17.25	17.03	16.68	17.42	16.79	17.9	16.77	17.03	17.11	17.31	16.91	17.23	17.76	17.52	17.5	17.57	17.04	17.8	18.16	17.25	17.37	16.31
	888	Q3B7T1	EDRF1	15.81	14.57	14.91	15.37	14.58	14.8	15.81	15.09	15.46	15.36	13.65	15.77	15.92	15.42	14.03	14.89	14.83	15.28	14.99	14.89	15.18	14.88	14.86	15.08	15.05	15.24	15.1	14.7	15.88	15.46	15	14.86	14.65	14.72	14.8	15.26	15.55	15.17	15.48	15	14.68	15.55	14.67	15.59	14.93	15.4
	889	Q6UWP7	LCLAT1	18.37	17.8	18.02	18.23	17.93	18.44	18.13	18.24	18.53	18.1	18.15	18.2	18.16	18.01	18.03	17.92	18.21	18.38	18.49	18.15	17.99	18.26	18.25	18.08	18.06	18.34	18.25	17.88	18.36	18.27	18.41	17.64	17.8	17.97	18.31	18.2	17.94	18.14	18.11	18.03	17.84	17.89	18.12	18.17	18.03	17.89
	890	P14406	COX7A2	22.91	22.66	22.89	22.81	22.87	23.07	22.73	23.37	22.97	23.62	22.92	22.43	22.78	22.66	23.08	22.41	22.8	22.38	23.18	22.89	22.27	22.16	22.6	22.76	22.63	22.89	23.35	22.51	23.28	22.79	23.05	21.93	22.36	22.72	22.73	22.95	22.25	22.93	22.42	23.01	23.28	21.78	22.99	22.62	23.17	21.7
	891	P35237	SERPINB6	19.24	19.41	18.75	19.16	19.19	19.07	19.21	19.14	19.1	19.53	18.82	19.13	19.26	19.4	18.73	19.07	18.8	19.21	19.14	19.24	19.26	19.13	19.49	19.15	18.95	18.8	19	19.34	19.17	19.34	19.31	19.93	20.01	19.53	19.19	19.34	19.54	18.62	19.2	19.33	18.9	19.66	19.46	18.49	19.18	20.36
	892	Q14315	FLNC	19.28	19.88	19.5	19.85	19.78	19.51	19.9	19.86	20.63	20.14	19.63	19.79	19.7	20.01	19.54	20.71	19.47	19.65	19.46	19.51	20.36	20.25	20.06	19.31	19.53	19.79	19.98	19.51	19.91	19.71	19.73	20.63	20.77	19.83	19	19.44	20.35	19.56	19.67	19.57	20.7	20.88	19.63	19.41	19.36	21.29
	893	M0QYG6	NA	15.37	15.76	15.44	15.64	15.8	15.29	15.27	15.15	15.51	16.04	15.21	15.72	15.54	15.83	15.26	16.32	14.77	15.74	15.4	15.41	15.6	15.91	15.55	15.27	13.65	16.52	15.74	15.31	15.47	15.6	15.58	15.76	16.09	15.79	15.74	15.96	15.67	15.86	14.63	15.29	15.83	16.28	15.56	15.46	15.38	16.69
	894	Q9NQS3-3	PVRL3	15.44	15.88	15.41	15.34	15.89	15.19	15.58	15	15.22	14.66	15.55	15.65	15.92	14.5	15.5	15.86	15.38	16.24	14.71	15.16	14.7	15.43	16.36	15.13	14.56	15.78	15.34	14.92	15.53	15.55	15.43	15.45	15.67	15.65	15.4	15.87	15.52	15.94	14.48	14.47	14.19	15.25	14.94	14.85	15.84	15.2
	895	Q15528	MED22	15.18	14.48	15.16	14.98	14.92	14.7	14.51	14.34	14.75	15.23	14.94	15.12	14.93	14.7	14.85	14.94	14.96	15.34	14.99	14.75	14.9	14.78	14.86	15.11	14.94	15.03	14.63	15	14.95	14.99	14.95	15.24	15.19	14.72	14.89	14.94	15.15	14.78	15.17	15.03	14.98	14.94	14.69	15.13	15.04	14.51
	896	Q9NS39	ADARB2	15.61	15.66	16.07	15.73	15.57	15.6	15.78	14.91	15.7	15.47	15.55	15.7	15.42	15.84	15.71	15.63	15.4	15.51	16	15.81	16.44	15.61	16.13	15.47	15.54	16	15.05	15.43	15.71	15.5	15.55	15.62	15.32	15.36	15.79	15.31	16.44	15.05	15.57	15.64	15.52	15.94	15.52	15.55	16.07	17.32
	897	Q8WUJ3	CEMIP	16.37	15.75	15.82	15.66	15.52	16.13	15.97	16.17	15.96	15.9	15.99	15.44	16.79	17.06	15.89	16.2	16.22	16.57	16.03	15.56	16.34	16.06	15.73	15.93	14.78	15.96	16.19	15.96	16.2	16.6	16.29	16.12	16.25	16.21	16.34	15.64	15.81	15.66	15.68	16.2	16.1	14.43	16.25	15.88	15.81	16.26
	898	Q9Y5K8	ATP6V1D	23.31	22.6	23.11	22.55	22.45	22.52	22.21	21.6	21.97	22.67	22.28	21.83	21.94	22.69	23.22	22.75	22.7	23.02	22.28	23.02	22.4	22.66	23.05	22.88	22.43	22.3	22.44	22.92	22.73	22.75	23	22.45	22.99	22.35	22.06	22.87	22.35	22.85	22.34	23.04	22.98	22.94	23.19	22.3	22.22	22.38
	899	P02751	FN1	18.89	19.12	19.61	19.47	19.57	19.39	20.24	19.61	20.36	20.49	19.37	20.46	20.05	20.31	19.52	20	19.5	20.01	19.6	19.34	19.72	19.4	19.86	19.31	18.48	19.11	19.11	19.24	19.75	19.7	19.42	19.76	19.77	19.9	19.35	19.36	19.56	19.38	18.78	18.98	19.42	19.52	19.89	19.52	19.58	20.29
	900	H0YI72	ANKS1B	20.89	20.62	20.7	21.03	20.9	20.9	20.71	20.59	20.71	20.92	20.97	20.92	21.06	20.39	21	20.45	20.92	20.88	20.77	20.8	20.37	20.44	20.73	20.93	20.99	20.98	20.91	20.83	20.91	20.74	20.77	20.01	20.13	20.72	21.05	20.84	20.18	20.94	20.9	20.92	20.86	19.54	20.84	21.11	20.82	19.03
	901	O94818	NOL4	16.36	16.24	16.04	16.24	16.26	16.46	15.61	14.8	13.39	16.54	16.45	16.19	16.23	15.97	15.8	16.17	16.28	16.26	14.62	15.48	16.07	15.17	15.78	16.24	16.38	15.93	14.61	16.12	16.31	16.06	16.49	15.77	15.92	16.23	16.32	16.37	16.38	16.26	16.27	15.01	16.62	16.11	14.49	16.29	15.99	16.58
	902	P02545	LMNA	22.47	22.8	22.51	22.29	22.59	22.31	22.89	22.88	22.88	22.74	22.39	22.9	22.5	23.1	22.32	23.18	22.44	22.58	22.58	22.38	23.25	23.35	23.03	22.47	22.64	22.34	22.72	22.64	22.41	22.69	22.7	23.23	23.3	22.87	22.32	22.7	23.54	22.47	22.29	22.5	22.64	24.11	22.41	22.36	22.34	23.94
	903	Q02487	DSC2	16.09	16.5	16.06	15.9	15.93	16.06	16.17	15.77	16.03	16.48	16.14	15.92	15.73	15.8	16.4	16.37	16.01	16.48	16.07	16.04	16.32	15.85	16.26	15.59	15.91	16.33	15.68	15.76	15.97	15.74	15.97	16.15	16.16	16.37	15.97	15.85	15.81	15.81	15.79	15.71	16.51	15.64	15.95	15.98	15.75	17.15
	904	A2VEC9	SSPO	14.75	14.97	14.86	15.25	14.94	14.38	15.3	14.26	15.08	15.02	15.11	15.12	15.61	15.16	15.07	15.19	14.68	15.69	14.44	14.9	14.86	15.19	14.96	15.38	14.87	14.91	14.04	14.86	14.87	15.49	14.95	15.05	15.33	15.09	15	15.43	16.01	14.86	14.51	16.1	15.25	14.93	15.18	15.23	15.02	14.27
	905	Q16527	CSRP2	17.21	17.54	17.17	17.2	17.57	17.24	18	17.93	18.99	17.99	17.38	18.46	17.42	18.46	17.09	18.06	17.29	17.93	17.06	17.15	18.29	18.69	17.6	17.25	17.51	17.12	18.79	17.45	17.34	17.74	17.44	17.53	17.84	17.98	17.3	17.35	17.96	17.06	17.73	16.65	17.73	18.25	17	17.06	17.12	19.05
	906	P05161	ISG15	15.52	15.7	15.97	15.72	15.53	15.73	15.95	15.83	15.92	15.87	15.18	15.97	15.61	15.6	15.89	15.81	15.94	15.71	15.51	15.97	16.4	16.15	16.02	15.58	15.87	15.53	15.76	15.39	15.72	15.36	16.14	16.02	16.03	15.67	15.51	15.28	16.16	15.46	15.51	15.5	15.97	15.79	15.55	15.94	15.79	15.69
	907	Q6Q759	SPAG17	21.24	21.21	20.92	21.11	21.17	20.81	20.72	20.98	20.81	21.56	21.4	20.86	21.06	20.37	21.12	21.29	21.2	21.19	20.58	20.68	21.08	21.01	21.2	21.04	20.93	21.03	21.53	21.3	21.26	20.9	21.14	21.43	21.95	20.42	21.73	20.72	20.75	20.68	20.44	22.1	21.53	20.94	20.9	21.21	21.05	21.2
	908	P48509	CD151	18.99	19.44	19.21	19.01	19.16	18.91	19.25	19.51	19.9	19.33	18.89	19.22	19.69	20.3	18.95	19.88	19.59	19.66	20.18	18.99	20.04	19.31	20.08	19.17	19.8	19.2	19.99	19.36	19.21	19.5	19.51	19.14	19.35	19	19.5	19.28	19.77	19.7	19.42	19.29	19.36	19.5	19.63	19.09	19.33	20.84
	909	O00194	RAB27B	19.94	20.12	19.67	20.55	19.77	20.01	19.73	19.61	19.71	19.55	20.05	19.56	19.6	19.25	20.02	19.7	20.33	20.02	20.35	19.85	19.86	19.83	20.01	20.12	20.1	20.6	20.39	19.42	19.84	19.52	19.69	18.75	18.47	19.39	20.57	19.99	19.77	20.07	19.73	19.85	20.33	18.37	20.2	21.03	19.71	18.61
	910	B5MCS2	SETD7	13.81	13.98	14.31	14.17	13.97	14.64	14.28	14.25	13.94	14.86	14.3	14.28	14.2	14.87	14.05	13.75	14.01	13.76	13.97	14.37	13.64	14.26	14.01	14.16	14.1	13.7	14.14	14.1	13.86	14.34	13.69	15.85	15.47	13.41	13.62	13.18	13.67	13	14.11	13.94	14.41	12.87	13.96	14.12	14.1	13.63
	911	Q93070	ART4	19.23	19.84	19.93	20.01	19.93	19.01	20.11	19.42	19.88	20.2	19.29	19.9	20	19.86	19.3	19.73	19.64	19.57	18.4	19.67	19.42	19.45	19.83	18.57	19.79	18.86	18.85	19.45	19.6	19.36	19.22	18.88	18.72	19.94	19.46	19.13	18.85	19.09	20.6	18.57	19.72	19.53	19.33	19.7	20.11	20.22
	912	Q96S97	MYADM	19.24	19.41	19.79	19.12	18.96	19.79	19.19	19.66	20.05	19.23	18.97	19.31	19.16	19.44	19.4	19.59	19.13	18.77	20.31	18.91	19.79	19.7	20.05	19.15	19.13	18.93	18.93	19.65	19.19	19.35	19.09	20.19	19.77	19.35	19.21	19.5	20.23	18.85	18.77	19.41	19.29	20.56	20.21	19.23	19.78	20.49
	913	P13640	MT1G	21.32	20.8	21.28	20.64	21.02	21.06	21.04	20.24	20.82	20.77	21.96	20.73	20.78	21.32	20.84	21.96	20.78	22.03	20.98	20.99	22.02	21.32	21.51	21.19	20.97	22.07	22.61	21.22	20.76	21.34	21.4	22.17	22.35	21.86	21.21	20.92	21.73	21.06	21.1	21.08	21.27	21.36	21.54	21.08	22.01	21.5
	914	P01042	KNG1	18.35	18.39	18.86	18.78	18.64	18.17	19.27	17.91	18.74	19.1	18.68	18.85	19.13	19.12	17.68	19.12	18.18	18.82	18.6	18.4	18.92	18.34	18.31	18.24	18.69	17.97	17.57	17.91	18.66	19.03	18.75	18.15	19.01	18.56	17.72	18.14	18.37	18.44	19.11	18.43	18.48	18.37	18.98	18.6	18.64	19.21
	915	Q12805	EFEMP1	18.01	18.7	17.89	18.13	17.99	17.85	17.94	18.26	18.86	18.1	18.12	18.12	17.84	18.39	18.31	19.24	18.04	18.19	17.9	18.02	19.41	18.81	18.49	17.87	17.92	18.43	18.26	18.28	17.66	18.28	18.05	19.67	19.48	18.22	17.92	18.12	19.27	17.94	18.13	18.5	18.18	19.6	18.81	18.09	17.65	19.28
	916	Q9Y657	SPIN1	16.05	16.43	16.21	16.53	16.42	16.4	16.34	16.27	16.59	16.3	16.35	16.78	16.54	16.33	17.1	16.48	16.47	16.47	16.45	16.16	16.2	16.62	16.53	16.27	16.34	16.32	16.34	16.58	16.01	16.44	16.13	15.83	16.24	16.27	16.32	16.35	16.38	16.63	16.3	17.05	16.33	15.95	16.36	16.53	16.04	16.03
	917	Q969G5	PRKCDBP	16.26	16.53	16.76	16.3	16.53	16.14	17.78	15.78	17.14	17.89	16.39	17.63	17.52	17.03	16.45	16.56	16.25	17.22	16.22	16.53	16.26	16.54	16.7	16.4	16.59	16.13	17.54	16.14	16.07	17.02	16.14	15.99	16.32	16.99	16.43	16.2	16.18	16.27	16.58	16.16	15.88	16.76	16.42	16.73	16.71	15.33
	918	G3V3J9	GNG2	24.08	24.01	24.04	24.25	24.08	24.2	24.1	24.19	24.02	23.79	24.26	23.83	23.94	24.08	23.89	24.34	24.44	23.96	24.58	24.25	24.4	24.19	23.93	24.27	24.6	24.54	24.26	24.2	24.01	23.97	24.22	23.84	23.65	24.07	24.35	24.23	24.16	24.39	24.26	24.36	24.09	23.62	24.64	24.47	23.88	23.42
	919	P56378	MP68	21.95	21.55	21.97	21.55	21.89	21.36	21.53	20.75	21.63	21.66	21.28	21.86	21.62	21.57	21.86	21.42	21.78	21.39	21.8	21.85	20.99	21.29	21.42	21.72	21.66	22.09	21.35	21.57	21.9	21.72	21.91	21.04	21.22	21.37	21.67	21.56	20.95	21.61	21.69	21.75	21.6	19.42	21.65	21.45	21.66	20.2
	920	P21333	FLNA	20.62	20.91	20.77	20.77	21.04	20.82	21.81	20.61	21.92	21.65	20.86	22.67	21.29	21.97	21.04	21.52	20.77	21.43	20.85	20.54	20.99	20.87	21.07	20.76	20.56	20.84	21.88	20.87	20.8	21.02	20.87	20.99	21.33	21.45	20.73	20.68	21	20.99	20.67	20.75	21.1	21.08	21.01	20.85	20.7	21.4
	921	P32004	L1CAM	23.07	22.96	22.88	23.01	23.11	23.16	23.03	22.92	23.08	22.83	23.09	23.07	23.02	22.93	23.17	22.75	23.22	23.07	23.12	23.05	22.56	22.78	22.82	23.08	23.27	23.31	23.11	22.94	23.21	22.75	22.92	22.31	22.3	22.87	23.11	22.9	22.52	23.05	23.34	23.28	22.93	21.77	23.09	22.96	22.96	21.22
	922	P10606	COX5B	24.52	24.19	24.47	24.25	24.53	24.38	24.55	24.08	24.34	24.57	24.35	24.53	24.3	23.94	24.47	24.02	24.37	24.25	24.08	24.56	23.83	24.08	24.09	24.38	24.09	24.36	24.2	24.26	24.64	24.52	24.6	23.83	24.43	24.29	24.36	24.37	23.73	24.32	24.06	24.21	24.42	23.33	24.31	24.17	24.33	23.55
	923	P20648	ATP4A	25.24	25.23	25.44	25.11	25.3	25.35	25.16	25.2	25.46	25.19	25.25	25.19	25.45	25.28	25.32	25.05	25.17	25.28	25.77	25.27	24.98	24.61	25.14	25.2	25.06	25.08	25.13	25.3	25.3	25.54	25.38	24.99	24.92	25.24	25.13	25.26	25.1	25.19	25.1	24.89	25	24.87	25.23	25.14	25.34	25.03
	924	Q6P1X5	TAF2	17.63	17.91	18.55	17.98	17.41	17.48	17.94	17.84	18.59	17.85	17.91	17.42	17.97	17	17.92	17.92	17.64	19.43	18.35	17.88	17.46	17.18	18.41	17.78	17.16	17.87	16.18	17.86	17.49	18.21	16.9	17.15	17.53	18.18	18.19	17.78	16.82	17.86	18.44	16.98	18.01	17.23	18.01	17.65	18.28	17.98
	925	Q96PV0-2	SYNGAP1	22.04	21.85	21.83	22.19	22.09	22.17	22.05	21.9	21.9	22.09	22.12	22.04	22.06	21.72	22.14	21.64	21.99	22.01	22.16	22.01	21.4	21.66	21.73	22.1	22.01	22.23	22.12	21.85	22.05	21.79	21.97	20.98	21.11	21.79	22.16	22.04	21.42	22.06	22.03	22.02	21.99	20.55	22.11	22.16	22.01	20.21
	926	Q8N6N7	ACBD7	22.27	22.5	22.77	22.46	22.46	22.26	22.21	22.5	22.01	22.43	22.14	22.89	22.78	22.36	22.27	21.97	22.12	22.44	22.11	22.61	21.38	22.25	21.89	22.14	21.78	22.15	22.79	22.31	21.84	22.83	21.93	21.83	22.27	21.79	22.27	22.29	21.45	22.62	21.74	22.06	22.22	21.2	22.07	22.54	22.54	20.98
	927	P11142	HSPA8	27.02	26.97	27.14	27.03	27.03	27.02	27.08	27.09	27.04	27.08	27.03	26.94	26.98	27.04	27.03	26.98	27.05	27.02	27	27.04	27.01	26.98	27.02	27.1	27.05	27.07	27.02	27.08	27.07	27.05	27.1	27.1	27.1	27.02	26.99	27.11	27.13	27.04	26.97	26.98	27.11	26.96	27.04	27.04	27.08	27.13
	928	P27348	YWHAQ	26.53	26.5	26.64	26.66	26.58	26.66	26.64	26.61	26.65	26.59	26.65	26.66	26.67	26.64	26.64	26.6	26.59	26.67	26.75	26.58	26.75	26.6	26.66	26.7	26.69	26.69	26.49	26.65	26.53	26.6	26.51	26.61	26.56	26.66	26.62	26.67	26.83	26.68	26.53	26.74	26.66	26.66	26.67	26.75	26.71	26.73
	929	P49711	CTCF	17.23	17.26	17.14	17.24	17.33	17.48	17.63	17.28	17.38	17.36	17.14	17.38	17.22	17.24	17.23	17.42	17.4	17.27	17.55	17.42	17.63	17.71	17.54	17.27	17.09	17.39	17.26	17.27	17.18	17.07	17.22	17.64	17.48	17.43	17.19	17.32	17.73	17.13	17.2	17.07	17.24	17.53	17.37	17.09	17.33	17.82
	930	F6X3N5	GNB1	25.09	25.36	25.08	25.18	25.24	25.19	25.04	25.33	25.13	25.01	25.33	25.25	25.04	25.29	24.92	25.17	25.31	25.07	25.37	25.05	25.33	24.99	25.05	25.14	25.17	25.27	25.34	25.34	25.13	24.91	25.08	25	24.78	25.31	25.13	25.15	25.15	25.25	25.16	25.46	25.2	25.15	25.28	25.36	25.11	25.21
	931	P28223	HTR2A	17.69	17.32	17.84	17.77	17.61	17.49	17.93	17.72	16.94	17.78	17.58	18.07	18.03	17.27	17.6	17.17	17.82	17.93	16.68	18.2	17.17	17.91	17.1	17.8	17.45	18.22	18.19	17.79	18.12	17.6	17.27	16.21	17.17	17.46	17.88	17.84	17.32	17.81	17.78	17.66	17.49	15.82	17.38	17.94	17.67	16.53
	932	Q6ZWL3	CYP4V2	15.02	14.92	14.97	14.99	14.93	15.35	14.76	14.48	16.64	14.76	15.01	15.11	15.12	14.49	14.15	15.28	15.01	15.11	16.6	14.68	15.15	14.33	14.51	15.12	15.08	14.86	14.77	15.13	14.91	14.92	15.12	14.97	14.73	14.93	14.85	14.9	14.74	14.91	15.07	14.9	14.58	15.23	16.47	15.16	14.84	15.25
	933	P60953	CDC42	24.56	24.67	24.44	24.55	24.82	24.66	24.9	24.73	24.75	24.31	24.77	24.82	24.46	24.8	24.04	25.03	24.81	24.74	24.66	24.73	25.39	25.21	25.05	24.63	25	24.55	24.6	24.92	24.67	24.61	24.59	25.16	24.83	24.61	24.82	24.77	25.32	24.65	24.7	24.69	24.53	25.33	24.58	24.47	24.67	25.61
	934	P22301	IL10	18.46	18.7	18.38	18.57	18.46	18.39	18.45	18.8	18.42	18.17	17.98	18.23	19.18	18.29	18.39	18.24	18.71	18.69	18.51	18.41	18.38	18.3	18.91	18.67	18.48	18.75	18.91	18.35	18.33	18.95	18.35	17.85	17.95	17.93	18.43	16.96	17.44	16.69	18.34	18.79	18.1	17.85	18.53	18.96	18.78	19.01
	935	Q96E17	RAB3C	23.39	23.2	23.32	23.68	23.42	23.48	23.48	23.1	23.15	23.34	23.53	23.47	23.37	23.3	23.79	23.13	23.53	23.46	23.22	23.45	23.02	23.44	23.13	23.6	23.75	23.85	23.76	23.27	23.45	23.2	23.27	22.6	22.58	23.02	23.66	23.45	22.92	23.55	23.47	23.46	23.37	22.26	23.53	23.8	23.34	21.39
	936	Q9Y2S0	POLR1D	16.02	15.97	15.65	15.7	15.93	15.62	15.79	15.75	15.78	15.89	16.21	15.88	15.56	15.26	15.85	16.13	15.7	15.6	15.73	15.83	16.32	15.68	16.07	15.82	15.52	15.75	15.52	15.57	15.79	15.44	15.92	15.71	15.87	16.22	15.81	16.01	15.71	16.02	15.42	15.77	15.86	16.36	15.77	15.75	15.56	16.42
	937	C9J7W4	TNXB	13.31	13.98	13.67	13.86	13.87	13.68	14.13	13.3	13.52	14.49	13.88	13.81	14.43	13.96	13.91	14.17	13.89	14.04	13.72	13.53	13.96	13.68	14.32	13.8	12.92	13.83	14.08	13.51	13.21	13.6	13.72	13.75	13.92	13.6	13.73	13.56	13.91	13.48	13.33	13.91	13.8	13.73	13.85	13.67	13.74	13.5
	938	O95872	GPANK1	15.42	14.77	14.87	15.15	14.53	15.15	15.06	14.91	14.69	14.81	13.92	15.12	13.9	14.93	15.04	14.24	14.87	15.45	13.42	14.98	14.98	14.98	15.17	15.35	14.94	14.87	14.84	15.05	15.29	14.21	15.4	15.08	14.8	15.58	15.17	15.13	15.2	15.42	15.05	12.47	15	16.04	15.1	14.4	14.66	15.09
	939	Q5T7N2	L1TD1	16.81	16.86	16.4	16.37	16.41	16.88	16.68	16.95	15.9	16.74	16.42	16.49	16.46	15.91	16.59	16.77	16.12	16.49	16.38	16.06	17.43	16.38	16.29	16.04	16.45	15.67	17.03	16.72	16.77	16.56	16.88	16.66	16.75	15.95	16.59	17.15	17.58	17.14	16.31	16.44	16.45	16.27	16.29	16.39	16.55	15.9
	940	E9PMR4	CD151	19.58	19.87	19.57	19.3	19.7	19.08	19.63	19.75	19.97	19.52	19.28	19.55	19.85	20.64	19.13	20.53	19.87	20.34	20.41	19.41	20.49	19.67	20.31	19.47	20.14	19.4	20.16	19.93	19.43	19.99	19.6	19.53	19.31	19.39	20.24	19.66	20.06	19.94	19.77	19.42	19.76	19.63	19.17	19.28	19.56	20.57
	941	Q13547	HDAC1	17.63	17.8	17.93	17.71	17.78	17.98	17.88	17.95	18.19	17.88	17.84	18.04	17.69	17.62	17.87	17.94	17.76	17.8	17.86	17.72	17.87	17.85	17.8	17.69	17.53	17.82	18.03	17.7	17.64	17.72	17.72	18.04	18.08	17.84	17.64	17.7	17.96	17.62	17.73	17.73	17.82	18.23	17.88	17.6	17.85	18.01
	942	Q5SY16	NOL9	16.01	16.09	16.06	16.13	16.06	15.34	15.83	16.17	14.16	15.87	15.95	16.68	16.36	15.92	16.23	16.05	16.43	16.19	13.91	15.97	15.75	16.06	15.89	16.1	15.94	16.07	15.95	15.86	16.24	16.24	16.08	16.06	16.04	15.91	16.3	16.41	16.46	16.34	15.85	15.43	16.01	16.07	13.69	15.98	16.37	16.15
	943	Q93050	ATP6V0A1	23.06	22.88	23.14	23.29	23.11	23.19	23.14	22.79	22.93	23.02	23.33	23.13	23.2	22.93	23.16	22.78	23.18	23.19	23.15	23.13	22.71	22.81	23.06	23.25	23.32	23.33	23.31	23.09	23.12	22.97	23.04	22.34	22.46	23.04	23.32	23.09	22.67	23.3	23.14	23.16	23.01	21.68	23.2	23.31	23.28	21.52
	944	Q03135	CAV1	19.63	20.19	19.7	19.64	20.11	20	20.78	19.52	20.91	20.64	19.74	21.21	20.55	20.57	20.13	20.28	19.83	20.59	20.04	19.71	19.7	20	20.13	19.76	19.07	19.8	20.33	19.63	19.85	20.25	20.08	19.81	19.76	20.39	19.57	19.61	19.6	19.44	18.98	19.81	19.93	19.99	19.65	19.57	19.86	20.32
	945	P01892	HLA-A	17.67	19.2	18.46	18.42	17.47	18.89	17.49	17.42	18.81	18.64	18.28	18.78	17.96	18.41	17.89	19.34	18.53	18.9	17.22	18.1	18.26	18.46	18.46	17.6	18.31	18.36	18.36	18.09	18.19	18.07	18.81	17.72	18.2	18.99	18.22	18.38	19.63	19.08	18.98	18.2	19	17.62	17.4	17.93	18.69	18.13
	946	H0YK02	TTC7B	17.62	17.57	17.41	17.62	17.87	17.39	18.15	17.99	17.29	17.94	18.15	18.1	17.45	18.21	17.03	17.44	17.61	17.83	17.41	18.02	17.8	17.97	17.28	17.82	17.89	17.87	18.57	18.32	17.38	17.7	17.6	17.31	17.59	18.43	17.93	17.64	17.14	17.82	17.61	17.67	17.78	15.85	17.28	17.2	17.69	16.22
	947	E5RJ39	RALYL	16.85	16.69	16.77	16.82	16.88	16.91	16.7	16.39	16.79	16.85	17.14	16.75	16.62	16.85	16.87	16.99	17.01	16.43	17.06	16.87	16.28	16.48	16.57	17.23	16.92	16.93	16.31	16.93	16.83	16.66	16.79	16.43	16.62	17.37	16.93	17.04	16.53	17.01	17.09	16.91	17.26	15.51	17.11	16.95	16.48	15.21
	948	G3V2S6	ATP6V1D	23.31	22.58	23.04	22.57	22.44	22.7	22.17	21.57	21.97	22.96	22.25	21.75	21.91	22.59	23.32	22.74	22.57	22.99	22.51	23	22.41	22.6	23.01	22.84	22.46	22.37	22.43	22.95	22.7	22.73	23	22.45	22.97	22.39	22.12	22.9	22.41	22.9	22.37	23.13	23.16	22.78	23.44	22.31	22.11	22.21
	949	P29373	CRABP2	17.76	17.57	17.92	18.27	18.2	18.06	19.15	17.79	18.51	18.49	17.63	18.25	19	18.03	17.78	17.61	17.99	18.06	18.03	17.67	17.64	17.64	18.12	18.07	17.99	17.95	17.78	17.65	17.94	18.05	17.4	17.74	17.85	17.91	18	17.87	17.85	18.12	18.1	18.14	17.71	16.76	17.79	17.88	17.77	17.74
	950	Q5U5X0	LYRM7	19.29	18.33	17.74	18.7	18.9	19.36	18.7	18.46	18.74	18.54	18.66	18.15	18.95	18.89	18.84	18.68	18.74	18.93	19.71	18.78	18.48	18.33	19.03	18.66	18.3	18.23	18.57	17.99	19.44	19.04	19.02	18.09	17.92	18.56	19.02	18.98	18.38	18.87	17.95	18.24	18.66	17.78	19.2	18.38	18.26	17.53
	951	P19087	GNAT2	25.3	25.68	25.32	25.48	25.51	25.7	25.55	25.47	25.77	25.37	25.77	25.32	25.59	25.39	25.47	25.52	25.52	25.67	25.91	25.48	25.58	25.96	25.57	25.48	25.54	25.93	25.41	25.55	25.28	25.47	25.24	25.26	25.11	25.71	25.39	25.52	25.48	25.57	25.34	25.81	25.49	25.34	25.73	25.66	25.64	25.49
	952	Q93050-3	ATP6V0A1	23.06	22.88	23.14	23.29	23.11	23.19	23.14	22.79	22.93	23.02	23.31	23.13	23.2	22.93	23.16	22.78	23.18	23.19	23.15	23.13	22.72	22.81	23.06	23.25	23.32	23.33	23.31	23.09	23.12	22.97	23.04	22.34	22.46	23.04	23.32	23.09	22.67	23.3	23.14	23.16	23.01	21.68	23.2	23.31	23.28	21.52
	953	Q9Y6V0-4	PCLO	20.91	21.03	20.92	21.08	21.07	21.11	21.08	20.53	20.74	21.07	21.12	21.03	21.18	21	21.15	20.46	20.95	21.02	20.92	20.99	20.23	20.52	20.6	20.94	20.98	21.17	20.98	20.74	21.1	20.74	20.76	19.81	20	20.73	21.02	20.72	20.11	20.86	20.88	20.92	20.97	19.56	20.89	21.09	20.89	18.8
	954	Q9NWM0	SMOX	14.41	15.2	15.26	14.83	14.85	15.72	15.55	15.19	15.78	13.97	15.06	14.71	15.02	14.99	15.29	15.34	14.82	14.85	16.32	14.8	14.83	14.57	15.32	14.7	14.18	14.98	14.16	14.62	14.51	15.23	14.83	15.2	14.88	15.08	14.75	15.14	15.67	15.22	14.96	15.13	13.77	15.14	15.65	15.04	15.11	15.57
	955	Q9UKK3	PARP4	18.4	18.69	18.43	18.21	18.33	18.14	18.74	19.03	18.63	18.54	18.01	18.52	18.29	19.13	17.66	18.67	18.29	18.09	18.19	18.34	19.15	19.28	18.79	18.12	18.21	18.04	17.99	18.78	18.06	18.74	18.37	19.63	18.82	18.68	18.19	18.48	19.25	18.09	18.18	18.32	18.33	19.63	18.12	18.09	18.33	19.7
	956	Q99848	EBNA1BP2	17.09	16.78	16.76	16.84	16.8	16.84	16.65	16.47	16.9	16.81	17.08	17.08	16.81	17.03	16.78	16.98	16.82	16.96	16.89	16.52	16.79	16.59	16.81	16.89	16.63	16.85	16.7	16.86	17	16.73	17.01	16.87	17.16	16.73	16.91	16.87	17.11	16.76	16.87	16.9	16.86	16.86	16.8	16.72	16.88	17.24
	957	C9J9N5	SLC1A2	19.03	18.7	19.1	18.85	19.23	18.64	18.89	19.23	17.98	19.02	19.03	18.15	18.61	18.76	19.12	18.35	18.83	19.38	18.54	18.83	18	18.43	18.17	18.98	18.65	18.93	19.2	19	19.02	19.09	19.1	18.15	18.35	19.14	19.08	18.71	17.72	18.39	18.85	18.28	18.71	17.66	18.6	19.1	19	16.56
	958	F8W131	RPH3A	21.45	20.99	21.45	21.14	21.41	21.41	21.21	21.2	21.23	21.44	21.29	21.29	21.41	21.05	21.45	20.56	21.08	21.37	21.25	21.24	19.92	20.65	20.79	21.13	20.72	20.65	21.59	21.2	21.68	21	21.31	19.84	20.23	21.04	21.19	21.29	20.42	21.34	21.17	20.9	20.84	19.17	20.96	20.88	21.16	18.98
	959	Q96S44	TP53RK	17.9	17.9	17.94	17.96	18.03	18.07	17.81	17.84	17.9	17.94	17.99	17.54	17.91	17.64	18.1	17.97	17.93	17.89	18.37	17.94	17.66	17.81	17.63	17.83	17.75	18.05	17.91	17.74	18.04	17.84	17.78	17.9	17.88	17.73	17.93	17.81	17.76	17.97	17.74	17.33	18.01	17.69	17.89	17.83	17.55	17.97
	960	C9JJQ8	TUBA4A	26.82	26.9	26.89	26.94	26.89	26.93	26.82	26.98	27.15	27.05	26.78	26.86	26.98	27.16	26.87	26.94	26.85	26.76	27.49	26.93	27.03	26.95	26.98	27.01	26.9	26.83	26.8	26.96	26.81	26.79	26.84	26.91	26.7	26.72	26.96	27	27.15	27.05	26.87	27.32	27.18	27.3	27.09	26.95	26.81	27.25
	961	B1AHR1	SEPT3	23.73	23.64	23.69	23.81	23.73	23.72	23.67	23.47	23.61	23.75	23.96	23.32	23.53	23.6	23.77	23.4	23.81	23.73	23.61	23.62	23.43	23.39	23.58	23.82	23.82	23.99	23.8	23.7	23.8	23.38	23.63	23	23.02	23.65	23.77	23.66	23.3	23.8	23.78	23.85	23.8	22.46	23.76	23.81	23.47	22.31
	962	Q13077	TRAF1	15.55	15.11	15.66	15.37	14.78	15.05	15.44	15.43	14.87	15.7	15.37	15.32	15.17	14.67	15.32	15.08	15.33	15.04	15.21	15.67	15.62	16.54	15.79	15.17	15.42	15.75	15.44	15.49	15.6	15.34	15.5	15.09	14.72	14.86	15.51	15.05	15.48	14.95	15.25	15.5	15.79	15.66	15.31	15.35	15.63	15.48
	963	B1AK53	ESPN	15.11	15.73	15.53	15.55	15.47	15.02	15.51	15.58	14.76	15.48	15.09	15.38	15.43	15.41	15.6	15.77	15.63	15.34	15.09	15.64	15.56	15.26	15.93	15.33	15.78	15.25	15.83	15.29	15.19	15.08	15.13	15.21	15.25	15.04	15.32	15.03	15.39	15.18	15.01	15.67	15.59	15.28	15.17	15.3	15.69	15.47
	964	M0R2D3	TUBB4A	25.64	25.62	25.63	25.69	25.7	25.67	25.58	25.84	25.61	25.62	25.86	25.68	25.62	25.68	25.64	25.73	25.68	25.67	26.01	25.72	25.91	25.77	25.77	25.73	25.78	25.68	25.55	25.69	25.69	25.56	25.59	25.7	25.55	25.64	25.71	25.76	25.92	25.72	25.74	25.73	25.74	25.96	25.72	25.71	25.59	25.9
	965	O00602	FCN1	13.87	14.69	13.87	14.64	14.48	14.5	14.11	14.32	14.72	14.34	14.43	14.94	14.84	14.39	14.87	14.46	14.47	14.42	14.47	13.96	14.62	13.46	14.67	14.29	14.19	14.4	15.02	14.72	14.07	14.4	14.13	14.4	14.87	14.17	14.12	14.75	14.53	14.88	14.39	13.04	14.72	14.35	13.96	14.54	13.75	13.4
	966	P15954	COX7C	23.67	23.09	23.44	23.39	23.55	23.26	23.36	22.88	23.13	23.43	23.43	23.26	22.65	23.1	23.59	22.88	23.13	22.78	23.22	23.42	22.74	22.82	23.1	23.5	23.26	23.92	23.24	23.17	23.72	23.04	23.73	22.67	22.71	23.38	23.59	23.29	22.71	23.31	23.34	23.24	23.15	22.58	23.16	22.8	23.39	22.32
	967	P04792	HSPB1	23.55	23.45	23.33	23.21	23	23.45	23.19	23.3	23.24	23.29	23.52	23.43	22.86	23.1	23.29	24.13	23.61	23.33	23.37	23.31	23.86	23.91	24.03	23.56	23.97	23.63	23.98	23.48	23.18	23.53	23.88	23.73	23.64	24.15	23.28	23.46	23.62	23.64	23.68	23.53	24.21	23.84	23.72	23.66	23.68	24.02
	968	Q5TD97	FHL5	13.95	14.96	14.98	14.77	15.08	15.2	15.98	14.51	15.81	15.58	14.82	16.09	14.9	15.53	14.71	15.32	14.96	15.17	15.05	14.45	15.27	14.84	15.22	14.68	15.05	14.94	16.79	15.17	14.39	14.88	14.9	15.09	15.38	15.68	14.32	15.09	15.11	15.05	14.89	14.71	14.99	14.95	14.86	14.93	14.96	14.95
	969	P14618-2	PKM	25.98	26.12	25.92	25.95	25.98	25.96	25.93	26	25.91	25.96	25.96	25.65	25.88	26.02	25.97	26.11	26.01	25.88	25.92	25.97	26.11	25.88	26.01	26.02	26.05	25.94	25.99	26.06	25.93	26.05	26.07	26.22	26.27	26.09	25.95	25.95	26.01	26.01	26.1	25.99	26.04	26.17	25.99	26.03	25.94	26.21
	970	Q9BV47	DUSP26	17.77	17.42	17.43	17.07	17.31	16.38	17.13	17.83	17.15	17.38	17.16	17.34	17.01	17.81	17.31	17.51	17.14	17.12	17.44	16.85	17.61	17.64	17.78	17.19	17.44	17.03	17.1	17.56	17.84	17.25	17.96	18.86	17.73	17.46	17.92	17.27	17.78	17.27	17.03	17.1	17.33	18.25	16.99	17.23	17.27	18.47
	971	P22415	USF1	16.1	15.81	15.77	15.87	15.97	15.86	15.59	15.88	16.11	15.85	15.92	15.87	15.76	15.9	15.92	15.87	15.87	16	16.05	15.63	15.83	15.83	15.7	15.88	15.81	15.89	15.91	15.74	15.85	15.63	15.95	15.82	15.69	15.99	15.98	15.76	15.95	15.74	15.96	16.22	16.15	15.78	15.92	15.73	15.6	16.27
	972	Q6ZN40	TPM1	22.74	22.82	22.99	22.95	22.96	23.01	23.49	22.87	23.62	23.33	23.07	23.8	23.42	23.66	22.86	22.87	22.86	23.31	22.99	22.86	22.99	22.89	23.13	22.92	23.09	23	23.77	22.83	22.89	23	23.03	22.91	22.84	23.32	22.91	22.85	22.85	22.9	22.99	22.95	22.98	22.7	23.04	23.05	23.02	22.93
	973	Q92759	GTF2H4	16.71	16.49	16.4	16.49	16.34	16.8	16.71	16.56	16.95	16.44	16.51	16.47	16.54	16.48	16.02	16.39	16.51	16.42	16.76	16.47	16.44	16.33	16.13	16.55	16.68	16.1	16.47	16.47	16.73	16.5	16.65	16.35	16.19	16.43	16.9	16.52	16.41	16.65	16.92	16.67	16.46	16.34	16.37	16.61	16.58	15.76
	974	Q96GX9	APIP	19.59	20.57	20.43	20.26	20.16	20.42	19.81	20.03	20.48	20	20.16	20.32	20.33	20.95	20.35	20.28	20.24	20.15	20.68	20.44	20.82	20.56	20.76	19.65	19.43	20.08	19.61	19.99	19.93	19.9	20.22	20.72	20.59	20.28	19.3	20.28	21.14	19.8	19.36	20.23	20.21	20.73	20.28	19.91	18.95	21.75
	975	P04233-2	CD74	16.67	16.24	15.76	16.07	16.17	16.73	16.08	16.3	16.51	15.77	16.24	16.26	15.69	16.1	16.18	16.87	16.15	16.61	16.13	15.94	16.49	16.19	16.45	16.06	15.84	16.34	16.02	15.64	16.1	16.2	16.35	16.45	16.45	16.33	15.97	15.42	16.98	15.94	16.51	15.75	15.94	16.8	16.28	15.77	16.06	17.07
	976	P07992	ERCC1	17.22	17.34	17.52	17.51	17.21	17.58	17.2	17.14	17.16	17.35	17.05	17.35	17.16	17.93	17.35	17.38	17.6	17.3	17.65	17.3	17.68	16.03	17.5	17.46	17.27	17.15	17.09	17.57	17.19	17.29	17.23	17.12	17.18	17.54	17.47	17.35	17.27	17.23	17.25	17.26	17.67	17.27	17.69	17.17	17.36	18.2
	977	P09622-2	DLD	25.06	24.98	25.19	25.07	25.19	25.02	25.08	24.79	24.93	25.19	25.15	24.97	25.14	24.96	25.11	24.8	24.99	25.14	24.76	25.1	24.63	24.69	24.98	25.11	25.05	24.92	24.97	24.89	25.06	25.23	25.2	24.45	24.7	24.99	24.98	25.05	24.74	25.01	25.11	25.08	24.84	24.02	24.98	24.93	25.15	24.14
	978	P13498	CYBA	19.46	19.8	19.19	19.76	19.53	19.8	19.49	19.29	19.63	19.08	19.4	19.49	19.48	19.25	19.8	20.18	19.81	20.19	19.21	19.15	20.17	19.51	19.62	19.54	19.36	19.45	19.41	19.18	19.39	19.92	19.37	19.45	19.74	19.43	19.26	19.22	19.93	19.62	18.96	18.98	19.47	20.09	19.02	19.42	19.12	17.11
	979	P06454	PTMA	20.17	20.27	20.04	19.95	20.16	20.1	20.08	20.31	20.18	20.26	19.9	20.35	19.75	20.69	20.24	20.67	19.98	19.71	20.2	19.74	21.06	20.89	20.69	20.19	19.8	19.78	19.84	20.13	20.1	19.96	20.09	20.89	20.64	20.41	19.9	20.2	21.06	19.83	19.99	20.17	20.31	21.49	20.22	19.67	20.05	22.14
	980	P05362	ICAM1	16.49	17.46	16.72	17.03	16.81	17.06	16.4	16.85	16.69	16.51	17.18	16.65	16.39	16.72	17.78	17.95	17.51	17.02	16.59	16.7	18.19	17.66	17.41	16.95	17.17	17.11	17.32	16.94	16.65	17.01	16.87	16.95	17.44	17.32	16.83	16.18	17.54	16.89	17.38	17.59	17.79	17.92	16.77	16.84	16.9	17.31
	981	I3L464	NDE1	15.87	15.82	14.98	15.43	15.31	15.27	15.65	15.92	16.26	15.14	15.4	15.48	14.99	15.89	15.15	15.99	15.49	15.05	15.42	15.39	16.24	15.83	15.51	15.54	15.47	15.03	15.11	15.68	15.83	15.66	16.13	16.8	16.41	15.99	15.66	15.38	16.22	15.09	15.68	14.82	15.37	16.54	15.54	15.05	14.42	17.2
	982	P21291	CSRP1	22.67	23.06	22.72	22.59	22.64	22.54	22.85	23.14	23.17	22.56	22.68	22.71	22.41	23.09	22.8	23.35	22.72	22.62	22.77	22.5	23.52	23.4	23.13	22.74	22.74	22.61	22.97	22.97	22.71	22.74	22.84	23.76	23.72	23.1	22.55	22.93	23.86	22.49	22.74	22.64	22.89	23.85	22.62	22.43	22.76	24.31
	983	P62633	CNBP	17.35	17.47	17.29	17.19	17.41	17.43	17.18	16.91	16.88	17.32	17.52	17.22	16.96	16.95	17.32	17.69	17.22	17.55	17.44	17.39	17.21	17.61	17.38	17.24	17.24	17.49	17.73	17.24	17.17	17.27	17.36	17.49	17.64	17.32	17.38	17.27	17.09	17.32	17.07	17.47	17.23	17.07	17.51	16.99	17.18	17.5
	984	P30447	HLA-A	15.59	17.59	17.88	17.08	16.3	17.56	15.83	15.6	17.72	17.55	17.75	17.51	17.05	17.67	17.46	18.01	17.65	16.9	16.48	16.58	17.69	17.02	17.65	16.48	16.59	17.13	17.29	17.83	17.62	17.29	17.61	16.25	17.41	18.47	17.23	16.95	18.05	17.41	17.34	16.68	17.89	17.41	16.62	16.85	17.72	17.51
	985	O94886	TMEM63A	16.7	17.11	16.67	17	16.6	17.16	16.84	17.09	17.5	16.81	16.68	17.15	16.5	16.97	15.77	17.38	16.7	16.38	17.29	16.57	17.34	17.62	17.37	16.89	16.62	16.69	16.63	17.06	16.38	16.74	16.92	18.36	17.79	17.19	16.46	16.85	18.06	16.59	16.28	17	16.96	18.6	17.39	16.67	16.69	18.31
	986	Q9UPA5	BSN	22.62	22.51	22.66	22.77	22.72	22.77	22.57	22.39	22.53	22.75	22.77	22.7	22.74	22.53	22.81	22.27	22.7	22.7	22.67	22.6	22.05	22.28	22.46	22.69	22.58	22.73	22.66	22.53	22.83	22.35	22.6	21.73	21.87	22.49	22.79	22.66	22.12	22.72	22.7	22.57	22.66	21.09	22.72	22.74	22.73	20.71
	987	P08185	SERPINA6	17.02	16.29	16.97	16.66	17.06	16.03	17.37	16.46	16.47	17.8	16.95	17.13	17.04	17.55	17.2	16.99	16.98	17.18	16.21	16.68	17.17	16.49	16.49	16.61	16.73	16.68	16.53	16.48	17.15	16.84	17.34	17.15	17.46	17.09	16.22	16	17.06	16.38	17.42	16.32	17.08	16.2	16.89	16.74	17.09	17.41
	988	P09496	CLTA	24.99	24.85	25.08	25.04	24.97	25.16	24.94	24.8	24.9	24.9	25.04	24.87	24.71	24.74	25.1	24.79	25.08	24.85	25.27	25.03	24.74	24.81	24.97	25.21	25.13	25.2	25.03	24.99	24.97	24.65	24.93	24.63	24.68	24.91	25.06	25.06	24.81	25.14	25.15	25.1	24.89	24.37	25.04	25.14	25.2	24.2
	989	Q9H425	C1orf198	19.53	19.89	19.71	19.42	19.46	19.55	19.41	20.09	19.47	19.54	19.49	19.35	18.99	19.62	19.17	20.06	19.48	19.27	19.61	19.38	20.2	19.95	20.1	19.43	19.75	19.43	19.67	19.82	19.52	19.73	19.81	20.26	20.65	19.79	19.44	19.77	20.25	19.4	19.67	19.47	19.6	20.89	19.47	19.41	19.56	21.08
	990	P35749-2	MYH11	21.3	21.46	21.64	21.76	21.92	21.48	22.71	21.3	22.79	22.69	21.53	23.46	22.39	22.84	21.78	21.65	21.5	22.39	21.66	21.55	21.76	21.45	22.08	21.76	20.99	21.67	22.84	21.64	21.66	21.98	21.75	21.71	21.73	22.29	21.61	21.73	21.36	21.6	20.81	21.44	21.45	21.56	21.6	21.73	21.84	21.65
	991	O43424	GRID2	17.56	17.54	17.62	17.89	17.59	17.35	17.63	17.78	17.58	17.46	17.51	17.78	17.8	17.53	17.63	17.67	17.69	17.67	17.66	18.09	17.64	17.78	17.9	17.75	17.83	18.18	17.81	17.55	17.4	17.85	17.93	17.18	17.27	17.32	17.7	18.13	17.76	18.17	17.74	17.56	17.75	17.23	17.83	17.91	17.53	17.01
	992	Q9Y221	NIP7	16.21	16.57	15.62	15.87	16.19	15.87	16.32	16.21	16.18	16.05	16.05	16	16.09	16.08	16.39	16.46	16.25	16.32	15.89	16.05	16.33	16.14	16.08	16.14	15.94	16.29	16.37	16.4	16.39	16.27	16.21	16.22	16.31	15.37	16.29	16.02	16.57	16.18	15.88	16.19	16.13	14.61	15.97	15.99	15.88	16.78
	993	Q9UK76	HN1	20.06	20.07	20.08	20.28	20.03	19.9	19.94	19.99	20	19.95	20.04	20.02	19.9	19.81	19.99	20.03	20.05	20.1	20.01	19.95	20.16	19.98	20.17	20.05	20.1	20.03	19.92	20.07	20.06	19.94	20.01	19.83	19.66	19.98	20.23	20.04	20.18	20.01	20.08	19.94	19.94	20.05	19.75	20.22	20.33	19.88
	994	Q9HCJ0	TNRC6C	15.32	15.46	15.56	15.64	15.47	15.36	15.35	15.55	15.84	15.53	15.35	15.57	15.63	15.37	15.67	15.51	15.52	15.57	15.6	15.29	15.38	15.48	15.84	15.19	15.48	15.32	15.24	15.08	15.12	15.58	15.18	15.71	15.69	15.25	15.44	15.5	15.71	15.54	15.46	15.15	15.42	15.58	15.32	15.2	15.92	15.95
	995	Q9UK61	FAM208A	17.41	17.46	17.39	17.43	17.43	17.25	17.58	17.52	17.48	17.6	17.37	17.48	17.38	17.44	17.25	17.58	17.42	17.22	17.48	17.28	17.59	17.41	17.48	17.31	17.32	17.33	17.35	17.59	17.29	17.39	17.36	17.66	17.7	17.34	17.38	17.43	17.74	17.45	17.57	17.54	17.64	17.73	17.28	17.47	17.37	17.79
	996	Q8N7J2	AMER2	19.93	20.42	20.04	19.87	19.99	19.77	19.88	20.42	19.34	20.19	19.73	19.9	19.64	20.13	19.78	20.43	19.92	19.92	19.53	19.88	20.58	20.61	20.33	20.04	20.01	19.97	19.93	20.18	19.73	20.09	20.08	20.87	20.41	20.08	19.89	20.33	20.77	19.82	19.78	19.95	20.32	21.44	19.77	19.73	19.79	21.49
	997	Q86VB7	CD163	17.59	18.11	17.34	17.37	17.41	18.04	17.77	17.47	17.96	17.78	17.08	17.71	17.91	17.41	17.73	17.96	17.37	17.61	16.82	17.31	17.83	17.45	17.89	17.52	17.19	17.7	18.02	17.53	17.13	17.5	17.62	17.55	17.77	18.06	17.17	17.29	17.31	17.43	17.42	18.2	17.25	17.8	18.31	17.55	17.42	17.83
	998	P49247	RPIA	16.45	16.45	16.89	16.38	16.58	16.65	17.06	16.66	16.61	16.66	16.45	16.56	16.74	16.91	16.67	16.46	16.51	16.56	16.84	16.6	16.62	16.38	16.63	16.62	16.67	16.49	16.74	16.64	16.47	16.46	16.52	16.48	16.83	16.72	16.44	16.54	16.51	16.53	16.94	16.43	16.41	16.6	16.83	16.58	16.81	16.58
	999	P61916	NPC2	19.35	19.84	19.22	19.1	19.3	19.63	19.3	19.24	19.76	19.17	19.21	18.83	18.82	19.46	18.98	20.31	19.34	19.13	19.55	19.54	20.1	20.26	19.83	19.23	19.68	19.24	19.36	19.43	19.3	19.82	19.54	20.12	20.75	19.58	19.28	19.45	20.21	19.17	19.51	19.44	19.53	20.14	19.17	19.03	19.19	20.75
	1000	P17677	GAP43	24.97	25.03	24.92	25.29	24.87	25.14	24.82	24.95	24.9	25.02	25.08	24.99	24.85	24.83	24.94	24.74	25.09	24.96	25.14	24.92	24.85	24.82	25.06	25.19	25.03	25.19	24.9	25.06	25.06	24.45	24.78	24.22	23.87	24.61	25.15	25.05	24.55	25.09	24.96	25.12	24.9	23.89	25	25.37	24.97	23.88
	1001	O75947	ATP5H	24.26	23.96	24.25	24.04	24.2	24.08	24.15	24.02	23.96	24.06	24.14	24.2	24.1	23.89	24.05	23.81	24.1	24.05	23.81	24.22	23.64	23.66	23.74	24.01	23.96	24.16	24.42	24.03	24.2	24.26	24.41	23.54	23.89	24.12	24.11	23.97	23.68	23.98	24.07	23.89	23.89	23.11	24.03	23.88	23.98	23.21
	1002	Q8WU10	PYROXD1	17.08	17	16.87	16.91	16.89	16.28	17.12	16.59	17.05	17.77	16.74	17.02	17.01	17.1	16.75	17.02	16.93	16.96	17.32	17.09	16.88	17.16	17.84	16.91	16.82	16.82	16.37	16.83	16.78	17.07	16.94	16.95	17.2	16.76	16.81	17.1	17.02	17.15	16.96	16.58	17.35	16.58	17.15	16.69	17.29	17.52
	1003	Q9ULN7	PNMAL2	16.25	16.29	17.03	16.04	16.25	16.49	16.63	15.71	16.75	16.48	16.58	16.63	16.72	17.84	15.49	16.17	16.36	16.01	16.99	16.79	16.12	16.38	16.78	16.3	14.91	16.79	16.3	16.14	16.38	16.12	15.92	15.9	16.16	16.38	15.79	16.14	16.06	16.03	15.09	16.83	16.39	16.69	16.31	16.06	17.17	17.15
	1004	O14558	HSPB6	17.02	16.59	16.59	16.4	16.59	16.53	16.43	16.68	16.13	16.78	16.77	16.5	16.52	15.83	16.6	17.51	16.63	16.64	16.27	16.7	17.28	17.68	17	16.47	16.75	16.58	16.67	16.61	16.41	17.27	17.01	16.99	16.93	16.86	16.39	16.9	16.76	16.67	16.92	16.65	16.91	16.76	16.33	16.91	16.81	17.5
	1005	P29536	LMOD1	16.09	16.04	16.17	15.81	15.99	16.04	16.7	15.65	16.78	16.91	15.66	17.2	16.51	16.7	15.97	16.02	15.73	16.58	16.52	15.77	15.8	15.8	16.36	15.81	15.72	15.66	17.09	15.79	15.93	16.09	16.08	15.79	15.93	16.14	16.04	16.03	15.63	16.21	15.72	15.89	15.96	15.78	16.24	16.08	16.26	15.61
	1006	Q14194	CRMP1	25.75	25.83	25.78	25.94	25.8	25.86	25.74	26.19	25.81	25.72	25.9	25.82	25.69	25.89	25.89	25.89	25.87	25.67	25.85	25.74	26.11	25.89	25.87	25.93	25.88	25.81	26.02	25.86	25.81	25.53	25.71	25.79	25.64	25.76	25.91	25.81	25.97	25.79	25.77	25.84	25.83	25.96	25.92	26	25.88	25.88
	1007	P13640-2	MT1G	21.37	20.82	21.3	20.64	21.04	21.06	21.04	20.08	20.82	20.77	21.96	20.73	20.62	21.3	20.84	21.93	20.78	21.84	20.98	20.99	22.02	21.32	21.59	21.19	20.97	22.07	22.45	21.22	20.82	21.16	21.43	22.17	22.35	21.86	21.21	20.98	21.86	21.08	21.1	21.08	21.27	21.36	21.54	21.03	21.97	21.5
	1008	Q12972	PPP1R8	16.84	16.95	16.7	16.55	16.82	16.67	16.82	16.87	16.68	17.1	16.79	16.72	16.53	16.91	16.76	16.9	16.81	16.76	16.89	16.75	16.77	16.67	16.82	16.79	16.8	16.76	16.66	16.77	16.8	16.71	16.84	17.07	17.34	16.96	16.66	16.84	17.06	16.8	16.88	16.74	16.9	17	16.7	16.73	16.71	17.04
	1009	Q96QD9-4	FYTTD1	15.67	15.63	15.92	15.81	15.86	15.89	15.44	15.81	15.47	16.08	15.93	15.85	16.04	15.53	15.91	15.75	15.84	15.8	16.21	15.48	15.42	15.01	15.58	15.74	15.42	15.87	15.87	15.69	15.88	15.85	15.56	15.82	15.64	16.32	15.78	15.81	15.56	15.79	15.43	15.15	15.86	15.45	16.08	15.86	16.03	16.08
	1010	Q86YM7	HOMER1	20.93	20.71	21.02	21.12	21.13	21.01	21.02	20.77	20.93	21.13	21.02	20.97	21.14	20.76	21.17	20.52	20.89	20.91	20.75	20.95	20.18	20.69	20.62	21	20.84	21.05	20.92	20.77	21.02	20.7	20.84	19.93	20.17	20.93	21.02	20.94	20.36	20.89	20.86	20.75	21.01	19.11	20.92	21.05	21.1	19.13
	1011	Q9HBW9	ELTD1	17.78	17.83	17.8	18.04	18.01	17.63	16.96	18.34	18.23	18.67	17.95	18.12	18.38	17.75	16.69	18.14	17.92	18.27	17.37	17.21	17.96	17.32	17.21	17.55	17.72	17.9	18.18	17.65	18.05	17.74	17.74	17.29	17.67	17.43	17.73	17.62	17.24	17.34	18.13	16.85	17.97	17.71	18.01	17.45	16.91	18.16
	1012	P04233	CD74	16.65	16.26	15.73	16.18	16.18	16.69	16.06	16.27	16.48	15.74	16.3	16.31	15.82	16.08	16.01	16.9	16.07	16.63	16.1	16.02	16.43	16.36	16.42	16.03	15.81	16.27	16.02	15.74	16.1	16.25	16.36	16.39	16.42	16.44	15.98	15.53	16.87	15.89	16.48	15.72	15.91	16.97	16.24	15.91	16.02	16.95
	1013	Q9H3H9	TCEAL2	18	17.96	18.11	17.87	18.12	18.02	17.91	17.69	17.62	18	18.09	17.9	17.98	17.88	17.83	18.05	18.06	18.07	17.85	18.1	17.76	18.02	17.83	18.01	17.87	18.23	18.1	18.12	18.01	17.94	17.95	17.94	17.99	18.31	18.04	18.06	17.73	17.91	17.78	17.84	18.11	17.59	17.96	17.93	18.08	17.2
	1014	Q9C010	PKIB	17.96	19.68	20.35	19.77	19.8	19.78	19.51	19.66	19.62	19.61	19.58	19.74	19.97	20.36	19.71	19.69	19.81	19.88	19.88	19.82	19.79	19.72	19.63	19.67	19.66	20.78	19.84	19.86	18.12	20.01	17.74	19.09	17.31	19.84	19.43	19.65	19.63	19.78	18.73	19.76	19.54	20.39	19.89	19.67	19.3	19.63
	1015	P52306-6	RAP1GDS1	22.67	23	22.89	22.72	22.95	22.79	23.04	23.08	22.96	22.78	22.9	22.99	22.9	22.95	22.72	22.79	22.81	22.52	22.81	22.92	23.16	23.05	22.74	22.86	22.93	22.84	22.76	22.89	22.6	22.83	22.61	23.31	22.85	22.87	22.77	22.94	23.11	22.72	22.79	22.78	22.82	23.18	22.62	22.99	22.87	23.17
	1016	Q9NW13	RBM28	17.66	17.79	17.77	17.83	17.77	17.86	17.83	17.56	17.91	18.05	18.08	17.92	17.69	17.8	18.02	17.88	17.81	17.62	17.7	17.85	17.76	17.82	17.7	17.82	17.9	17.59	17.88	17.86	17.71	17.63	17.76	17.66	17.67	17.8	17.77	18.02	17.94	17.91	17.75	17.76	17.89	17.57	17.95	17.75	17.91	17.85
	1017	K4DI89	AAMDC	18.05	18.53	17.91	18	18.13	18.12	18.12	18.37	17.87	18.17	17.59	18.39	17.96	18.59	17.91	18.55	17.72	17.98	18.35	18.11	18.61	18.81	17.74	17.84	17.99	18.05	17.99	18.15	17.97	17.91	18.31	19.35	19.58	18.2	18.06	18.32	18.41	17.7	17.62	17.94	18.41	19.67	18.1	18.03	17.77	19.43
	1018	Q8IV61	RASGRP3	15.52	15.51	14.41	15.22	14.96	14.82	15.34	14.72	15.89	14.57	15.26	15.48	15.53	15.88	14.69	15.83	15.08	15.19	15.11	14.86	15.61	15.19	15.25	15.08	15.23	15.28	14.87	15.08	15.49	15.49	15.53	16.67	16.33	15.33	15.69	15.39	16.01	15.09	15.14	15.71	14.87	16.22	14.61	15.44	14.72	17.11
	1019	P31949	S100A11	19.49	19.25	18.53	18.73	18.91	19.33	19.77	18.87	19.56	19.71	19	19.04	18.9	19.13	19.01	19.71	18.9	19.25	18.61	18.87	19.51	19.88	19.31	18.86	18.88	19.25	19.38	18.67	18.92	18.86	19.44	19.85	19.96	19.27	19	18.5	19.64	18.77	19.17	19.18	19.34	19.9	18.97	18.8	18.94	20.2
	1020	Q5XKP0	QIL1	22.32	22.17	22.41	22.29	22.27	22.41	22.23	21.85	22.09	22.53	22.16	21.39	22.05	22.24	22.47	22.11	22.4	22.3	22.32	22.27	21.72	21.77	22.11	22.33	22.05	22.63	22.27	22.31	22.21	22.54	22.83	21.81	22.2	21.97	21.79	22.92	22.09	22.85	22.17	22.38	22.27	20.65	22.45	22.17	21.56	22.71
	1021	P02760	AMBP	17.08	17.12	17.77	17.05	16.91	16.5	17.7	16.7	17.37	17.39	17.02	17.2	17.09	17.02	16.27	17.95	17.05	17.49	17.65	17.28	17.71	17.15	17.27	16.7	17.44	16.98	16.24	16.61	17.47	16.99	17.28	16.42	17.72	17.46	16.76	16.72	16.84	16.9	17.74	16.69	17.03	16.96	17.33	16.62	17.3	17.79
	1022	O00479	HMGN4	19.06	19.61	19.29	19.01	19.22	19.95	19.24	19.42	19.08	19.87	19.04	19.42	18.91	19.24	19.3	19.76	18.98	19.44	19.51	19.02	19.93	19.53	19.57	19.32	19.32	19.71	19.05	19.25	18.68	19.16	19.03	19.83	19.94	19.45	19.02	19.09	19.86	18.85	19.09	19.41	20.07	20.48	19.72	18.96	19.32	20.38
	1023	Q9BUP0	EFHD1	21.7	22.04	21.63	21.41	21.43	21.26	21.8	22.03	22.11	21.71	21.47	21.83	21.64	22.03	21.35	22.14	21.77	21.54	21.78	21.49	22.87	22.37	22.35	21.6	22.02	21.69	21.62	22.37	21.34	21.98	22.01	22.47	22.55	22.44	21.67	21.91	22.83	21.28	21.13	21.87	22.16	23.43	21.64	21.57	21.2	23.09
	1024	P07451	CA3	16.42	16.41	16.76	16.37	16.4	16.28	17.25	16.87	16.24	17.37	16.46	16.88	16.97	16.73	15.89	16.86	16.17	16.61	16.8	16.3	16.53	15.75	16.61	16.31	16.64	15.94	16.05	16.27	16.73	16.74	16.18	16.75	16.62	16.76	16.23	15.54	15.94	16.61	16.79	15.86	16.34	16.25	16.58	16.36	16.19	16.82
	1025	K7EQJ3	C18orf8	16.92	16.7	16.86	16.78	16.63	16.64	16.87	16.72	16.46	16.61	16.92	16.79	16.61	16.78	16.56	16.69	16.78	16.68	16.53	17.01	16.87	17.3	16.52	16.57	16.77	17.05	16.76	16.64	16.67	16.84	16.84	16.92	17.13	16.96	16.79	16.54	16.94	16.6	16.5	16.76	16.53	17.03	16.57	16.57	15.98	17.17
	1026	H3BMY4	SCAMP5	20.54	20.9	20.7	21	20.95	20.97	20.71	20.15	20.56	20.78	21.29	20.8	20.93	20.55	21.18	20.88	20.99	20.91	20.33	21.17	20.64	20.36	20.39	21.03	21.03	21.05	20.86	21.03	20.55	20.62	20.45	20.74	20.59	20.84	21.09	20.88	20.32	21.02	20.95	21.12	20.63	19.76	20.77	21.25	20.79	19.62
	1027	P49754	VPS41	18.15	18.25	18.28	18.19	18.29	18.33	18.3	18.17	18.38	18.32	18.17	18.27	18.27	18.28	18.35	18.2	18.24	18.16	18.36	18.28	18.24	18.18	18.27	18.17	18.27	18.15	18.24	18.12	18.22	18.14	18.15	18.31	18.21	18.39	18.29	18.29	18.3	18.24	18.08	18.24	18.27	18.36	18.14	18.3	18.58	17.8
	1028	E9PGY3	RAPGEF5	14.44	14.32	14.45	14.23	14.52	14.65	13.81	14.43	14.4	14.75	14.53	14.66	14.44	14.25	14.57	14.14	14.42	14.69	14.65	14.19	14.14	15.73	14.65	14.52	14.35	14.41	14.56	14.68	14.42	14.43	14.5	14.8	15.27	14.7	14.39	14.75	14.23	14.76	14.49	13.94	14.9	14.29	14.55	14.72	14.29	13.65
	1029	P60602	ROMO1	14.78	17.47	16.24	16.24	16.46	16.59	16.65	16.06	16.43	16.49	16.15	16.22	16.46	16.93	16.68	16.53	16.53	16.49	16.53	16.9	16.1	16.52	16.46	16.44	16.49	14.54	16.47	16.64	14.89	16.75	14.65	16.25	16.61	16.38	16.02	16.14	15.93	16.27	16.75	16.64	16.58	15.79	16.4	16.34	16.32	16.2
	1030	Q16555-2	DPYSL2	25.85	25.97	25.91	25.88	25.84	25.86	25.83	26.06	25.88	25.8	25.87	25.79	25.75	25.95	25.85	26.01	25.92	25.83	25.97	25.85	26.2	26.01	25.96	25.9	25.9	25.95	25.88	26.01	25.83	25.75	25.77	26.12	25.9	25.91	25.9	25.93	26.13	25.88	25.87	25.94	25.9	26.31	25.89	25.94	25.85	26.26
	1031	Q70EL1	USP54	17.66	17.92	17.68	17.37	17.52	17.67	17.69	18.15	17.9	17.58	17.55	17.6	17.26	17.93	16.98	18.03	17.54	17.4	18.13	17.53	18.32	18.42	18.11	17.74	17.89	17.3	17.42	18.02	17.4	17.98	17.82	18.9	18.45	17.92	17.54	18.01	18.6	17.44	17.46	17.65	17.74	18.82	17.91	17.46	17.66	19.38
	1032	A0A087WZ03	CNTNAP3B	15.47	15.57	15.51	15.35	15.23	14.86	15.63	15.35	15.27	15.29	15.43	15.41	15.21	15.38	15.28	15.46	15.47	15.48	14.81	16.07	14.95	16.29	15.79	15.15	15.19	15.55	15.38	15.07	15.46	15.05	15.4	15.67	15.67	15.39	15.44	15.58	15.73	15.57	15.11	16.13	15.56	15.29	14.83	15.4	15.52	14.96
	1033	P23634	ATP2B4	24.13	24.19	24.1	24.35	24.23	24.29	24.13	24.15	24.13	24.08	24.27	24.13	24.16	24.07	24.24	24.14	24.31	24.31	24.29	24.31	23.99	24.09	24.09	24.25	24.41	24.39	24.36	24.19	24.25	23.94	24.01	23.69	23.68	24.08	24.28	24.09	23.87	24.14	24.36	24.32	24.21	23.45	24.2	24.46	24.38	23.3
	1034	Q6ZUS6	CCDC149	15.96	16.2	15.99	15.96	15.98	15.73	15.81	15.8	12.77	15.9	16.05	16.1	15.89	16.24	15.97	16.16	16.04	15.92	13.38	15.88	15.83	15.81	16.21	15.92	16	16.07	15.84	15.88	16.05	15.95	15.96	15.87	15.99	15.82	16.25	15.98	15.87	16.06	16.2	15.89	16	15.41	13.18	15.87	16.11	15.47
	1035	P21397	MAOA	23.64	23.52	23.73	23.75	23.66	23.68	23.59	23.26	23.67	23.74	23.82	23.62	23.8	23.54	23.76	23.54	23.81	23.92	23.62	23.66	23.47	23.44	23.63	23.73	23.89	23.83	23.92	23.67	23.61	23.78	23.61	23.38	23.37	23.82	23.64	23.53	23.45	23.71	23.63	23.59	23.78	22.97	23.93	23.81	23.66	23.04
	1036	Q8IUA7	ABCA9	17.07	17.49	17.05	16.98	17.35	16.92	17.85	17.88	17.53	17.38	17.49	17.34	17.14	17.15	16.35	17.76	17.2	17.13	16.39	17.22	17.5	19.27	17.9	17.29	17.27	16.91	17.28	17.28	17.04	17.31	17.25	18.37	18.23	17.73	17.17	17.69	18.47	17.57	17.62	16.69	17.33	17.86	16.87	16.86	17.28	18.88
	1037	Q96AA3	RFT1	17.08	17.47	16.28	17.03	17.04	16.91	17.36	17.12	17.21	16.75	16.92	17.11	17.08	17.18	17.22	17.23	16.97	17.3	17.09	17.36	17.22	17.66	16.73	17.17	17.05	16.95	17.2	17.12	17.06	16.77	16.87	16.89	17.25	17.42	17.16	17.2	17.42	17.22	17.04	17.52	16.72	17.64	17.12	17.21	16.41	16.89
	1038	Q6PUV4	CPLX2	24.19	23.88	24.31	23.78	24.12	23.8	23.61	23.44	23.4	24.04	24.23	23.76	24.06	23.78	24.01	23.46	23.95	24.22	23.7	24.06	23.38	23.41	23.77	23.97	23.94	23.95	23.98	24.07	24.06	24.18	24.19	23.19	23.66	24.18	23.81	23.9	23.15	24.27	24.28	23.92	23.92	22.62	23.82	24.34	24.04	22.84
	1039	Q5SPY9	NPDC1	17.4	17.28	16.76	17.19	17.31	17.52	16.94	17.06	17.14	17.17	17.2	17.22	17.28	17.29	17.5	17.31	17.56	17.23	17.48	17.37	17.15	16.96	17.03	17.54	17.22	17.87	17.45	17.32	17.13	17.14	17.25	16.97	16.89	17.43	17.39	17.27	17.48	17.45	17.11	17.58	17.66	16.5	17.48	17.69	16.79	16.47
	1040	Q8NFX7-2	STXBP6	20.98	21.3	21.04	21.05	20.94	20.86	21.14	21.39	21.26	20.89	20.99	20.91	20.93	21.23	20.74	21.02	20.96	20.99	21.33	21.14	21.58	21.05	21.1	21.14	21.08	21.32	21.2	20.95	20.87	21.15	21.14	22.02	21.39	21.26	21.03	21.35	21.65	21.17	20.59	21.15	20.99	21.45	21.11	20.79	20.88	22.49
	1041	A6NDY0	PABPN1L	15.68	17.2	16.82	16.78	17.27	16.33	17.06	15.86	16.43	17.57	16.93	17.03	16.97	16.91	17.13	17.32	17.03	17.05	16.68	17.31	16.64	17.12	16.72	16.96	16.86	17.01	16.48	16.58	15.93	17.12	15.52	16.67	16.98	16.78	16.62	16.88	17.1	16.81	16.72	17.07	17.5	15.96	16.81	16.79	17.06	18.54
	1042	Q13304	GPR17	15.13	15.47	15.45	15.26	15.57	14.56	15.82	15.43	15.53	15.57	14.48	15.19	15.42	15.81	15.16	15.25	14.63	15.72	14.74	15.14	16.37	15.73	15.33	15.42	15.4	14.92	15.28	16.68	15.43	15.39	15.23	15.84	15.95	15.36	15.23	15.09	16.06	15.35	15.31	15.17	16.24	16.1	14.8	15.49	15.43	16.52
	1043	Q96QD8	SLC38A2	17.55	17.1	16.88	17.34	16.98	17.57	17.93	17.72	17.75	17.44	16.52	17.54	16.66	16.95	17.39	17.48	17.56	16.55	17.54	17.59	18.36	17.67	17.07	17.48	17.3	16.93	17.86	17.37	17.29	17.39	17.68	17.9	17.92	18.16	17.36	17.11	17.54	17.28	17.35	17.71	17.65	17.7	17.24	17.27	17.15	17.84
	1044	Q9NWB1	RBFOX1	17.21	16	16.44	16.49	16.84	15.62	16.49	16.51	16.31	16.76	16.82	16.42	16.65	16.17	16.66	16.32	16.59	16.56	15.82	16.74	16.05	16.53	16.04	16.23	16.04	16.59	16.4	16.65	17.06	16.62	16.64	16.2	16.33	16.53	16.71	16.96	15.87	16.88	17.07	16.64	16.41	15.72	16.13	16.63	16.46	14.11
	1045	Q4G0X4	KCTD21	15.37	15.42	15.62	15.47	15.35	15.68	15.39	15.35	15.59	15.3	15.19	15.32	15.23	15.51	15.25	15.6	15.4	15.09	15.37	15.5	15.65	16.16	15.7	15.2	15.13	15.41	15.41	14.94	15.02	15.06	15.36	15.29	15.67	15.77	15.03	15.44	15.8	15.65	15.09	15.61	15.55	15.94	15.41	15.14	15.43	15.51
	1046	O00267-2	SUPT5H	17.28	17.31	17.32	17.2	17.31	17.17	17.17	17.3	17.04	17.26	17.17	17.27	16.98	17.08	17.21	17.36	17.22	17.14	17.25	17.16	17.29	17.31	17.33	17.25	17.26	17.23	17.3	17.25	17.22	17.08	17.15	17.31	17.41	17.32	17.3	17.33	17.53	17.43	17.19	17.36	17.28	17.35	17.18	17.15	17.34	17.45
	1047	P43004	SLC1A2	24.17	23.84	24.42	24.05	24.35	24.2	23.82	23.85	23.1	24.14	24.08	23.41	23.85	22.96	24.36	23.48	23.99	24.27	23.95	24.28	23.33	23.69	23.58	23.9	23.88	24.1	24.07	24.17	24.32	24.33	24.23	23.35	23.99	24.18	24.22	24.19	23.48	24.02	23.81	23.88	23.95	22.88	24.08	24.07	24.31	22.55
	1048	I3L505	NDUFAB1	18.59	18.5	18.72	18.5	18.72	18.62	18.55	18.31	18.5	18.68	18.68	18.64	18.62	18.55	18.77	18.35	18.56	18.54	18.64	18.65	18.19	18.12	18.45	18.56	18.56	18.86	18.42	18.37	18.65	18.54	18.71	18.19	18.34	19.08	18.57	18.32	18.11	18.25	18.57	18.45	18.66	17.52	18.43	18.37	18.92	17.96
	1049	Q8IUE6	HIST2H2AB	23.81	23.77	23.48	22.94	23.18	23.09	22.9	22.4	23.08	23.27	22.88	22.64	23.45	23.39	23.93	23.83	23.21	23.66	22.88	23.19	23.84	23.6	23.74	23.84	23.09	22.99	22.68	23.38	23.21	23.59	23.69	24.01	24.52	23.26	22.64	23.66	23.64	23.66	23.12	23.21	23.61	24.15	23.49	23.31	22.83	23.88
	1050	G3V164	GRIA4	21.68	21.4	21.63	21.77	21.7	21.9	21.64	21.35	21.75	21.83	21.87	21.92	21.9	21.48	21.79	21.21	21.61	21.79	21.63	21.68	21.02	21.1	21.4	21.72	21.53	21.79	21.8	21.49	21.84	21.73	21.71	20.74	20.99	21.46	21.74	21.69	21.01	21.75	21.64	21.55	21.69	20.33	21.66	21.8	21.75	20.14
	1051	P13797	PLS3	21.91	22.2	21.9	21.81	21.95	21.97	22.2	22.63	22.39	22.03	21.74	22.03	21.81	22.65	21.82	22.21	21.97	21.8	21.82	21.9	22.58	22.39	22.24	21.76	21.82	21.71	21.82	22.09	21.92	22.1	21.75	23.04	22.61	22.21	21.71	22.12	22.95	21.9	21.78	21.99	21.85	23	21.73	21.68	21.82	23.23
	1052	P39060	COL18A1	19.13	19.51	19.35	19.2	19.63	19.28	19.98	19.14	20	19.78	19.29	20.73	19.84	20.22	19.87	20.03	19.37	19.84	19.5	19.36	19.5	19.27	19.91	19.38	18.83	19.5	20.19	19.38	19.35	19.24	19.79	19.24	19.44	19.88	19.31	18.9	19.21	18.76	18.67	19.49	19.12	19.21	19.45	19.27	19.53	19.61
	1053	A0A087WTM7	APOB	19.21	18.75	19.44	18.67	18.68	18.96	19.85	18.59	19.4	19.53	19.07	19.23	19.66	19.44	18.31	18.88	18.96	19.36	19.07	19.39	19.52	18.75	18.87	18.9	19.12	18.54	18.26	18.54	19.42	19.35	18.88	19.43	19.3	19.76	18.53	19.08	18.84	19.11	19.39	18.67	19.31	18.64	19.32	19.44	19.05	19.4
	1054	P00747	PLG	17.98	17.88	18.5	18.38	18.34	18.07	19.15	17.99	18.44	19.14	18.28	18.37	18.5	18.7	18.08	18.73	18.16	18.24	18.16	18.19	18.78	18.03	18.29	17.92	18.42	17.85	17.2	17.4	18.44	18.55	18.26	18.04	18.74	18.21	17.92	18.21	18.23	18.27	18.97	16.96	18.36	18.24	18.32	18.31	18.15	18.67
	1055	Q8IWY7	TTBK2	25.85	26.01	25.59	26.36	25.79	26.23	26.02	26.11	26.72	25.71	26.02	25.55	25.73	25.72	26.04	26.73	25.91	25.78	25.54	25.85	26.26	26.65	26.32	25.74	25.76	26.3	25.99	25.72	25.98	25.97	25.79	26.06	26.75	26.12	25.71	25.63	26.37	25.89	26.14	25.81	26.61	26.7	25.82	25.67	25.54	26.45
	1056	O75781-2	PALM	24.81	24.79	24.85	25.05	24.81	25.01	24.67	24.65	24.77	24.82	24.96	24.86	24.83	24.56	24.87	24.83	24.88	24.9	25	24.8	24.62	24.76	24.88	24.98	24.89	25.14	24.93	24.82	24.91	24.57	24.72	24.44	24.43	24.86	25.02	24.86	24.55	24.92	24.92	25.1	24.86	24.13	24.95	25.1	24.97	24.16
	1057	H3BTB7	EARS2	16.61	16.74	16.79	16.8	17.02	16.96	16.98	16.44	17.15	16.96	16.57	16.69	16.71	16.72	16.65	16.62	16.8	16.99	16.75	16.63	16.53	16.99	16.65	16.51	16.88	17.04	16.87	16.38	16.42	16.88	16.56	15.98	16.44	16.94	16.96	16.59	16.57	16.99	16.64	16.93	16.42	16.81	16.78	16.82	16.58	15.7
	1058	O43439-4	CBFA2T2	15.64	15.58	15.08	16.06	15.55	15.66	15	15.58	15.58	15.63	15.27	15.98	15.54	15.18	15.26	15.6	15.73	15.52	15.56	15.39	15.92	15.52	15.88	16.05	15.28	15.55	15.58	15.82	15.67	15.41	15.39	16.43	16.18	15.29	15.95	15.65	15.55	15.69	15.32	15.6	15.73	15.17	15.72	15.83	15.41	16.73
	1059	Q14624-2	ITIH4	18.34	17.92	18.26	17.94	17.73	18.28	18.55	17.23	17.96	18.52	18.43	18.03	17.99	18.11	16.95	18.38	18.13	18.47	18.02	18.54	18.65	17.99	17.89	18.36	18.13	18.88	17.55	17.65	17.84	18.66	18.91	17.9	18.18	18.49	17.34	17.83	18.24	18.21	18.87	17.98	18.65	17.94	18.44	18.71	18.05	19.02
	1060	Q9HC36	RNMTL1	17.6	17.47	17.93	17.57	17.72	17.52	17.6	17.44	17.66	17.92	17.06	17.38	17.59	17.46	17.56	17.58	17.5	17.45	17.35	17.68	17.18	17.31	17.53	17.6	17.42	17.46	17.58	17.5	17.74	17.77	17.26	17.37	17.42	17.16	17.75	17.84	17.61	17.72	17.5	17.27	17.7	17.01	17.78	17.27	17.69	17.01
	1061	K7EN36	ATP6V0A1	22.73	22.65	22.69	22.88	22.67	22.84	22.67	22.12	22.44	22.62	22.84	22.51	22.79	22.44	22.91	22.34	22.67	22.77	22.78	22.72	22.06	22.3	22.5	22.87	22.79	22.98	22.61	22.55	22.83	22.53	22.74	21.66	21.79	22.62	22.92	22.68	22.17	22.84	22.76	22.73	22.6	21.02	22.75	23	22.91	21.03
	1062	Q8TB36	GDAP1	22.54	22.33	22.47	22.53	22.43	22.48	22.4	22.1	22.31	22.41	22.57	22.43	22.48	22.06	22.71	22.28	22.59	22.65	22.43	22.54	22	22.13	22.42	22.52	22.44	22.67	22.27	22.21	22.54	22.59	22.62	21.67	21.85	22.12	22.53	22.34	21.98	22.44	22.43	22.55	22.55	21.56	22.5	22.63	22.47	21.36
	1063	Q5VW32	BROX	20.25	20.81	20.42	20.36	20.45	20.53	20.55	20.52	20.73	20.34	20.49	20.54	20.42	20.41	20.18	21.02	20.28	20.61	20.89	20.46	21	20.76	20.68	20.36	20.56	20.36	20.32	20.56	20.13	20.78	20.32	21.2	20.98	20.35	20.26	20.36	20.83	20.27	20.26	20.77	20.6	21.49	20.52	20.29	19.99	21.48
	1064	P16112	ACAN	19.49	19.07	19.29	18.47	19.02	18.59	18.87	19.13	19.01	18.89	18.72	18.67	18.79	19.09	18.6	19.35	18.78	18.77	18.74	19.37	19.19	19.06	18.97	18.63	18.63	18.66	18.97	19.04	18.71	20.16	19.86	19.45	20.16	19.07	18.53	18.8	18.9	18.67	18.61	18.76	18.67	19.03	18.66	18.65	18.96	19.5
	1065	Q8TCB7	METTL6	16.12	16.9	15.82	15.96	16.12	15	15.94	15	16.34	15.24	15.92	16.03	14.9	16.22	15.85	16.37	16.06	15.28	15.54	15.84	16.02	16	16.68	15.81	16.19	16.31	15.55	16.04	15.77	15.23	16.06	16.05	16.01	16.32	15.95	15.25	16.59	15.33	16.03	15.17	16	14.94	14.84	15.73	15.99	16.86
	1066	A2ABL2	DDR1	15.85	16.12	15.9	15.81	15.71	15.75	16.02	16.13	16.2	15.68	16	15.86	15.54	16.26	15.48	16.19	15.67	15.69	15.6	15.77	16.11	16.62	16.15	15.83	15.89	15.49	15.76	15.94	15.73	15.91	15.93	16.67	16.37	16.19	15.62	15.84	16.52	15.62	15.76	15.66	15.88	16.87	15.63	15.62	15.6	16.6
	1067	O43559	FRS3	17.48	17.34	17.32	17.16	17.28	17.14	17.14	17.14	16.94	17.47	17.16	17.13	17.15	16.91	17.36	17.17	17.16	17.09	17.32	17.31	16.96	16.83	16.94	16.43	17.03	17.27	17.24	17.34	17.5	17.06	17.29	16.86	16.77	16.92	17.49	17.3	17	17.41	17.07	15.91	17.3	17.45	17.04	17.14	17.14	16.51
	1068	Q92599	SEPT8	24.93	25.07	24.91	24.99	24.92	25.01	24.88	25.13	25.2	24.94	25.06	24.93	25.06	25.1	24.76	25.04	24.96	25.01	24.98	24.76	25.3	24.74	25.09	24.93	25.13	25.2	25.16	24.87	25.01	25.03	25.04	25.26	25.27	24.97	25	24.92	25.19	24.88	25.19	25.01	25.04	25.43	24.97	24.99	24.89	25.69
	1069	Q9H7H0	METTL17	16.34	16.28	16.4	16.28	16.49	16.36	16.5	16.35	16.53	16.62	16.08	16.33	16.62	16.44	16.43	16.35	16.08	16.63	16.01	16.41	16.21	16.02	16.37	16.16	16.12	15.57	16.4	16.25	16.33	16.77	16.4	16.38	16.48	16.21	16.27	16.26	16.27	16.48	16.21	17.11	16.51	15.97	16.11	16.09	16.28	16.44
	1070	P35475-2	IDUA	16.31	16.5	16.58	16.69	16.49	16.84	16.45	16.13	16.83	16.52	16.61	16.68	16.6	16.55	16.58	16.64	16.48	17.04	16.66	16.27	16.72	16.61	16.51	16.6	16.45	16.92	16.05	16.6	16.48	16.88	16.45	16.82	16.84	16.65	16.64	16.44	16.66	16.41	16.73	16.7	16.47	16.86	16.55	16.85	16.78	16.77
	1071	P04222	HLA-C	16.39	16.94	15.31	16.12	16.89	16.31	17.02	16.97	16.74	16.76	16.75	16.7	16.84	16.88	16.94	16.93	17.02	17.03	17.1	16.69	16.84	16.79	15.75	16.76	16.63	16.3	16.64	16.16	16.54	17.05	16.41	17.1	17.35	17.02	16.37	16.81	16.98	16.73	16.92	17.09	16.44	16.3	16.17	16.72	17.03	17.15
	1072	Q9NTU7	CBLN4	17.71	16.96	17.67	17.49	17.64	17.39	17.74	17.09	18.17	18.03	17.73	18.03	17.76	18.04	17.66	17.08	17.62	17.54	17.42	17.99	17.32	17.15	17.33	17.34	17.3	16.93	16.87	17.47	17.95	17.54	17.69	16.42	16.8	17.72	17.47	17.31	17.14	17.28	17.59	17.22	17.65	16.67	16.96	17.55	17.34	16.08
	1073	Q96DY7	MTBP	19.23	18.92	19.02	18.79	18.86	18.66	18.73	18.91	18.41	18.88	18.88	18.61	18.84	18.95	18.98	18.91	18.9	18.97	18.78	18.63	18.91	18.71	18.57	18.71	18.62	18.51	18.86	19.26	19.07	19.58	19.59	19.21	18.84	18.68	18.69	18.97	18.54	18.69	18.91	19.02	18.65	19.68	18.48	18.88	16.25	20.14
	1074	P14927	UQCRB	23.4	23.09	23.58	23.16	23.47	23.25	23.46	22.9	23.14	23.32	23.41	23.34	23.37	23.1	23.43	23.02	23.26	23.27	22.91	23.46	22.8	22.91	23.07	23.29	23.21	23.35	23.28	23.19	23.58	23.44	23.68	22.83	23.05	23.39	23.26	23.24	22.72	23.19	23.4	23.36	23.06	22.19	23.25	23.06	23.32	22.54
	1075	Q5W0U4-2	BSPRY	15.38	15.56	15.47	15.51	15.35	15.37	15.35	16.12	15.23	15.61	14.82	15.44	15.64	15.53	15.07	15.63	15.28	15.68	15.38	15.23	15.61	15.52	17.76	15.3	15.44	15.77	15.67	15.55	15.44	15.24	15.41	16.87	16.46	15.32	15.41	15.41	15.22	15.43	15.47	15.82	15.6	15.56	15.61	15.76	16.12	15.7
	1076	P35475	IDUA	16.48	16.47	16.58	16.75	16.46	17.05	16.29	16.16	17.02	16.62	16.46	16.64	16.76	16.9	16.47	16.73	16.48	16.79	16.83	16.12	16.76	16.25	16.51	16.65	16.34	16.52	16.38	16.63	16.57	16.86	16.74	16.82	16.84	16.65	16.52	16.38	16.89	15.89	16.79	16.6	16.49	16.66	16.77	16.72	16.78	16.8
	1077	P23297	S100A1	22.82	22.88	22.81	22.86	22.5	22.77	22.74	22.85	23.19	22.69	22.65	23.03	23.03	23.15	22.78	23.03	23.14	23.17	22.44	22.86	22.81	23.23	22.82	22.76	22.52	22.79	22.8	22.83	22.33	23.22	22.74	23.31	23.66	23.09	22.98	23.12	22.86	23.13	22.7	21.72	22.95	23.84	22.91	23	22.92	23.61
	1078	P08588	ADRB1	15.53	15.38	16.65	15.54	15.77	15.82	15	15.23	15.91	16	15.07	15.55	15.3	15.54	16.21	15.35	15.75	15.33	16.65	14.68	15.68	13.9	15.51	15.46	15.24	15.44	15.47	15.67	15.97	15.53	15.42	15.94	15.84	15.41	15.87	15.5	15.62	15.59	15.46	15.82	16.16	15.72	15.6	15.14	16.1	14.65
	1079	Q12852	MAP3K12	17.82	17.82	17.93	17.79	17.92	17.72	17.88	17.55	17.61	18	17.88	17.65	17.65	17.66	17.69	17.74	17.78	17.69	17.67	17.64	17.61	17.33	17.91	17.76	17.82	17.89	17.76	17.77	17.98	17.7	17.9	17.54	17.44	17.67	17.73	17.73	17.42	17.9	17.52	17.54	17.93	17.18	17.74	17.69	17.93	17.42
	1080	Q9ULV3	CIZ1	16.17	16.56	16.33	15.91	16.19	15.99	15.86	16.12	15.88	16.01	14.81	16.49	16.17	16.23	15.81	16.16	15.94	15.99	15.82	15.87	16.1	16.11	15.94	16.21	15.89	15.94	16.21	16.07	16.08	16.02	16.03	16.21	16.41	15.92	16.3	16.31	16.27	16.32	15.99	16.23	16.1	16.34	16.17	16.04	15.98	16.1
	1081	P02790	HPX	19.24	19.5	19.94	19.39	19.55	19.85	20.5	18.69	19.78	19.89	20.13	19.54	19.89	19.77	18.25	20.2	19.59	20.16	20.04	19.65	20.45	19.96	19.69	19.53	19.54	19.45	18.16	18.75	19.57	20.05	19.94	19.61	20.14	20.17	19.09	19.39	19.68	19.84	20.28	19.53	19.45	19.46	20.18	19.43	19.23	20.26
	1082	Q8NFI4	ST13P5	22.74	23.01	23.05	22.87	22.89	22.92	23.03	23.12	23.13	22.96	23.04	22.9	23.24	23.11	22.87	23.14	22.93	23.18	23.09	22.99	23.13	23.29	22.87	22.9	23.01	22.85	23.26	23	22.83	23.29	22.87	23.23	23.16	23.31	22.81	22.91	23.22	22.91	23.2	22.88	23.05	23.39	23.07	22.88	22.81	23.33
	1083	P42262-3	GRIA2	22.78	22.68	22.74	22.94	22.87	22.9	22.74	22.59	22.82	22.99	22.92	23.03	22.88	22.71	22.88	22.41	22.69	22.7	22.82	22.79	22.12	22.32	22.52	22.87	22.65	22.96	22.86	22.66	22.88	22.58	22.73	21.8	22.03	22.57	22.88	22.91	22.19	22.95	22.77	22.72	22.84	21.36	22.79	22.87	22.82	21.02
	1084	P62820	RAB1A	24.82	25.05	25.04	24.98	24.88	24.93	24.83	24.85	24.78	25.09	25.03	24.96	25.03	24.78	25.1	24.78	24.98	25.1	24.88	24.85	24.7	24.63	25	24.99	25.07	25.1	25.08	24.88	24.85	24.88	24.73	24.64	24.43	24.82	24.9	24.86	24.8	24.98	25.07	24.71	25.08	24.43	24.91	25.16	25.1	24.46
	1085	P50570	DNM2	25.01	25.06	25	24.98	24.97	25.08	25.04	25.16	24.98	25.15	24.91	24.95	24.97	25.08	24.94	24.99	25.05	24.87	25.01	24.99	25.08	25.01	25.02	25.07	25.1	25.03	25.02	24.98	25	24.87	25	25.25	25.05	25.1	25.02	25.07	25.09	25.05	24.93	24.95	25.12	25.05	25.02	25.11	24.97	25.05
	1086	E9PJP1	AAMDC	18.07	18.52	17.96	18.01	18.26	18.13	18.14	18.39	17.89	18.27	17.61	18.41	17.98	18.61	17.92	18.6	17.74	18	18.37	18.12	18.63	18.83	17.84	17.86	18.01	18.07	18.01	18.17	17.99	17.93	18.33	19.35	19.54	18.21	18.08	18.31	18.37	17.67	17.64	17.96	18.52	19.69	18.12	18.05	17.75	19.44
	1087	Q8N0Z3	SPICE1	15.12	15.9	15.26	16.25	15.36	16.12	15.98	16.38	16.28	15.89	16.12	16.44	15.68	16.64	15.57	16.23	15.94	15.67	14.97	15.77	16.41	15.81	15.63	15.98	15.8	16.32	15.44	15.69	14.85	16.07	15.14	16.55	16.36	15.94	14.96	16.33	16.4	16.28	16	16.07	16.09	16.84	15.97	15.39	15.4	16.96
	1088	A6NFY7	SDHAF1	15.72	16.03	16.14	15.84	16.06	16.35	16.25	16.04	15.98	15.92	15.67	15.33	16.01	16.17	16.32	15.92	16.07	16.3	16.24	15.53	15.82	16.6	15.76	16.21	16.06	16.19	16.5	15.96	16.24	16.27	15.98	15.68	16.33	15.89	15.69	16.39	15.77	16.21	16.09	16.12	15.84	15.88	16.76	15.84	15.73	15.68
	1089	P60953-1	CDC42	24.48	24.68	24.42	24.45	24.77	24.53	24.79	25.03	24.59	24.22	24.68	24.73	24.43	24.75	23.93	24.95	24.76	24.71	24.53	24.67	25.31	25.11	24.97	24.59	24.94	24.51	24.96	24.88	24.59	24.54	24.55	25.01	24.58	24.62	24.71	24.72	25.19	24.64	24.68	24.66	24.43	25.06	24.45	24.54	24.58	25.37
	1090	Q9UNF0	PACSIN2	24.57	24.4	24.4	24.37	24.31	24.35	24.28	24.2	24.16	24.25	24.43	24.27	24.39	24.35	24.35	24.4	24.43	24.45	24.41	24.57	24.38	24.38	24.42	24.42	24.54	24.62	24.4	24.44	24.44	24.38	24.68	24.26	24.33	24.42	24.42	24.36	24.36	24.47	24.46	24.23	24.49	24.29	24.43	24.55	24.37	24.08
	1091	H0YJG8	GALC	16.73	16.9	16.58	16.6	17.14	16.39	16.57	17.11	17.28	17.36	16.69	16.82	15.87	16.45	16.45	17.28	17.1	16.22	16.48	16.55	17.72	17.36	17.65	16.93	17.39	16.85	16.23	16.7	16.75	16.49	16.83	17.53	17.61	16.79	17.22	17.17	17.8	17.07	17.5	17.05	17.53	17.29	16.67	17.31	16.51	17.44
	1092	P03928	MT-ATP8	15.66	15.64	15.22	15.52	15.49	15.93	14.86	15.56	15.8	15.69	15.85	15.86	15.7	15.35	15.49	15.5	15.37	15.62	15.88	14.92	15.43	13.81	15.44	15.12	15.72	15.61	15.53	15.52	15.62	15.58	15.78	15.57	15.34	15.51	15.86	15.25	15.27	15.33	15.58	15.73	15.57	15.38	15.91	15.18	14.88	15.64
	1093	Q9Y584	TIMM22	17.3	17.17	17.26	16.99	17.26	16.3	17.52	16.78	16.4	17.38	17.89	17.12	17.41	16.95	17.32	17.02	17.83	18.14	16.18	17.73	17.73	17.47	16.74	17.35	17.16	18.05	17.2	17.79	17.16	18.07	17.25	17.41	17.53	17.9	17.38	17.38	17.37	17.51	16.78	18.22	17.21	16.33	16.18	17.57	17.15	17.2
	1094	E7EV03	MAP2	23.89	23.81	23.82	24.17	23.89	23.95	23.84	23.83	23.7	23.97	23.89	23.91	24.01	23.65	24.17	23.65	23.95	24	23.74	24.01	23.47	23.67	23.7	23.97	23.9	24.01	23.76	23.85	23.99	23.96	23.96	23.15	23.23	23.65	24.1	24.07	23.48	24.02	23.84	24.02	23.82	22.79	23.95	24.14	23.97	22.26
	1095	P28330	ACADL	16.66	15.9	16.05	16.3	16.29	16.68	17.51	16.29	16.71	16.33	15.3	16.53	17.11	16.37	16.99	17.04	16.54	16.55	17.05	15.44	16.42	15.92	16.21	16.33	15.7	16.38	15.96	16.4	16.63	16.12	16.66	16.43	17.31	17.56	16.51	15.63	15.79	15.64	16.75	16.02	16.26	16.48	16.71	15.97	16.11	16.39
	1096	P51674	GPM6A	24.75	24.71	24.98	24.97	24.99	25.02	25.01	24.34	24.45	24.91	24.95	24.74	25.01	24.86	24.82	24.99	25.03	25.34	24.98	25.09	24.74	24.99	24.86	25	25.3	24.96	24.88	24.87	24.97	24.66	24.66	24.67	24.52	24.96	24.87	24.81	24.74	24.92	25	25	25.01	24.24	24.96	25.21	24.95	23.9
	1097	A6NNP5	CCDC169	20.96	21.63	21.23	21.49	21.6	21.46	21.42	23.59	21.33	21.55	21.49	21.72	21.41	21.7	21.55	21.56	21.83	21.53	20.65	21.33	21.64	21.81	21.23	21.45	21.21	20.47	23.67	21.43	20.82	21.41	20.63	21.48	21.77	21.45	21.24	21.1	21.47	21.41	21.31	21.47	21.54	22.29	21.27	21.5	21.17	21.38
	1098	Q9Y646	CPQ	16.77	16.99	16.93	16.4	16.54	16.54	17.01	16.58	17.15	17.09	16.62	16.84	16.71	17.62	16.41	17.08	16.57	16.63	16.59	17.06	17.67	17.05	17.32	16.72	17.23	16.71	16.96	16.99	16.64	17.03	16.84	17.76	17.87	16.94	16.84	16.91	17.59	16.53	16.89	17.78	16.77	18.2	16.64	16.16	17.17	18.64
	1099	Q05193-3	DNM1	25.56	25.52	25.58	25.57	25.56	25.66	25.53	25.46	25.45	25.66	25.55	25.47	25.53	25.5	25.59	25.4	25.66	25.48	25.65	25.55	25.42	25.38	25.45	25.61	25.64	25.65	25.53	25.51	25.55	25.3	25.46	25.29	25.18	25.54	25.55	25.52	25.32	25.58	25.52	25.57	25.61	25	25.6	25.72	25.52	25.04
	1100	O95628-10	CNOT4	16.9	17.08	17.2	17.21	17.07	17.12	17.08	17.22	17.15	17.23	17.25	17.21	17.24	17.01	17.04	17.21	17.13	17.28	17.14	17.04	17.24	17.15	17.15	17.19	17.22	17.03	17.21	17.15	16.86	17.27	16.99	17.09	17.08	17.07	17.1	17.21	17.31	17.22	17.23	17.01	17.31	17.12	17.18	17.22	17	17.08
	1101	J3KRD5	CNDP2	22.38	22.79	22.63	22.58	22.49	22.57	22.68	22.66	22.7	22.47	22.56	22.49	22.56	22.98	22.43	23.1	22.69	22.57	22.65	22.57	23.31	23.08	22.28	22.61	22.72	22.5	22.23	22.74	22.16	22.74	22.57	23.38	23.06	22.73	22.51	22.62	23.4	22.5	22.42	22.53	22.82	23.91	22.64	22.5	22.09	23.42
	1102	A0A087WX80	LAMA2	19.92	20.34	20.75	20.36	20.48	20.68	20.86	20.43	20.97	20.75	20.5	20.64	20.83	19.97	21.36	21.11	20.71	20.7	20.66	20.51	20.36	20.71	20.79	20.38	18.95	20.47	20.57	20.58	20.43	20.41	20.68	20.29	20.08	20.77	20.57	20.41	20.41	20.39	18.94	20.25	20.52	20.29	20.51	20.42	20.71	20.42
	1103	Q8IY13	FBLN7	15.4	15.05	15.07	14.99	16.36	15.1	15.35	15.08	15.39	15.43	14.77	15.9	15.37	15.47	15.79	15.12	15.61	15.2	14.75	15.3	14.74	14.59	15.15	15	14.85	15.25	15.13	14.99	15.62	15.31	14.37	14.68	15.2	15.4	15.62	15.57	14.68	15.53	15.18	15.25	15.06	14.52	14.8	15.06	15.38	14.82
	1104	Q01469	FABP5	21.88	22.37	22.06	22.16	22.19	22.05	22.5	22.4	22.94	22.11	22.12	22.12	22.03	22.51	21.82	23.3	22.17	22.2	22.3	21.95	22.78	22.56	22.31	22.02	22.16	22.24	22.05	22.26	22.1	22.24	22.23	22.74	23.39	22.41	21.9	22.18	22.87	22.17	22.22	22.17	22.77	22.99	22.12	22.03	22.15	23.29
	1105	P20962	PTMS	20.13	19.98	20.04	20.31	20.47	20.81	20.22	19.83	20.43	20.47	20.17	20.23	20.19	19.88	20.4	20.17	20.25	19.84	20.36	20.15	19.82	19.58	19.89	20.23	20.23	20.02	20.15	20.04	20.2	19.82	20.02	19.41	19.66	20.16	20.2	19.89	19.53	20.02	20.43	20.12	20.4	19.24	20.51	20.25	20.06	18.8
	1106	Q92806	KCNJ9	13.2	14.16	13.93	14.33	14.48	14.57	14.78	14.33	14.52	14.62	14.39	14.23	14.24	14.17	14.52	14.36	13.98	14.34	14.63	14.9	14	14.94	14.52	14.12	13.85	14.01	14.28	14.05	14.13	14.08	13.58	14.08	14.19	14.04	14.47	14.86	14.11	11.13	14.1	14.31	13.95	13.21	14.92	13.95	14.15	13.76
	1107	Q70HW3-2	SLC25A26	14.25	15.6	15.87	15.52	16.28	15.74	15.71	15.92	15.57	14.91	15.72	15.76	16.37	15.26	15.54	15.81	15.71	15.73	15.62	15.05	15.73	15.49	15.89	15.85	16.12	15.27	15.82	15.38	14.79	15.69	14.42	15.55	15.72	15.92	15.53	15.62	15.67	15.95	16.22	16.16	14.75	15.66	16.07	15.45	16.22	15.16
	1108	Q15582	TGFBI	17.72	17.99	18.06	18.12	18.09	18.27	19.21	17.75	18.72	19.28	17.89	18.72	18.75	18.64	18.83	19.08	18.15	18.3	18.03	17.42	18.42	17.77	18.73	18.19	16.98	18.18	18.26	17.76	18.15	17.94	18.29	18.16	18.2	18.47	18.37	17.86	18.14	17.87	17.2	18.1	18.17	18.21	18.19	17.73	18.17	17.93
	1109	Q96PU8-3	QKI	21.05	21.4	21.2	21	21.08	20.92	21.21	21.62	21.36	21.25	21.08	21.13	20.86	21.46	21.08	21.7	20.98	21.08	20.73	21.01	21.75	21.9	21.56	21.09	21.15	21.09	20.92	21.28	20.9	21.27	21.21	22.23	22.18	21.29	20.94	21.28	22.09	20.81	20.83	20.68	21.46	22.41	20.93	20.92	20.97	22.56
	1110	P02649	APOE	22.9	22.88	22.81	22.33	22.33	22.75	22.4	22.51	22.3	22.67	22.68	21.98	22.46	22.82	23.71	23.3	22.75	22.7	22.37	22.69	23.48	22.86	22.78	22.62	22.97	22.56	22.74	23.09	22.65	23.11	22.93	22.47	22.81	22.66	22.39	22.73	22.78	22.66	22.94	23.54	22.8	22.24	23.05	22.91	22.86	22.91
	1111	Q27J81-2	INF2	19.3	19.66	19.6	19.51	19.6	19.24	19.87	20.16	19.86	19.87	19.54	19.86	19.68	20.14	19.4	19.85	19.57	19.43	19.45	19.62	20.31	20.35	19.96	19.5	19.48	19.05	19.16	19.85	19.36	19.78	19.45	20.71	20.46	19.76	19.4	19.87	20.62	19.41	19.44	19.34	19.48	21.05	19.38	19.36	19.62	21.21
	1112	Q5VU61	TPM3	22.9	22.94	22.81	22.96	22.83	22.99	22.74	22.86	23.04	22.87	23.12	22.75	22.71	22.86	22.99	22.98	22.9	22.82	22.89	22.71	22.9	22.72	22.9	22.86	22.96	23.14	23.14	22.77	22.97	22.58	22.91	22.75	22.74	23.1	22.89	23	23.02	23.16	23.08	23.02	22.97	22.86	22.86	22.94	22.87	22.77
	1113	P35241	RDX	22.86	23.1	22.79	22.67	22.73	22.68	23	23.42	23.2	23.08	22.77	22.59	22.49	23.29	22.69	23.48	22.65	22.66	22.57	22.7	23.8	23.45	23.14	22.84	23.02	22.78	23.02	23.07	22.77	22.97	22.99	23.86	23.79	23.17	22.71	23.13	23.83	22.82	22.88	22.96	23.36	24.22	22.74	22.67	22.61	24.34
	1114	Q08289-10	CACNB2	18.97	18.45	18.64	18.74	18.7	18.63	18.7	18.19	18.47	18.88	18.62	18.52	18.66	18.55	19.09	18.38	18.65	19.01	18.29	18.78	18.2	18.35	18.48	18.83	18.67	18.87	18.73	18.53	18.69	18.58	18.74	17.98	18.21	18.63	18.65	18.73	18.2	18.67	18.62	18.72	18.96	17.73	18.73	18.83	18.71	17.18
	1115	F5GYZ5	SOD2	23.17	23.34	22.75	23.19	23.33	23.72	23.24	24.13	23.81	23.31	24.04	23.06	23.38	22.88	23.47	23.66	24.18	24.14	23.81	23.82	22.38	23.06	23.07	23.75	23.3	23.03	23.29	23.62	23.47	23.93	23.67	22.77	23.26	22.72	23.13	23.42	23.42	23.2	23.49	23.07	23.82	22.01	23.91	23.22	23.22	22.83
	1116	Q9Y2P4	SLC27A6	16.64	16.05	16.12	16.44	16.09	16.11	16.34	16.73	16.37	16.12	15.46	16.36	15.97	16.35	16.07	16.5	15.46	16.61	16.37	16.47	16.64	16.2	16.56	16.21	16.19	15.62	16.26	16.09	16.3	16.04	16.78	16.2	16.89	16.21	16.31	16.45	15.95	15.93	15.86	16.18	16.48	16.67	16.16	15.83	16.04	17.08
	1117	O43854	EDIL3	17.44	18.01	17.8	17.51	17.81	17.71	17.79	17.76	17.7	17.81	17.54	18.16	17.79	18.31	17.77	17.8	17.73	17.36	18.89	17.5	18.23	18.32	18.23	17.63	17.86	17.44	17.21	18.16	17.08	18.08	17.48	19.15	18.07	18.13	17.63	18.01	18.7	17.64	17.53	17.72	17.73	18.6	17.78	17.55	17.9	19.25
	1118	A2RTX5	TARSL2	18.55	18.67	18.64	18.49	18.49	18.43	18.68	18.67	18.57	18.68	18.7	18.53	18.51	18.6	18.46	18.64	18.65	18.49	18.31	18.64	18.78	18.7	18.72	18.54	18.88	18.57	18.43	18.52	18.47	18.62	18.67	19.02	18.9	18.77	18.57	18.65	18.84	18.36	18.64	18.55	18.66	19.03	18.42	18.52	18.73	18.87
	1119	I3L3T0	PAM16	21.04	20.78	21.17	20.95	21.08	20.99	20.94	20.12	20.55	20.73	20.94	20.18	20.65	20.43	21.15	20.66	21.07	20.8	20.75	21.12	20.29	20.64	20.75	21.23	20.94	20.78	20.68	20.91	21.01	20.44	21.02	19.82	20.36	20.89	20.88	20.78	20.51	21.07	20.72	21.34	20.68	20.33	21.14	20.81	20.85	19.65
	1120	P06744	GPI	25.48	25.66	25.44	25.6	25.43	25.59	25.42	25.5	25.39	25.31	25.63	25.45	25.46	25.52	25.47	25.53	25.64	25.47	25.67	25.55	25.56	25.41	25.52	25.57	25.68	25.66	25.63	25.51	25.38	25.52	25.58	25.62	25.48	25.51	25.53	25.41	25.46	25.51	25.61	25.6	25.45	25.17	25.56	25.67	25.47	25.34
	1121	Q9HAY2	MAGEF1	14.71	13.85	15.65	15.44	15.53	15.48	14.91	15.47	14.6	15.61	15.46	14.98	15.31	14.82	15.46	15.44	15.51	14.84	15.1	15.47	15.75	15.49	15.47	15.24	14.53	14.89	15.39	14.47	15.79	15.22	15.03	14.83	15.04	15.82	15.18	15.09	15.28	15.31	14.47	14.4	15.63	15.3	15.48	15.76	15.53	15.45
	1122	Q9NPD7	NRN1	21.25	20.97	21.34	21.12	21.17	20.87	21.37	21.05	20.64	21.4	21.28	21.19	21.52	20.95	21.15	20.62	21.32	21.38	20.61	21.35	20.37	21.37	20.83	21.25	20.6	21.27	21	21.17	21.43	20.95	20.93	20.16	20.28	21.27	21.02	21.02	20.46	20.99	21.01	20.66	20.96	20.36	20.98	21.1	21.17	19.33
	1123	P25445	FAS	18.21	18.94	17.26	18.1	17.78	18.34	18.25	18.68	18.47	17.32	18.71	17.54	18.71	18.19	18.55	18.91	18.22	18.28	18.02	17.97	18.41	18.4	18.63	18.66	17.48	18.22	18.61	18.28	18.34	17.72	19.04	18.12	18.35	18.33	18.45	18.56	18.07	17.81	17.48	18.83	18.53	19.02	17.66	18.2	17.43	17.01
	1124	Q08AH1	ACSM1	20.39	20.85	20.9	20.3	20.89	21.02	20.57	20.94	20.41	20.08	20.35	19.89	20.59	19.76	20.34	20.37	20.66	21.53	20.79	20.71	19.73	20.9	21.14	20.05	20.21	19.43	22.34	20.6	20.16	20.6	20.35	19.94	20.93	20.26	20.2	19.59	19.13	19.68	19.79	20.51	19.86	20.5	20.74	19.75	20.14	19.67
	1125	Q5JX61	CPNE1	18.16	17.95	17.77	18.09	18.29	17.84	18.37	18.11	18.35	18.31	17.24	18.44	18.42	18.34	17.58	18.2	18.19	18.22	18.28	18.21	17.54	18.57	18.58	18.13	16.93	18.39	18.05	18.29	18.3	18.5	18.3	18.57	18.88	17.91	18.16	18.1	18.34	17.47	18.43	17.83	18.21	17.58	18.41	18.12	18.13	18.62
	1126	P08697	SERPINF2	17.62	17.1	18.17	17.33	17.17	16.8	17.54	16.38	16.85	17.53	17.74	17.01	17.21	16.76	16.21	17.31	17.48	17.23	17.34	17.45	17.47	17.71	17.1	16.96	17.23	17.13	16.26	17.18	17.5	17.75	18.07	17.14	17.7	17.69	16.9	17.27	16.91	16.88	17.41	16.88	17.85	17.53	17.44	17.57	17.57	17.65
	1127	Q13952-4	NFYC	16.88	16.96	16.8	16.81	16.78	16.41	17.13	16.76	16.31	17.21	16.69	16.87	16.76	17.12	16.27	16.98	16.79	16.91	16.28	17.21	17.02	17.4	17.16	16.74	16.84	15.63	16.79	16.9	16.89	16.75	16.67	16.91	16.87	16.33	16.58	16.73	17.11	16.69	17	16.7	17.43	16.82	16.62	16.75	17.28	17.52
	1128	Q9Y6T7	DGKB	21.16	21.14	21.06	21.35	21.29	21.33	21.16	21.16	21.2	21.16	21.3	21.01	21.12	21.14	21.13	20.83	21.26	21.16	21.31	21.13	20.73	20.88	21.13	21.3	21.49	21.77	21.56	20.9	21.16	20.71	21.07	20.41	20.36	21.09	21.46	21.18	20.76	21.35	21.43	21.25	21.31	20.24	21.22	21.56	21.1	19.24
	1129	Q9NY74	ETAA1	18.5	19.27	18.81	18.72	19.11	18.9	18.44	19.44	19.2	18.58	19.06	19.15	18.37	18.45	18.64	19.26	18.79	19.13	19.21	18.35	18.2	18.45	18.81	18.98	18.97	19.4	19.83	18.57	18.49	18.57	18.76	19.24	19.06	18.2	18.83	19.28	19.07	18.93	18.89	19	18.76	19.37	19.26	18.9	17.13	19.48
	1130	P02788	LTF	17.34	17.62	17.58	18.03	17.58	18.13	17.81	17.36	17.29	16.94	18.23	17.7	17.7	17.48	18.62	18.53	18.31	17	17.12	17.5	17.35	17.24	17.74	17.4	17.45	17.52	17.14	17.36	17.79	17.83	16.81	17.24	18.11	17.48	18.43	18.15	17.57	17.71	18.56	16.89	18.26	18.12	17.37	17.5	17.7	17.9
	1131	P78324	SIRPA	25.04	24.09	24.9	24.53	24.99	24.85	25	24.87	24.69	24.74	25.17	25.01	24.76	24.8	24.88	24.54	24.69	24.9	25.06	25.1	24.13	24.64	24.84	24.82	24.57	24.83	24.93	25.11	25.05	24.54	24.69	24.54	24.41	24.99	25.01	24.42	24.6	24.94	24.82	24.83	24.72	24.4	25.03	24.41	24.56	24.28
	1132	M0R0X0	TUBB4A	25.22	25.38	25.36	25.34	25.35	25.4	25.28	25.45	25.3	25.2	25.44	25.29	25.26	25.38	25.27	25.4	25.3	25.3	25.72	25.41	25.61	25.54	25.48	25.29	25.4	25.27	25.14	25.36	25.26	25.24	25.17	25.45	25.28	25.3	25.31	25.42	25.58	25.35	25.32	25.56	25.28	25.81	25.43	25.34	25.29	25.74
	1133	Q9Y3B9	RRP15	15.01	14.27	15.28	14.98	15.03	14.6	15.04	15.22	14.86	14.93	15.04	15.01	14.86	15.06	14.76	14.91	15.08	15.08	14.65	14.97	14.89	14.99	15.27	15.15	15.45	14.8	15.18	15.1	14.96	14.96	15.28	14.97	15.39	15.56	14.99	15.55	15.28	15.24	15.4	15.05	15.01	16.82	14.56	14.74	15.45	15.32
	1134	Q96BW9	TAMM41	17.48	17	17.37	16.82	16.84	17.06	17.05	16.35	16.81	16.83	16.99	16.36	16.9	17.08	17.07	16.74	16.99	17.13	16.92	16.87	16.79	16.83	17.21	16.89	16.67	17.23	16.81	16.9	16.98	17.21	17.19	16.45	16.93	16.81	16.83	17.19	16.54	16.96	16.91	16.43	16.86	16.66	17.2	17	16.3	16.03
	1135	Q9NTX5-4	ECHDC1	17.1	17.97	17.25	17.29	17.4	17.27	17.5	17.99	17.74	16.96	17.25	17.86	17.71	16.51	16.92	17.92	17.25	17.16	17.21	17.44	17.72	17.54	17.38	17.41	17.35	16.98	17.04	17.19	17.21	17.51	17.52	18.25	18.44	17.38	17.04	16.13	17.41	15.74	17.46	17.2	16.65	17.15	17.55	17.01	17.27	18.5
	1136	Q96KP4	CNDP2	22.92	23.19	22.95	22.99	22.87	22.91	23.08	23.28	23.01	22.92	23	22.95	22.96	23.23	22.89	23.42	23.04	22.95	22.94	22.96	23.67	23.41	22.99	22.97	23.15	23.04	23	23.17	22.76	23.09	22.99	23.69	23.39	23.09	22.96	23.15	23.74	23.05	22.99	22.97	23.3	24.03	22.99	22.9	22.66	23.9
	1137	Q9UPU9	SAMD4A	15.49	15.73	15.48	15.62	15.54	15.88	15.32	15.72	15.49	15.67	15.63	15.52	15.49	15.31	15.75	15.83	15.52	15.31	15.67	15.3	15.42	15.63	15.62	15.47	15.35	15.31	15.82	15.36	15.47	15.73	15.54	15.4	15.46	15.82	15.54	15.6	15.49	15.72	15.88	15.4	15.76	15.65	16.16	15.39	15.6	15.25
	1138	P50502	ST13	22.95	23.15	23.28	23.06	23.06	23.15	23.21	23.2	23.39	23.05	23.21	23.13	23.31	23.2	23.05	23.3	23.12	23.27	23.32	23.16	23.33	23.44	23.1	23.11	23.2	23.01	23.26	23.16	23.03	23.36	23.06	23.45	23.35	23.46	23.03	23.1	23.4	23.11	23.36	23.08	23.11	23.59	23.28	23.06	23	23.56
	1139	P00813	ADA	17.33	17.44	17.08	17.2	17.45	17.2	17.94	17.71	17.4	17.31	16.9	17.86	17.24	18.34	17.46	17.61	17.42	17.18	16.95	16.95	18.09	18.46	17.72	17.48	17.19	17.11	16.93	17.36	17.58	17.37	17.47	18.19	17.87	17.36	17.43	18.17	18.7	17.2	17.08	17.58	17.52	18.51	16.97	16.99	17.38	18.32
	1140	Q9H6R7	C2orf44	16.81	16.96	17.2	16.58	16.76	16.44	16.96	17.04	16.41	16.58	16.9	16.5	16.57	15.72	16.77	16.92	16.63	16.44	16.33	16.57	15.84	16.75	16.65	16.25	17.53	15.59	17.26	15.71	16.82	16.49	16.99	16.9	16.98	16.87	16.68	16.99	16.49	17.29	17.8	16.98	16.78	15.67	16.53	15.71	17.09	16.51
	1141	A0AVI2	FER1L5	20.11	19.11	20.17	19.75	19.77	19.26	19.82	21.37	19.91	19.73	20.04	20.53	19.95	19.95	20	19.51	19.57	19.78	19.68	19.15	20.34	19.77	20.97	18.97	19.76	19.56	19.4	20.2	20.05	20.02	20.27	21.01	20.39	20.18	19.97	19.97	19.87	20.01	19.67	19.5	19.83	20.04	19.53	19.77	20.11	19.65
	1142	Q9P0W2-3	HMG20B	15.8	15.77	16.09	16.15	15.94	16.39	15.78	15.7	17.08	15.78	16.22	15.96	16.03	15.88	15.33	16.02	16.45	16.07	15.49	15.84	15.45	15.79	15.84	16.11	16.02	15.92	15.92	15.42	15.92	16.25	15.71	16.24	17.41	16.53	15.8	16.15	16.67	15.92	16.07	15.86	16.02	16.08	15.73	16.22	15.84	15.93
	1143	O43236	SEPT4	20.61	20.88	20.77	20.34	20.46	20.6	20.73	21.04	20.99	20.53	20.69	20.68	20.41	21.12	20.44	21.05	20.57	20.6	20.6	20.63	21.48	21.11	21.14	20.59	20.79	20.34	20.57	20.88	20.64	21.2	20.97	21.91	21.73	20.87	20.53	20.92	21.58	20.38	20.57	20.69	20.71	21.9	20.52	20.45	20.59	22.5
	1144	F1T0E5	CADPS	23.57	23.42	23.62	23.58	23.52	23.59	23.53	23.34	23.42	23.39	23.57	23.52	23.66	23.34	23.46	23.3	23.56	23.59	23.63	23.69	23.25	23.31	23.32	23.51	23.53	23.56	23.63	23.66	23.48	23.68	23.52	22.97	23.2	23.41	23.53	23.5	23.1	23.57	23.64	23.61	23.35	22.51	23.63	23.68	23.6	22.48
	1145	Q9NQZ6	ZC4H2	15.19	15.46	16.53	15.31	15.72	14.57	15.11	15.56	15.71	15.57	15.16	15.68	14.65	15.51	15.68	15.63	15.69	18.65	15.08	15.69	16.04	15.93	15.71	15.66	15.25	15.87	14.87	15.45	15.34	16.16	15.34	16.42	16.37	15.63	15.28	15.28	16.46	15.2	15.16	15.83	15.56	16.98	14.58	15.75	16.11	16.03
	1146	P37837	TALDO1	23.67	23.99	23.76	23.52	23.64	23.42	23.7	23.94	23.6	23.62	23.55	23.67	23.47	24.11	23.49	24.13	23.67	23.64	23.59	23.51	24.61	24.42	24.16	23.63	23.8	23.59	23.42	23.88	23.5	23.87	23.77	24.59	24.46	23.86	23.57	23.73	24.68	23.36	23.48	23.72	23.82	24.89	23.61	23.67	23.53	25.04
	1147	P49585	PCYT1A	17.53	17.56	17.56	17.44	17.44	17.59	17.5	17.34	17.63	17.38	17.42	17.72	17.47	17.53	17.56	17.62	17.38	17.57	17.54	17.37	17.46	17.59	17.35	17.54	17.35	17.51	17.39	17.42	17.52	17.52	17.51	17.63	17.67	17.45	17.42	17.52	17.55	17.49	17.39	17.51	17.47	17.77	17.57	17.24	17.39	17.64
	1148	H0YFB9	OLFM1	18.63	17.54	18.42	18.06	18.26	18.07	18.26	18.4	18.07	18.31	18.41	17.98	18.43	18.18	18.41	17.62	18.1	18.17	17.63	18.36	17.52	18.05	17.84	18.2	18.22	18.11	18.11	18.17	18.96	18.05	18.74	17.01	17.29	18.16	18.32	17.77	18.29	17.56	18.44	17.68	17.79	16.84	18.11	18.16	17.93	16.06
	1149	F8WCN3	CKMT1B	23.48	23.73	23.98	23.42	24.18	23.69	23.78	23.66	23.85	23.49	23.63	23.36	23.65	23.59	23.59	23.59	23.78	23.62	24.13	23.86	23.37	23.51	23.9	23.56	23.94	23.85	24.03	23.6	23.64	23.79	23.55	22.92	23.31	23.62	23.67	23.66	23.33	23.47	23.85	23.9	23.45	22.77	24	23.29	23.89	22.7
	1150	P13637-3	ATP1A3	26.44	26.36	26.61	26.27	26.43	26.36	26.39	26.33	26.45	26.37	26.44	26.37	26.43	26.38	26.35	26.28	26.41	26.38	26.35	26.54	26.23	26.19	26.34	26.37	26.38	26.32	26.34	26.46	26.52	26.63	26.63	26.25	26.25	26.48	26.36	26.45	26.27	26.4	26.46	26.27	26.19	26.1	26.31	26.25	26.5	26.26
	1151	Q9NRQ2	PLSCR4	16.63	17.58	16.37	16.53	16.76	16.88	16.89	16.83	16.81	16.32	16.96	16.37	16.84	17.21	16.93	17.9	16.94	16.92	17.25	16.96	17.37	16.9	16.43	16.6	17.13	16.8	16.99	16.87	16.76	16.87	16.73	18	18.65	17.09	16.8	16.58	17.2	16.96	17.1	17.64	17.68	17.45	16.62	16.57	16.96	17.02
	1152	Q15818	NPTX1	22.23	22.36	21.93	22.47	22.06	22.39	21.82	21.78	22.16	22.03	22.36	21.93	22	22.06	22.34	22.09	22.43	22.27	22.62	22.26	21.96	21.99	22.17	22.39	22.7	22.63	22.2	22.05	22.1	21.83	22.23	21.72	21.56	22.03	22.36	22.29	21.95	22.48	22.41	22.4	22.49	20.97	22.31	23	22.05	20.7
	1153	Q5SWX3	CAMK2G	25.77	25.71	25.75	25.68	25.77	25.58	25.63	25.61	25.68	25.55	25.67	25.71	25.63	25.46	25.6	25.54	25.64	25.65	25.87	25.85	25.56	25.56	25.6	25.64	25.72	25.68	25.75	25.81	25.72	25.6	25.77	25.52	25.64	25.76	25.63	25.49	25.38	25.6	25.82	25.83	25.59	25.03	25.59	25.62	25.62	25.26
	1154	B7ZCA0	SYNGAP1	22.04	21.81	21.8	22.16	22.07	22.14	22.02	21.88	21.86	22.08	22.15	21.98	22.02	21.72	22.12	21.61	21.94	21.98	22.08	21.97	21.39	21.62	21.72	22.09	22.02	22.22	22.09	21.83	22.04	21.76	21.96	20.98	21.15	21.75	22.15	21.99	21.4	22.02	22.03	21.98	21.99	20.5	22.05	22.13	21.97	20.18
	1155	Q86UW8	HAPLN4	20.92	20.24	21.24	20.05	20.83	20.82	20.62	20.45	20.29	20.62	20.77	20.63	20.6	20.17	20.39	19.93	20.28	20.51	19.91	21.18	19.74	19.64	19.99	20.07	19.82	20.09	20.99	20.47	20.66	21.42	20.97	20.03	20.45	20.55	20.11	20.49	19.69	20.72	20.59	20.41	20.02	19.17	19.82	19.67	20.75	19.13
	1156	K7EJK3	CELF4	16.62	16.55	16.51	16.68	16.55	16.81	16.87	16.52	16.87	16.52	16.71	16.66	16.78	16.76	16.92	16.75	16.79	16.51	16.54	17.05	16.05	16.81	16.51	16.63	16.88	16.54	16.29	16.53	16.61	16.42	16.5	15.68	14.73	16.39	16.83	15.86	16.11	15.9	16.8	16.35	16.78	17.03	16.84	16.67	16.66	15.39
	1157	H3BVI6	CNN2	16.88	16.69	16.68	16.67	16.93	16.88	17.25	16.71	17.34	17.53	16.59	17.59	16.64	17.09	16.9	16.74	16.51	17	17.12	16.85	16.38	16.65	17.15	16.62	16.14	16.43	17.15	16.54	17.07	16.81	17.15	17.78	17.59	16.93	16.83	15.89	16.09	15.87	16.87	16.68	16.92	17.16	16.65	16.6	16.88	17.54
	1158	Q14624	ITIH4	18.37	17.95	18.34	17.96	17.77	18.32	18.51	17.22	18	18.54	18.46	18.06	17.96	18.13	16.98	18.42	18.16	18.46	18.04	18.61	18.67	18.14	18	18.41	18.15	18.89	17.56	17.68	17.87	18.64	18.94	17.93	18.14	18.54	17.37	17.87	18.27	18.26	18.87	18.01	18.72	18.01	18.45	18.73	18.19	19.05
	1159	Q14692	BMS1	16.27	16.29	16.05	16.15	16.27	16.31	16.07	16.16	16.21	16.6	16.25	16.42	16.3	16.01	16.17	16.15	16.17	16.21	16.33	16.13	15.91	16.26	16.06	16.16	16.1	16.26	16.38	16.03	16.2	16.12	16.11	16.08	16.19	16.05	16.23	16.18	16.16	16.12	16.48	16.28	16.25	16.02	16.49	16.05	15.88	16.12
	1160	Q8IZ57	NRSN1	17.25	16.73	16.55	17.33	16.5	17.22	16.47	15.94	16.79	16.28	17.2	16.7	16.76	16.08	17.19	16.46	17.25	17.01	17.61	16.82	16.81	16.46	17.07	16.83	17.35	17.37	17.45	16.91	16.99	16.79	16.87	16.31	16.17	16.86	17.5	16.82	16.35	17.3	17.03	17.18	17.01	15.95	17.15	17.65	16.7	15.58
	1161	P20742	PZP	19.76	19.78	19.54	19.59	19.74	19.7	19.49	19.55	19.94	19.91	19.98	19.55	19.7	20.13	18.98	20.49	20	19.92	19.75	19.54	20.24	19.74	19.99	19.76	19.62	19.49	19.74	19.72	19.77	19.77	20	20.45	20.55	20.11	19.4	18.97	20.45	19.87	19.98	19.97	20.1	20.33	19.88	20.06	19.87	20.39
	1162	P0C7U0	ELFN1	17.78	17.56	17.79	17.91	17.79	17.77	17.72	17.4	17.9	17.92	17.62	17.8	17.86	17.67	17.99	17.5	17.7	17.89	17.76	17.73	17.59	17.52	17.53	17.57	17.47	18.08	17.38	17.92	17.98	17.66	17.8	17.06	17.3	17.49	17.91	17.83	17.27	17.61	17.53	17.86	17.65	16.57	17.73	17.75	17.87	16.37
	1163	P04350	TUBB4A	26.43	26.47	26.55	26.44	26.46	26.54	26.42	26.74	26.55	26.32	26.48	26.41	26.42	26.47	26.34	26.52	26.47	26.41	26.76	26.52	26.73	26.65	26.74	26.51	26.56	26.43	26.46	26.46	26.4	26.37	26.41	26.47	26.38	26.44	26.45	26.53	26.71	26.51	26.5	26.71	26.43	26.89	26.65	26.47	26.53	26.8
	1164	Q13555-9	CAMK2G	26.75	26.7	26.74	26.75	26.81	26.66	26.7	26.7	26.76	26.61	26.77	26.69	26.7	26.57	26.62	26.56	26.71	26.75	26.98	26.82	26.6	26.65	26.66	26.75	26.78	26.75	26.84	26.78	26.77	26.61	26.65	26.4	26.37	26.74	26.69	26.64	26.42	26.7	26.84	27.01	26.67	26.35	26.77	26.69	26.62	26.23
	1165	P09622	DLD	25	24.89	25.09	24.98	25.11	24.93	25	24.76	24.85	25.13	25.06	24.9	24.99	24.91	25.02	24.71	24.93	25.03	24.68	25.02	24.57	24.64	24.87	25.01	24.97	24.86	24.95	24.83	25	25.1	25.16	24.47	24.78	24.94	24.91	24.97	24.68	24.92	25	25.01	24.79	24.02	24.89	24.81	25.1	24.07
	1166	Q8WTS6	SETD7	18.1	18.09	18.23	18.03	18.09	18.27	18.22	18.32	18.23	18.1	17.93	18.16	18.27	18.01	18.17	18.24	17.9	18.15	18.32	18.07	18.16	18.39	18.24	18.08	18.25	18.03	18.39	18.27	17.93	18.46	18.35	18.36	18.57	18.19	17.98	18.13	18.36	17.99	18.3	18.14	18.19	18.26	18.44	17.94	18.13	18.39
	1167	Q6ZN55-2	ZNF574	14.81	15.25	15.33	14.58	14.65	14.75	15.07	14.58	15.04	15.17	14.64	14.69	14.82	15.26	14.39	15.5	14.78	14.84	15.45	14.98	15	15	15.1	14.77	14.93	15.08	14.9	14.89	14.7	15.12	14.75	15.3	15.18	14.54	14.87	14.69	14.9	14.69	15.11	14.88	15.07	14.37	14.83	15.08	15.14	14.96
	1168	P42263-2	GRIA3	21.9	21.84	22.09	22.11	22.07	22.17	21.96	21.83	21.95	22.13	22.15	22.09	22.14	21.83	22	21.6	21.92	22.15	22.01	22.05	21.23	21.55	21.83	22.08	21.87	22.15	22.17	21.9	22.03	21.99	21.8	20.93	21.13	21.82	22.04	21.94	21.4	21.99	22.07	21.85	21.97	20.65	21.94	22.08	22.21	20.23
	1169	Q9NR16	CD163L1	17.39	17.97	18.28	18.06	17.98	18.23	18.1	17.9	18.11	18.29	18.69	19.04	18.23	18.66	18.71	17.83	16.87	17.34	18.33	18.25	17.98	18.37	18.42	17.29	17.98	18.17	18.11	18.09	17.29	17.68	17.26	17.76	17.33	18.37	17.46	18.46	18.06	18.17	16.75	19.29	18.43	18.13	17.77	17.47	18.18	17.87
	1170	P30542	ADORA1	16.46	16.53	16.55	16.27	16.81	16.22	16.49	17	16.43	15.83	16.63	16.22	16.1	16.35	16.3	16.78	16.16	16.6	15.65	16.52	16.8	16.27	16.11	16.48	16.73	16.39	16.9	16.71	16.89	16.18	16.54	16.62	15.72	16.49	16.43	16.6	16.21	16.51	16.63	15.49	16.02	15.71	16.18	15.83	16.37	17.09
	1171	F5GXS8	QKI	20.29	20.66	20.66	20.3	20.39	20.28	20.55	21.09	20.78	20.67	20.38	20.6	20.23	20.98	20.42	21.08	20.3	20.46	19.96	20.39	21.18	21.19	21.21	20.38	20.52	20.4	20.36	20.62	20.16	20.55	20.41	21.66	21.77	20.75	20.23	20.78	21.48	20.31	20.2	20.58	20.92	21.92	20.27	20.27	20.41	22.05
	1172	Q99959-2	PKP2	18.75	18.48	18.6	18.63	18.7	18.61	19.67	18.3	18.9	19.68	18.58	19.03	19.13	18.53	18.4	18.43	18.62	18.78	18.65	18.54	18.39	18.3	18.57	18.57	18.51	18.54	18.87	18.39	18.82	18.4	18.48	18.1	18.2	18.48	18.7	18.46	18.35	18.58	18.61	18.76	18.13	17.78	18.56	18.63	18.54	17.98
	1173	Q9UGN5	PARP2	15.87	16.32	16.4	16.18	16.37	16.34	16.2	16.67	16.05	16.51	16.41	16.07	16.46	16.57	16.15	16.47	16.81	16.41	16.51	16.42	16.15	16.52	16.4	16.41	16.36	15.52	16.26	16.17	16.04	16.3	16.11	16.79	16.92	16.39	16.03	16.41	16.78	16.37	16.4	16.84	16.34	16.83	16.56	16.42	16.59	16.55
	1174	Q9NYI0	PSD3	22.79	22.68	22.67	22.93	22.8	22.96	22.68	22.62	22.59	22.6	23.01	22.66	22.83	22.67	22.89	22.66	22.96	22.91	22.91	22.85	22.31	22.57	22.69	22.96	23.01	23.12	22.99	22.58	22.89	22.6	22.76	21.71	21.63	22.69	22.97	22.74	22.39	22.98	22.81	22.74	22.97	21.66	22.85	23.04	22.62	21.35
	1175	Q96PB7	OLFM3	19.18	18.7	18.94	19.02	19.08	19.28	18.89	18.81	18.9	18.96	19.19	19.02	19.04	18.95	19.13	18.24	18.91	18.95	19.07	19.07	18.23	18.41	18.55	19.07	18.64	19.01	19.22	18.94	19.27	18.51	18.81	17.76	17.85	18.7	18.91	18.76	18.03	18.97	18.95	19.13	18.68	17.3	19.01	19.05	18.95	16.97
	1176	Q9HB15	KCNK12	16.02	16.29	16.29	16.31	15.91	16.56	15.76	15.56	15.86	15.72	16.4	15.43	16.17	15.74	15.92	15.87	16.36	17.88	15.75	15.98	15.84	15.15	15.34	16.03	15.88	15.75	15.92	16.06	16.38	16.77	15.98	16.32	16.42	15.78	15.77	16.45	16.18	16.26	16.2	15.96	15.99	16.26	15.88	16.12	15.7	15.28
	1177	Q6NXS1	PPP1R2P3	18.58	18.48	18.36	18.49	18.44	18.58	18.26	17.97	18.32	18.52	18.38	18.36	18.21	18.2	18.42	18.44	18.54	18.44	18.78	18.48	18.31	18.4	18.14	18.5	18.36	18.43	17.89	18.33	18.56	18.26	18.44	18.36	18.47	18.22	18.49	18.34	18.13	18.42	18.34	18.55	18.41	18.33	18.61	18.44	18.34	18.17
	1178	Q96PU8	QKI	21.07	21.38	21.26	21.01	21.1	20.94	21.21	21.64	21.43	21.31	21.09	21.16	20.92	21.51	21.1	21.71	21.02	21.12	20.75	21	21.81	21.88	21.62	21.11	21.17	21.11	20.94	21.3	20.9	21.3	21.21	22.23	22.15	21.31	20.97	21.27	22.11	20.84	20.85	20.7	21.51	22.44	20.95	20.97	21.08	22.58
	1179	Q96BJ3	AIDA	18.73	18.93	18.65	18.88	18.75	18.91	18.66	18.77	18.76	18.82	18.88	18.69	18.67	18.9	18.95	19.03	18.91	18.97	18.86	18.92	18.68	18.71	18.51	18.8	18.94	19.14	18.92	18.73	18.74	18.78	18.78	18.58	18.81	18.85	18.78	18.72	18.74	18.84	19.02	18.58	19.04	18.73	18.92	18.82	18.31	18.53
	1180	Q29983	MICA	17.05	17.8	17.29	17.49	17.52	17.9	17.46	18.43	17.71	17.75	18.38	17.95	17.38	17.7	17.51	17.63	17.72	17.44	18.22	17.39	17.39	16.57	17.73	17.54	17.61	16.02	18.01	17.83	16.94	17.58	16.74	17.82	17.56	17.89	17.28	17.71	17.65	17.85	17.27	17.22	17.63	18.26	17.85	17.62	17.03	17.78
	1181	Q6DN12	MCTP2	16.87	16.82	16.9	17.49	16.79	16.56	16.68	15.64	16.64	16.39	17.02	17.57	17.33	16.78	15.89	16.82	17.02	17.32	16.23	17.48	16.87	16.73	16.88	16.95	16.75	15.53	16.11	17.17	16.89	17.23	16.84	16.79	16.84	16.39	16.74	17.72	17.16	17.71	16.84	15.82	16.66	16.05	16.77	17.29	16.8	16.4
	1182	Q05329	GAD2	21.63	21.46	21.56	21.47	21.58	21.62	21.72	21.24	21.49	21.56	21.54	21.66	21.51	21.28	21.5	21.22	21.4	21.42	21.52	21.53	20.61	21.25	21.12	21.35	21.39	21.69	21.79	21.46	21.41	21.52	21.48	20.47	20.93	21.56	21.58	21.48	20.6	21.5	21.41	21.5	21.26	19.76	21.61	21.09	21.49	19.4
	1183	P01023	A2M	21.03	21.13	21.1	20.91	21.13	20.97	20.83	20.8	21.21	21.31	21.36	20.93	21.28	21.4	20.35	21.9	21.3	21.49	21	20.93	21.65	21.11	21.41	21.04	21.1	20.93	20.95	21.07	21.04	21.3	21.18	21.77	21.86	21.37	20.8	20.66	21.74	21.25	21.54	21.07	21.35	21.88	21.27	21.37	21.23	22.15
	1184	D6RC11	CLDND1	19.33	19.34	19.31	19.07	19.24	18.93	19.58	19.89	19.58	19.05	19.19	19.29	19.14	19.84	18.85	19.61	19.14	19.05	19.44	19.49	20.12	20.05	19.81	19.32	19.35	18.88	19.23	19.71	19.23	19.52	19.56	20.59	20.09	19.71	19.17	19.63	20.43	19.02	19.42	19.36	18.97	20.44	19.17	19.02	18.94	21.66
	1185	J3QTR3	RPS27A	25.35	25.61	25.28	25.38	25.27	25.38	25.38	25.49	25.43	25.41	25.36	25.29	25.39	25.58	25.32	25.49	25.4	25.42	25.42	25.32	25.75	25.48	25.57	25.51	25.46	25.41	25.42	25.4	25.28	25.44	25.39	25.87	25.49	25.46	25.38	25.49	25.85	25.48	25.33	25.41	25.5	25.79	25.3	25.65	25.3	26.03
	1186	P18507-2	GABRG2	19.53	19.3	19.49	19.44	19.57	19.43	19.37	19.23	19.3	19.38	19.47	19.55	19.46	19.28	19.64	19.11	19.43	19.3	19.19	19.54	18.76	19.06	19.08	19.46	19.38	19.77	19.68	19.36	19.68	19.24	19.48	18.55	18.79	19.56	19.39	19.31	18.85	19.5	19.57	19.22	19.23	18	19.34	19.38	19.44	16.7
	1187	H0YEW6	PDE4DIP	15.68	15.92	15.85	15.85	15.68	16.2	15.9	15.56	16.27	16.08	15.84	15.52	15.68	15.37	15.81	16.28	15.75	16.02	17.03	16.15	15.69	16.32	15.53	15.83	15.93	16.61	15.71	15.77	15.75	15.72	15.79	15.78	16.2	15.85	15.8	15.63	15.42	15.83	15.87	16.97	16.3	16.98	16.33	16.01	15.29	16.25
	1188	Q9NR12-2	PDLIM7	16.03	16.1	16.43	16.13	16.47	16.5	17.47	16	17.63	17.06	16.42	18.3	17.12	17.98	16	16.22	16.12	16.96	16.59	16.11	16.3	16.44	16.64	16.35	16.09	15.92	17.65	16.13	16.3	16.72	16.35	16.29	16.5	16.75	16.29	16.24	16.25	16.21	16.06	16.62	15.89	15.77	16.66	16.4	16.31	16.38
	1189	Q8NCB2	CAMKV	22.26	22.35	22.2	22.74	22.45	22.63	22.37	22.25	22.23	22.44	22.5	22.6	22.37	22.24	22.55	22.26	22.53	22.49	22.53	22.33	22.05	22.21	22.36	22.58	22.61	22.67	22.46	22.29	22.37	21.94	22	21.72	21.62	22.29	22.65	22.39	22.01	22.51	22.59	22.32	22.5	21.25	22.62	22.73	22.45	20.49
	1190	Q15149-3	PLEC	23.9	24.13	23.83	24	23.9	23.98	23.87	23.96	24.16	23.86	23.97	23.65	23.76	23.81	23.91	24.41	23.94	23.78	23.95	23.83	24.14	24.17	24.12	23.86	23.9	24.25	24.23	23.86	23.93	23.91	23.93	24.23	24.52	24.09	23.83	23.69	24.05	23.94	23.99	24.01	24.23	24.53	23.72	23.86	23.81	24.36
	1191	O00233	PSMD9	18.81	19.1	18.96	18.86	18.8	18.99	18.89	19.04	19.09	18.84	18.77	18.86	18.91	18.93	18.76	19.22	18.85	19	18.93	18.77	19.2	19.08	19.13	18.86	18.88	18.91	18.94	18.84	18.82	19.14	18.99	19.28	19.24	18.84	18.92	19.09	19.31	18.98	19.16	18.85	19.06	19.47	18.87	18.8	18.9	19.51
	1192	Q58FF7	HSP90AB3P	24.62	24.58	24.76	24.71	24.81	24.7	24.81	24.58	24.77	24.59	24.92	24.77	24.81	24.51	24.56	24.73	24.87	24.92	24.44	24.77	24.74	24.83	24.59	24.83	24.86	24.84	24.67	24.82	24.69	24.96	24.83	24.71	24.83	24.71	24.69	24.81	24.9	24.72	24.7	24.63	24.74	24.82	24.78	24.79	24.83	24.86
	1193	Q5T481	RBM20	16.69	17.36	17.14	16.99	17.19	17.12	16.91	17.33	17.43	18.27	17	16.44	16.47	17.33	17.49	17.31	16.97	16.77	17.97	17.04	17.05	16.99	16.96	16.99	17.45	16.96	17.68	17.29	16.51	16.3	16.25	16.99	17.05	16.38	16.71	17.39	17.17	17.28	17.4	17.16	17.99	16.9	17.26	17.18	16.87	16.8
	1194	P63000-2	RAC1	24.28	24.33	24.39	24.08	24.27	24.26	24.35	24.66	24.57	23.96	24.35	24.16	24.08	24.42	23.6	24.4	24.13	23.9	24.53	24.24	24.63	24.42	24.85	24.15	24.49	24.37	24.55	24.39	24.24	24.18	24.32	24.35	24.09	24.16	24.31	24.37	24.56	24.3	24.27	24.53	24.08	24.53	24.56	24.04	24.51	24.66
	1195	P62318	SNRPD3	17.53	17.31	17.55	17.09	17.27	17.5	17.21	17.37	17.43	17.15	17.18	17.26	17.15	17.46	17.26	17.39	17.19	17.11	17.46	17.19	17.38	17.15	17.52	17.28	17.2	17.05	17.36	17.25	17.35	17.28	17.38	17.56	17.72	17.2	17.42	17.16	17.5	17.07	17.31	17.55	17.12	17.34	17.39	17.17	17.66	17.77
	1196	E7EQB2	LTF	17.34	17.62	17.58	18.03	17.58	18.13	17.81	17.36	17.29	16.94	18.23	17.7	17.7	17.48	18.62	18.53	18.31	17	17.12	17.5	17.35	17.24	17.74	17.4	17.45	17.52	17.14	17.36	17.79	17.83	16.81	17.24	18.11	17.48	18.43	18.15	17.57	17.71	18.56	16.89	18.26	18.12	17.37	17.5	17.7	17.9
	1197	K7ESH3	LPHN1	16.84	16.74	16.86	17.05	16.97	16.97	16.69	16.74	16.99	17.07	17.17	16.99	16.97	16.51	17.1	16.49	16.94	16.95	16.62	16.69	16.31	16.26	16.58	16.81	16.92	16.82	16.93	16.87	16.9	16.95	16.56	16.03	16.33	16.27	16.82	16.93	16.42	16.78	17.08	17.35	16.76	15.86	16.84	17.11	17.03	14.57
	1198	H7BXV5	COL18A1	18.5	18.87	18.64	18.59	18.92	18.66	19.66	18.33	19.37	19.26	18.6	20.12	19.2	19.46	19.22	19.35	18.59	19.24	18.88	18.82	18.82	18.84	19.19	18.71	18.14	18.87	19.5	18.71	18.78	18.58	19.11	18.58	18.73	19.01	18.72	18.19	18.51	18.07	17.98	18.98	18.41	18.58	18.81	18.56	18.73	18.79
	1199	Q6PL24	TMED8	18.81	18.79	18.99	18.89	18.98	18.95	18.78	18.37	18.66	18.95	19.1	18.99	18.93	18.93	18.97	18.87	19.03	19	18.88	18.9	18.84	18.67	19.1	18.86	19.01	18.87	18.58	18.88	18.81	18.81	18.75	18.67	18.66	18.8	18.86	19.15	18.82	19.3	18.84	18.86	18.87	18.53	18.92	19.01	19.18	18.27
	1200	Q8N2S1-3	LTBP4	13.7	13.86	14.43	13.97	13.56	13.66	13.16	13.53	13.45	13.79	13.92	13.83	13.9	13.84	13.49	13.62	13.66	13.73	13.85	13.26	13.55	13.08	14.32	13.69	14.01	13.99	13.54	13.42	13.66	14.2	13.81	13.6	13.61	13.63	13.78	13.99	13.51	14.27	13.92	14.28	13.75	14.31	13.52	14.2	14.26	14.2
	1201	Q8WYJ6	SEPT1	17.17	17.32	17.44	17.08	17	17.41	17.14	17.39	17.5	17.54	17.04	17.36	17.19	17.66	17.57	17.56	16.98	16.87	17.5	17.16	18.36	16.82	17.32	17.36	17.17	16.58	17.26	17.29	17.18	17.13	17.24	17.79	17.83	17.34	17.1	16.13	18.07	16.66	17.35	17.21	17.73	18.35	17.34	17.13	17.26	17.5
	1202	Q7Z6W7	DNAJB7	15.97	15.15	16.19	15.54	15.45	16.21	16.56	15.06	15.91	16	15.45	15.42	15.35	16.18	15.64	15.31	15.51	15.48	15.95	16.67	15.78	17.97	15.68	16.14	15.59	16.4	15.2	15.85	15.91	15.25	16.18	15.74	15.39	15.4	16.14	16.23	15.83	16.33	15.47	15.6	16.38	14.28	15.87	15.53	16.11	15.52
	1203	Q9BX10	GTPBP2	15.46	15.5	15.19	15.56	15.56	14.78	15.14	15.94	15.21	15.66	15.08	15.38	15.03	15.42	14.78	15.58	15.05	15.15	14.26	14.33	15.97	16	15.58	15.49	15.4	15.32	15.98	15.55	15.66	14.92	15.91	15.44	15.67	15.61	15.47	15.27	15.58	15.27	15.75	14.32	15.54	15.37	14.7	15.44	15.29	15.68
	1204	P14618	PKM	25.98	26.12	25.91	25.95	25.98	25.93	25.92	26.04	25.91	25.96	25.92	25.66	25.9	26.01	25.95	26.13	26.01	25.92	25.88	25.96	26.13	25.88	26.02	26.02	26.09	25.92	26.04	26.06	25.92	26.09	26.08	26.23	26.28	26.09	25.94	25.94	26.03	25.99	26.1	25.97	26.05	26.22	25.95	26.02	25.92	26.21
	1205	P62258	YWHAE	26.61	26.67	26.56	26.67	26.63	26.63	26.6	26.69	26.59	26.67	26.66	26.68	26.66	26.75	26.7	26.64	26.64	26.61	26.69	26.55	26.7	26.52	26.62	26.65	26.73	26.78	26.59	26.65	26.61	26.52	26.58	26.57	26.54	26.63	26.63	26.66	26.74	26.7	26.77	26.65	26.74	26.6	26.63	26.74	26.63	26.63
	1206	P68371	TUBB4B	26.44	26.47	26.57	26.47	26.48	26.59	26.43	26.71	26.58	26.3	26.51	26.41	26.5	26.46	26.37	26.52	26.5	26.48	26.77	26.54	26.71	26.65	26.72	26.53	26.59	26.46	26.47	26.47	26.43	26.41	26.39	26.43	26.35	26.46	26.48	26.55	26.71	26.57	26.52	26.7	26.43	26.85	26.69	26.52	26.55	26.72
	1207	O75899	GABBR2	20.31	20.1	20.28	20.48	20.33	20.39	20.26	20.1	20.27	20.12	20.38	20.3	20.39	20.09	20.44	19.95	20.4	20.36	20.43	20.31	19.8	20.01	20.09	20.29	20.26	20.35	20.37	20.19	20.47	20.05	20.23	19.56	19.62	20.07	20.35	20.33	19.79	20.44	20.32	20.24	20.09	19.01	20.26	20.4	20.22	18.33
	1208	Q9UJJ9	GNPTG	17	16	17.05	17.02	15.9	17.15	17.3	16.69	17.26	17.22	16.62	16.8	17.08	15.44	16.33	16.12	16.85	16.73	16.85	17.11	17.36	17.22	17.44	17.23	17.61	17.29	16.71	17.06	16.79	16.91	18.46	16.79	16.59	16.95	17.14	16.73	17.37	17	17.69	16.61	16.94	18.35	16.82	16.9	17.07	17.17
	1209	Q9H3Q1	CDC42EP4	20.11	20.34	20.56	20.35	20.43	20.29	19.59	19.85	19.25	20.5	20.33	19.35	19.65	19.02	20.39	20.37	20.22	20.32	20.26	20.3	19.74	20.14	20.21	20.24	20.2	20.35	20.47	20.42	20.37	20.16	20.15	20.1	20.76	20.54	20.39	20.2	19.66	20.24	20.27	20.43	20.51	20.01	20.41	20.08	20.43	19.92
	1210	H7C457	COL18A1	18.47	18.74	18.68	18.62	18.88	18.64	19.63	18.41	19.53	19.45	18.53	20	19.27	19.51	19.26	19.31	18.61	19.24	18.92	18.72	18.86	18.69	19.21	18.69	18.2	18.94	19.55	18.72	18.74	18.67	19.06	18.54	18.76	19.01	18.7	18.23	18.51	18.06	18	19	18.58	18.65	18.7	18.64	18.75	18.78
	1211	Q93088	BHMT	17.07	17.83	17.06	17.26	17.25	16.95	16.81	16.78	17	16.56	16.67	17.14	17.24	16.78	17.18	16.27	17.16	17.23	17.76	17.38	17.08	17.22	17.17	17.16	17.64	16.17	16.58	16.86	17.1	17.15	16.48	16.63	16.54	16.69	17.12	16.6	16.5	17.2	17.32	16.97	17.65	16.33	16.94	17.66	17.47	15.69
	1212	P50135-2	HNMT	14.63	14.77	14.62	14.89	14.4	14.62	14.6	14.76	15.06	14.11	14.94	14.6	14.69	15	14.37	15.3	14.64	14.76	13.84	14.53	15.47	15.07	15.06	14.02	14.49	14.61	14.78	14.51	14.62	14.93	14.66	16.11	14.96	15.19	14.53	14.76	15.48	14.66	14.92	13.52	14.56	14.41	14.24	14.74	14.77	15.44
	1213	Q86W56	PARG	16.68	16.81	16.79	16.82	16.8	17.04	16.89	16.69	16.85	16.83	16.54	16.75	16.78	16.78	16.44	16.8	16.68	16.78	17.12	17	16.93	17.01	16.93	16.89	16.83	16.79	16.56	16.86	16.67	16.73	16.67	16.91	16.87	16.93	16.86	16.8	16.9	16.79	16.79	16.88	16.72	16.94	16.96	16.68	16.85	17.1
	1214	P35580-4	MYH10	23.6	23.61	23.56	23.8	23.67	23.69	23.73	23.6	23.78	23.81	23.63	23.82	23.8	23.76	23.71	23.56	23.66	23.76	23.62	23.63	23.6	23.62	23.62	23.73	23.72	23.84	23.66	23.58	23.68	23.65	23.62	23.41	23.45	23.58	23.74	23.75	23.55	23.71	23.68	23.5	23.71	23.4	23.69	23.75	23.64	23.31
	1215	O00445	SYT5	22.28	22.08	22.13	22.38	22.31	22.39	22.07	22.1	22.06	22.2	22.43	22.34	22.04	22.17	22.42	21.89	22.39	22.15	22.26	22.19	21.66	21.57	22.06	22.42	22.39	22.64	22.51	22.06	22.42	21.79	22.19	21.41	21.37	22.29	22.46	21.94	21.69	22.05	22.34	22.27	22.29	20.61	22.23	22.54	22.33	20.13
	1216	P56645	PER3	16.44	17.45	19.32	17.63	17.43	17.49	17.82	17.84	17.92	17.52	17.6	17.8	17.72	17.64	17.78	17.42	17.59	17.18	17.56	17.71	17.43	18.33	17.78	17.85	17.36	17.83	17.55	17.39	16.37	17.57	17	17.28	17.24	17.52	16.21	17.51	17.63	17.36	17.88	17.51	17.82	18.33	17.54	18.1	20.21	17.81
	1217	Q96BR1	SGK3	15.26	15.81	15.5	15.79	15.37	15.62	15.35	15.65	15.4	15.91	15.65	15.84	15.69	15.4	15.4	15.69	15.8	15.99	15.28	15.55	15.78	15.83	15.85	15.58	15.24	15.54	15.58	15.62	15.18	15.99	15.12	16.26	16.27	15.65	15.36	15.34	16.15	15.5	15.12	15.45	15.66	16.2	15.57	15.41	15.85	15.45
	1218	B4E1Z4	NA	17.6	17.31	17.48	17.57	17.49	17.71	18.65	17.06	17.68	18.04	17.9	17.8	17.94	17.93	16.46	18.04	17.42	17.37	17.52	17.61	18.32	16.81	17.58	17.53	17.11	17.58	16.35	16.77	17.53	17.66	17.83	17.45	17.83	17.79	17.17	17	17.89	17.59	18.37	17.28	17.79	17.48	18.08	17.82	17.68	18.73
	1219	F6X2W2	NEGR1	23.99	24.17	23.77	24.12	24.35	24.11	24.05	23.99	24.01	23.92	24.2	24.16	23.85	23.94	23.9	24.14	24.31	24.15	24.56	23.96	24.14	24.13	24.53	24.13	24.58	24.14	24.16	24.21	24.34	23.66	23.74	24.03	23.92	24.17	24.18	24.13	24.23	24.28	24.5	24.11	24.12	23.73	24.3	23.87	24.07	22.9
	1220	P78357	CNTNAP1	22.25	22.49	22.23	21.94	22.16	22.13	22.15	22.46	22.15	22.11	22.22	22.09	22.17	22.53	21.99	22.61	22.26	21.46	22.27	22.2	22.83	22.7	22.77	22.13	22.18	21.92	22.14	22.68	21.98	22.4	22.26	22.97	22.46	22.42	21.99	22.28	22.81	22.04	22.29	22.26	22.16	22.87	22	22.08	22.18	23.22
	1221	Q96BY6-2	DOCK10	18.19	18.64	18.08	18.08	18.12	18.19	18.32	18.54	18.37	18.02	18.16	18.21	17.89	18.77	17.59	18.69	18.3	17.88	18.19	18.17	19.1	19.04	18.63	18.12	18.27	18.29	18.05	18.38	18.05	18.23	18.27	19.47	19.02	18.37	18.11	18.38	19.21	17.99	18	17.56	18.2	19.55	17.85	18.3	17.77	20.14
	1222	Q99959	PKP2	18.75	18.48	18.6	18.63	18.7	18.61	19.67	18.27	18.9	19.68	18.58	19.03	19.14	18.53	18.4	18.43	18.62	18.79	18.65	18.54	18.39	18.3	18.57	18.57	18.51	18.54	18.87	18.39	18.82	18.41	18.48	18.1	18.2	18.36	18.7	18.45	18.35	18.57	18.61	18.76	18.13	17.74	18.56	18.64	18.54	17.98
	1223	P04114	APOB	19.36	18.92	19.61	18.84	18.84	19.12	20	18.77	19.55	19.7	19.23	19.39	19.81	19.59	18.47	19.05	19.12	19.51	19.2	19.55	19.68	18.91	19.04	19.06	19.28	18.7	18.43	18.71	19.57	19.51	19.04	19.57	19.45	19.91	18.69	19.24	19.02	19.27	19.53	18.88	19.48	18.81	19.45	19.61	19.23	19.58
	1224	Q9UIF9	BAZ2A	16.82	17.04	16.39	16.6	16.75	15.43	16.87	16.92	17.25	17.14	16.87	16.87	17.26	16.53	16.84	17.14	16.71	16.69	15.94	17.02	18.1	17.11	16.72	16.85	16.68	16.86	17.12	17.23	16.3	17.05	16.77	17.04	16.83	16.97	16.37	17.02	17.16	16.73	16.44	16.53	17.32	17.55	15.57	17.17	16.31	17.04
	1225	Q9Y6V0-2	PCLO	21.79	21.67	21.78	21.94	21.94	21.99	21.83	21.54	21.67	21.87	21.9	21.86	21.99	21.76	22.03	21.35	21.84	21.9	21.73	21.71	21.17	21.38	21.56	21.82	21.73	21.91	21.91	21.62	21.97	21.6	21.62	20.94	21.15	21.6	21.89	21.78	21.25	21.87	21.82	21.76	21.71	20.44	21.81	21.95	21.83	20.06
	1226	P02745	C1QA	18.6	18.62	17.46	17.81	17.66	19.01	18.06	17.54	18.12	17.77	18.33	17.48	16.94	17.72	17.41	19.12	17.97	18.2	17.7	17.74	18.64	17.52	18.3	18.01	18.08	18.03	18.81	18.25	17.34	17.5	18.14	18.53	17.95	18.2	17.64	17.5	18.04	17.7	18.05	17.97	18	17.82	18.46	18.3	17.96	18.94
	1227	O94880	PHF14	17.41	17.44	17.45	17.44	17.51	17.5	17.53	17.53	17.38	17.42	17.57	17.54	17.44	17.64	17.59	17.51	17.52	17.48	17.43	17.45	17.33	17.59	17.37	17.5	17.32	17.58	17.53	17.42	17.5	17.5	17.42	17.41	17.36	17.63	17.59	17.4	17.58	17.42	17.5	17.48	17.34	17.3	17.42	17.4	17.52	17.34
	1228	Q96PV4	PNMA5	18.38	18.28	18.16	18.32	17.79	17.26	18.13	17.43	17.72	18.05	17.95	18.23	17.15	17.93	18.18	18.28	17.96	17.05	17.45	18.4	17.71	18.39	17.82	18.38	18.58	17.51	17.62	17.45	18.43	17.13	17.8	18.9	18.11	17.46	18.19	18.29	18.1	18.83	17.85	18.05	18.4	17.61	17.7	17.25	18.13	19.51
	1229	P48066	SLC6A11	20.28	20.15	20.22	20.23	20.04	19.81	19.38	19.69	19.75	19.75	20.09	20	19.68	19.19	20.23	19.78	19.98	19.89	19.55	19.94	19.23	19.07	19.61	20.05	19.83	19.85	20.22	19.99	20.2	20.25	20.55	19.13	20.23	19.81	20.15	19.54	19.04	19.71	20.04	19.77	19.96	18.42	19.56	19.6	20.19	18.36
	1230	C9JWQ8	GCA	17.25	17.51	17.39	17.04	17.18	17.32	17.36	17.5	17.6	16.92	17.29	16.92	17.23	17.72	16.75	17.49	17.21	17.14	17.7	17.36	17.89	17.72	16.85	17.26	17.37	17.17	17.01	17.45	16.91	17.36	17.22	18.2	18.32	17	17.01	17.28	18.24	17.12	17.1	17.54	16.9	17.48	17.43	17.07	16.77	18.42
	1231	P19367-4	HK1	25.45	25.35	25.56	25.39	25.46	25.46	25.5	25.28	25.36	25.37	25.63	25.39	25.41	25.32	25.41	25.24	25.57	25.38	25.55	25.59	25.16	25.2	25.33	25.47	25.6	25.5	25.66	25.4	25.49	25.36	25.51	24.94	24.99	25.44	25.5	25.3	25.1	25.54	25.56	25.4	25.36	24.41	25.55	25.49	25.51	24.27
	1232	Q09470	KCNA1	20.98	20.99	21.53	20.79	21.08	20.94	21.2	21.41	21.16	20.95	20.87	21.06	21.19	21.16	20.77	21.15	20.8	20.83	20.92	21.33	21.29	21.24	21.08	20.91	20.81	20.44	21.11	21.43	20.94	22.06	21.57	21.92	21.85	21.33	20.59	21.33	21.09	20.93	21.02	20.95	20.72	21.22	20.79	20.76	21.35	21.94
	1233	Q5T182	SHC1	16.16	15.95	16.11	15.58	16.05	14.25	15.93	16.24	15.54	16.27	16.14	16.31	15.84	15.74	15.91	16.02	15.91	15.33	14.95	16.09	15.9	15.85	16.21	16.05	16.32	14.85	16.05	14.31	16.13	16.04	16.26	16.53	16.13	15.71	16.11	15.96	16.02	15.82	16.47	14.82	16.49	16.96	14.61	15.86	15.59	15.65
	1234	Q01814	ATP2B2	23	22.62	23.13	22.74	23.11	22.89	22.9	22.83	22.92	23.07	22.97	23.04	23.16	22.79	22.95	22.36	22.82	22.98	22.78	22.93	22.12	22.38	22.38	22.79	22.4	22.69	22.88	22.98	23.2	22.95	22.95	22.33	22.57	22.91	22.69	22.88	22.1	22.72	22.89	22.85	22.69	21.51	22.56	22.54	23.01	21.62
	1235	P42261-2	GRIA1	21.86	21.88	21.79	22.19	21.92	22.04	21.88	21.85	21.88	21.84	22.03	21.93	22.06	21.81	22.13	21.7	21.95	22.01	22	21.9	21.46	21.73	21.89	22.1	22.15	22.29	21.99	21.79	22	21.78	21.8	21.15	21.1	21.83	22.14	21.94	21.48	22.02	22.16	22	21.87	20.64	22.01	22.25	22.1	20.18
	1236	P36542	ATP5C1	23.05	22.76	23.27	22.79	23.01	23.04	22.94	22.5	22.62	23	23	21.35	22.64	23.07	23.03	22.7	23.01	23.15	22.94	23.12	22.43	22.48	22.58	22.91	22.91	23.03	23.12	23.03	22.98	23.29	23.17	22.45	22.82	22.94	22.73	23.01	22.53	22.97	22.87	23.03	22.81	22.19	23.14	22.72	22.42	22.13
	1237	F5H4K4	CIT	18.89	19.03	18.78	18.75	18.97	18.82	18.71	18.15	18.54	17.99	19.03	18.58	19.02	18.66	18.93	18.56	19.03	19.09	18.41	18.86	18.52	18.08	18.81	19	19.06	19.31	18.64	18.83	18.94	18.77	18.84	17.88	17.66	18.85	18.93	19.15	18.48	19.2	19.01	18.41	18.23	17.77	18.73	19.14	18.69	17.77
	1238	P61764	STXBP1	25.77	25.57	25.67	25.6	25.66	25.72	25.58	25.68	25.53	25.64	25.78	25.52	25.63	25.62	25.63	25.38	25.74	25.65	25.66	25.73	25.34	25.4	25.51	25.69	25.55	25.64	25.75	25.73	25.78	25.42	25.7	25.29	25.15	25.7	25.65	25.59	25.25	25.65	25.76	25.8	25.61	24.8	25.57	25.7	25.56	24.71
[truncated: 10,370 more rows]
[truncated: 222 more columns]

## Sheet: Table S3
	Table S3. Transcriptome profiling of human brain cortex tissues by RNA-seq
	A total of 416 samples were utilized for transcriptome profiling and 17,160 transcripts were measured across all samples.
[truncated: 17,161 more rows]
[truncated: 369 more columns]

## Sheet: Table S4A
	Table S4A. Significant cis-pQTLs detected by proteome-wide association analysis in the brain cortex tissue from 268 individuals
[truncated: 885 more rows]

[truncated: 16 more sheets: Table S4B, Table S5A, Table S5B, Table S6, Table S7A, Table S7B, Table S7C, Table S7D, Table S7E, Table S8, Table S9A, Table S9B, Table S9C, Table S10, Table S11, Table S12]
